# Supplementary material for: Global fungal-host interactome mapping identifies host targets of candidalysin
Source: Nat Commun. 2024 Feb 27;15:1757. doi: 10.1038/s41467-024-46141-x (PMC10899660; doi:10.1038/s41467-024-46141-x)
Supplement: Supplementary file 4 — Supplementary Data 1 [file 41467_2024_46141_MOESM4_ESM.xlsx]

## Sheet: Ece1-I vs. Ctrl
gene_id	gene_name	description	GO_id	GO_term	KO_ID	KO_Description	kegg_id	kegg_term	locus	Ece1-I-1_count	Ece1-I-2_count	Ece1-I-3_count	Ctrl-1_count	Ctrl-2_count	Ctrl-3_count	Ece1-I-1_FPKM	Ece1-I-2_FPKM	Ece1-I-3_FPKM	Ctrl-1_FPKM	Ctrl-2_FPKM	Ctrl-3_FPKM	Ece1-I	Control	log2FC	Pvalue	Qvalue	updown
ENSG00000167447	SMG8	SMG8 nonsense mediated mRNA decay factor [Source:HGNC Symbol;Acc:HGNC:25551]	GO:0005623|GO:0009987|GO:0008152|GO:0005488|GO:0050794|GO:0006807|GO:0071704|GO:0009056|GO:0044237|GO:0005622|GO:0005515|GO:0019222|GO:0006725|GO:1901360|GO:0034641|GO:0046483|GO:0005737|GO:0006139|GO:0050790|GO:0019538|GO:0031323|GO:0032268|GO:0005829|GO:0043412|GO:0044265|GO:0036211|GO:0006796|GO:0044267|GO:0051174|GO:0010467|GO:0019439|GO:0051246|GO:0016070|GO:0006401|GO:0016310|GO:0016071|GO:…	cell|cellular process|metabolic process|binding|regulation of cellular process|nitrogen compound metabolic process|organic substance metabolic process|catabolic process|cellular metabolic process|intracellular|protein binding|regulation of metabolic process|cellular aromatic compound metabolic process|organic cyclic compound metabolic process|cellular nitrogen compound metabolic process|heterocyc…	-	-	-	-	17:59209400-59215247:+	819	938	903	257	276	253	4.73483	5.13714	4.94049	1.35146	1.45147	1.30949	4.93748	1.37081	1.84875	1.68918e-37	4.35286e-33	UP
ENSG00000139679	LPAR6	lysophosphatidic acid receptor 6 [Source:HGNC Symbol;Acc:HGNC:15520]	GO:0004871|GO:0023052|GO:0005623|GO:0016020|GO:0009987|GO:0050896|GO:0051716|GO:0004872|GO:0050794|GO:0038023|GO:0071944|GO:0031224|GO:0005886|GO:0004888|GO:0007154|GO:0007165|GO:0016021|GO:0007186|GO:0004930	signal transducer activity|signaling|cell|membrane|cellular process|response to stimulus|cellular response to stimulus|receptor activity|regulation of cellular process|signaling receptor activity|cell periphery|intrinsic component of membrane|plasma membrane|transmembrane signaling receptor activity|cell communication|signal transduction|integral component of membrane|G-protein coupled receptor s…	K04273	lysophosphatidic acid receptor 6[-]	hsa05200|hsa04151|hsa04080|hsa04072	Pathways in cancer - Homo sapiens (human)|PI3K-Akt signaling pathway - Homo sapiens (human)|Neuroactive ligand-receptor interaction - Homo sapiens (human)|Phospholipase D signaling pathway - Homo sapiens (human)	13:48389567-48444704:-	11	8	10	80	80	81	0.0667523	0.045991	0.0574312	0.441588	0.441618	0.440071	0.0567248	0.441093	-2.95903	5.38921e-23	6.94373e-19	DOWN
ENSG00000127589	TUBBP1	tubulin beta pseudogene 1 [Source:HGNC Symbol;Acc:HGNC:12414]	-	-	-	-	-	-	8:30351873-30353518:+	257	199	167	15	6	33	4.9707	3.64616	3.05676	0.26389	0.10557	0.571424	3.89121	0.313628	3.63309	2.37466e-22	2.03975e-18	UP
ENSG00000139132	FGD4	FYVE, RhoGEF and PH domain containing 4 [Source:HGNC Symbol;Acc:HGNC:19125]	GO:0032502|GO:0023052|GO:0005623|GO:0009987|GO:0008152|GO:0050896|GO:0005488|GO:0051716|GO:0042995|GO:0050794|GO:0043229|GO:0043167|GO:0023051|GO:0009653|GO:0016043|GO:0043227|GO:0009893|GO:0031252|GO:0050793|GO:0005622|GO:0005515|GO:0012505|GO:0005085|GO:0048856|GO:0019222|GO:0008360|GO:0010941|GO:0051128|GO:0022607|GO:0010942|GO:0043231|GO:0043169|GO:0019899|GO:0005737|GO:0001726|GO:0005088|GO:…	developmental process|signaling|cell|cellular process|metabolic process|response to stimulus|binding|cellular response to stimulus|cell projection|regulation of cellular process|intracellular organelle|ion binding|regulation of signaling|anatomical structure morphogenesis|cellular component organization|membrane-bounded organelle|positive regulation of metabolic process|cell leading edge|regulati…	-	-	-	-	12:32399529-32646050:+	1323	1532	1417	656	620	697	4.30008	4.71709	4.35862	1.93941	1.8331	2.0282	4.4586	1.93357	1.20532	2.18916e-21	1.41031e-17	UP
ENSG00000106799	TGFBR1	transforming growth factor beta receptor 1 [Source:HGNC Symbol;Acc:HGNC:11772]	GO:0040011|GO:0032502|GO:0040007|GO:0032991|GO:0004871|GO:0000003|GO:0002376|GO:0023052|GO:0005623|GO:0016020|GO:0009987|GO:0022414|GO:0008152|GO:0030054|GO:0050896|GO:0005488|GO:0003824|GO:0036094|GO:0051716|GO:0097159|GO:0004872|GO:0048523|GO:0008283|GO:0050794|GO:0040012|GO:0043229|GO:0006807|GO:0051050|GO:0006950|GO:0016049|GO:0044089|GO:0005057|GO:0044702|GO:0071704|GO:0043167|GO:0019953|GO:…	locomotion|developmental process|growth|macromolecular complex|signal transducer activity|reproduction|immune system process|signaling|cell|membrane|cellular process|reproductive process|metabolic process|cell junction|response to stimulus|binding|catalytic activity|small molecule binding|cellular response to stimulus|organic cyclic compound binding|receptor activity|negative regulation of cellul…	K04674	TGF-beta receptor type-1[2.7.11.30]	hsa05200|hsa05166|hsa04060|hsa04010|hsa04218|hsa04144|hsa04659|hsa04380|hsa05225|hsa05161|hsa05226|hsa04390|hsa04371|hsa04068|hsa04926|hsa05142|hsa04933|hsa04350|hsa05210|hsa04520|hsa05220|hsa05212	Pathways in cancer - Homo sapiens (human)|Human T-cell leukemia virus 1 infection - Homo sapiens (human)|Cytokine-cytokine receptor interaction - Homo sapiens (human)|MAPK signaling pathway - Homo sapiens (human)|Cellular senescence - Homo sapiens (human)|Endocytosis - Homo sapiens (human)|Th17 cell differentiation - Homo sapiens (human)|Osteoclast differentiation - Homo sapiens (human)|Hepatocel…	9:99104038-99154192:+	847	873	934	384	400	450	2.70119	2.63745	2.8189	1.11391	1.1604	1.28483	2.71918	1.18638	1.1966	4.61391e-18	1.9816e-14	UP
ENSG00000274012	RN7SL2	RNA component of signal recognition particle 7SL2 [Source:HGNC Symbol;Acc:HGNC:23134]	-	-	-	-	-	-	14:49862550-49862849:-	124	117	71	519	1108	435	23.8312	21.3015	12.9135	90.7281	193.706	74.847	19.3487	119.76	-2.62984	3.43381e-15	1.26408e-11	DOWN
ENSG00000173875	ZNF791	zinc finger protein 791 [Source:HGNC Symbol;Acc:HGNC:26895]	GO:0005623|GO:0009987|GO:0008152|GO:0005488|GO:0097159|GO:0050794|GO:0043229|GO:0006807|GO:0071704|GO:0043167|GO:0044237|GO:0043227|GO:0009058|GO:0005622|GO:0019222|GO:0006725|GO:1901360|GO:0003676|GO:0034641|GO:0046483|GO:0043231|GO:0043169|GO:0006139|GO:0044249|GO:0031323|GO:0003677|GO:0010468|GO:0034645|GO:0046872|GO:0051252|GO:0010467|GO:0009059|GO:0016070|GO:0005634|GO:0032774|GO:2001141|GO:…	cell|cellular process|metabolic process|binding|organic cyclic compound binding|regulation of cellular process|intracellular organelle|nitrogen compound metabolic process|organic substance metabolic process|ion binding|cellular metabolic process|membrane-bounded organelle|biosynthetic process|intracellular|regulation of metabolic process|cellular aromatic compound metabolic process|organic cyclic…	-	-	-	-	19:12610918-12633840:+	608	408	384	138	190	163	2.86772	1.82302	1.71406	0.592052	0.815203	0.688306	2.13493	0.69852	1.61182	1.42679e-13	4.08522e-10	UP
ENSG00000102195	GPR50	G protein-coupled receptor 50 [Source:HGNC Symbol;Acc:HGNC:4506]	GO:0004871|GO:0023052|GO:0005623|GO:0016020|GO:0009987|GO:0050896|GO:0005488|GO:0051716|GO:0004872|GO:0050794|GO:0038023|GO:0071944|GO:0031224|GO:0005515|GO:0005886|GO:0042802|GO:0005887|GO:0004888|GO:0007267|GO:0031226|GO:0007154|GO:0007165|GO:0016021|GO:0007186|GO:0007166|GO:0004930|GO:0008502	signal transducer activity|signaling|cell|membrane|cellular process|response to stimulus|binding|cellular response to stimulus|receptor activity|regulation of cellular process|signaling receptor activity|cell periphery|intrinsic component of membrane|protein binding|plasma membrane|identical protein binding|integral component of plasma membrane|transmembrane signaling receptor activity|cell-cell …	K04287	G protein-coupled receptor 50[-]	hsa04080	Neuroactive ligand-receptor interaction - Homo sapiens (human)	X:151176653-151181465:+	91	94	124	44	41	44	1.38108	1.35146	1.78098	0.607406	0.566023	0.597842	1.50451	0.590424	1.34947	3.83448e-09	7.05791e-06	UP
ENSG00000258708	SLC25A21-AS1	SLC25A21 antisense RNA 1 [Source:HGNC Symbol;Acc:HGNC:44298]	-	-	-	-	-	-	14:37171888-37173811:+	12	13	18	55	45	61	0.359608	0.369061	0.510487	1.49918	1.22668	1.63655	0.413052	1.45414	-1.81577	3.38822e-09	7.05791e-06	DOWN
ENSG00000282883	AKR1C3	-	GO:0008152|GO:0003824|GO:0016491|GO:0055114	metabolic process|catalytic activity|oxidoreductase activity|oxidation-reduction process	-	-	-	-	10:5048812-5107503:+	0	0	0	13	14	9	0	0	0	0.701437	0.755442	0.477945	0	0.644941	#NAME?	3.50615e-09	7.05791e-06	DOWN
ENSG00000189223	PAX8-AS1	PAX8 antisense RNA 1 [Source:HGNC Symbol;Acc:HGNC:49271]	-	-	-	-	-	-	2:113211522-113276581:+	80	54	66	142	183	231	0.170916	0.109292	0.133444	0.27595	0.355649	0.441839	0.137884	0.357812	-1.37575	2.99525e-08	4.28803e-05	DOWN
ENSG00000273217	AC008695.1	novel protein	GO:0023052|GO:0005623|GO:0009987|GO:0008152|GO:0050896|GO:0005488|GO:0051716|GO:0050794|GO:0009893|GO:0005622|GO:0005515|GO:0005085|GO:0019222|GO:0043085|GO:0007154|GO:0007165|GO:0050790|GO:0051345|GO:0035556|GO:0043087|GO:0043547|GO:0007264	signaling|cell|cellular process|metabolic process|response to stimulus|binding|cellular response to stimulus|regulation of cellular process|positive regulation of metabolic process|intracellular|protein binding|guanyl-nucleotide exchange factor activity|regulation of metabolic process|positive regulation of catalytic activity|cell communication|signal transduction|regulation of catalytic activity…	-	-	-	-	5:131425891-131796983:-	113	90	0	0	0	0	1.01911	0.768922	0	0	0	0	0.59601	0	Inf	2.98264e-08	4.28803e-05	UP
ENSG00000176753	C15orf56	chromosome 15 open reading frame 56 [Source:HGNC Symbol;Acc:HGNC:33868]	-	-	-	-	-	-	15:40250664-40252969:-	10	2	5	24	34	34	0.173501	0.0328658	0.0821026	0.378778	0.536632	0.528145	0.0961563	0.481185	-2.32314	7.11924e-08	9.17278e-05	DOWN
ENSG00000131389	SLC6A6	solute carrier family 6 member 6 [Source:HGNC Symbol;Acc:HGNC:11052]	GO:0005215|GO:0005623|GO:0016020|GO:0009987|GO:0008152|GO:0005488|GO:0022857|GO:0005326|GO:0006807|GO:0071704|GO:0044237|GO:0071944|GO:0031224|GO:0005886|GO:0006810|GO:0006082|GO:0044281|GO:0005887|GO:0006520|GO:0022891|GO:0005328|GO:0031226|GO:0055085|GO:0016021|GO:0030977|GO:0006836|GO:0005368|GO:1903825|GO:0006811|GO:0015075|GO:0034220|GO:0006820|GO:0015711|GO:0098656|GO:0015293|GO:0005369|GO:…	transporter activity|cell|membrane|cellular process|metabolic process|binding|transmembrane transporter activity|neurotransmitter transporter activity|nitrogen compound metabolic process|organic substance metabolic process|cellular metabolic process|cell periphery|intrinsic component of membrane|plasma membrane|transport|organic acid metabolic process|small molecule metabolic process|integral com…	-	-	-	-	3:14402576-14489349:+	541	653	649	2712	2710	822	2.10345	2.40517	2.38804	9.59121	9.58477	2.86132	2.29888	7.34577	-1.67598	2.19565e-07	0.000257181	DOWN
ENSG00000276612	FP565260.2	novel protein	-	-	-	-	-	-	21:5116343-5133805:-	0	0	0	0	67	57	0	0	0	0	2.1976	1.84007	0	1.34589	#NAME?	3.09807e-07	0.000344772	DOWN
ENSG00000263740	RN7SL4P	RNA, 7SL, cytoplasmic 4, pseudogene [Source:HGNC Symbol;Acc:HGNC:10039]	-	-	-	-	-	-	3:15738515-15738809:+	13	4	8	30	49	31	2.54087	0.740611	1.47974	5.33326	8.71155	5.42437	1.58707	6.48973	-2.03179	6.27285e-07	0.000557397	DOWN
ENSG00000270181	BIVM-ERCC5	BIVM-ERCC5 readthrough [Source:HGNC Symbol;Acc:HGNC:43690]	GO:0005623|GO:0009987|GO:0008152|GO:0050896|GO:0005488|GO:0003824|GO:0051716|GO:0097159|GO:0043229|GO:0006807|GO:0006950|GO:0071704|GO:0044237|GO:0043227|GO:0016787|GO:0005622|GO:0006281|GO:0006725|GO:1901360|GO:0003676|GO:0034641|GO:0016788|GO:0046483|GO:0033554|GO:0043231|GO:0006139|GO:0003677|GO:0004518|GO:0006259|GO:0006289|GO:0005634|GO:0006974|GO:0003697|GO:0004519|GO:0090305	cell|cellular process|metabolic process|response to stimulus|binding|catalytic activity|cellular response to stimulus|organic cyclic compound binding|intracellular organelle|nitrogen compound metabolic process|response to stress|organic substance metabolic process|cellular metabolic process|membrane-bounded organelle|hydrolase activity|intracellular|DNA repair|cellular aromatic compound metabolic…	-	-	-	-	13:102807354-102872398:+	0	0	0	0	0	1192	0	0	0	0	0	14.8085	0	4.93617	#NAME?	6.22241e-07	0.000557397	DOWN
ENSG00000271997	RP11-97O12.6	-	-	-	-	-	-	-	15:88501944-88505787:-	8	12	7	37	34	27	0.119994	0.17051	0.0993647	0.504793	0.4639	0.362562	0.129956	0.443751	-1.77173	1.06331e-06	0.000883886	DOWN
ENSG00000248167	TRIM39-RPP21	TRIM39-RPP21 readthrough [Source:HGNC Symbol;Acc:HGNC:38845]	GO:0005623|GO:0005488|GO:0043167|GO:0005622|GO:0005515|GO:0043169|GO:0046872|GO:0046914|GO:0008270	cell|binding|ion binding|intracellular|protein binding|cation binding|metal ion binding|transition metal ion binding|zinc ion binding	-	-	-	-	6:30328907-30346854:+	0	0	0	42	42	0	0	0	0	1.29719	1.2973	0	0	0.864829	#NAME?	1.27542e-06	0.00102707	DOWN
ENSG00000106415	GLCCI1	glucocorticoid induced 1 [Source:HGNC Symbol;Acc:HGNC:18713]	GO:0016020|GO:0031224|GO:0016021	membrane|intrinsic component of membrane|integral component of membrane	-	-	-	-	7:7968794-8094272:+	81	58	53	28	24	30	0.386057	0.261873	0.23906	0.12139	0.104056	0.128013	0.295663	0.11782	1.32738	1.77844e-06	0.0013479	UP
ENSG00000178150	ZNF114	zinc finger protein 114 [Source:HGNC Symbol;Acc:HGNC:12894]	GO:0005623|GO:0009987|GO:0005576|GO:0008152|GO:0005488|GO:1903561|GO:0097159|GO:0050794|GO:0043229|GO:0006807|GO:0071704|GO:0043167|GO:0044237|GO:0043227|GO:0009058|GO:0005622|GO:0005515|GO:0019222|GO:0006725|GO:1901360|GO:0003676|GO:0034641|GO:0031982|GO:0046483|GO:0043231|GO:0043169|GO:0006139|GO:0070062|GO:0044249|GO:0031323|GO:0003677|GO:0010468|GO:0034645|GO:0046872|GO:0051252|GO:0010467|GO:…	cell|cellular process|extracellular region|metabolic process|binding|extracellular vesicle|organic cyclic compound binding|regulation of cellular process|intracellular organelle|nitrogen compound metabolic process|organic substance metabolic process|ion binding|cellular metabolic process|membrane-bounded organelle|biosynthetic process|intracellular|protein binding|regulation of metabolic process|…	-	-	-	-	19:48172318-48287608:+	553	766	663	464	199	247	3.52776	4.62914	4.00266	2.69241	1.1548	1.41069	4.05319	1.75263	1.20953	1.90229e-06	0.00140057	UP
ENSG00000275964	AL355001.2	novel transcript	-	-	-	-	-	-	13:19863858-19865048:+	33	26	36	77	90	66	1.59752	1.19235	1.64929	3.39059	3.96329	2.86048	1.47972	3.40479	-1.20224	3.75107e-06	0.00219685	DOWN
ENSG00000264668	AC138696.1	novel protein	GO:0005488|GO:0097159|GO:0043167|GO:0003676|GO:0043169|GO:0046872	binding|organic cyclic compound binding|ion binding|nucleic acid binding|cation binding|metal ion binding	-	-	-	-	8:143247110-143276403:+	0	0	0	32	27	0	0	0	0	0.579297	0.488811	0	0	0.356036	#NAME?	5.73761e-06	0.00299565	DOWN
ENSG00000167522	ANKRD11	ankyrin repeat domain 11 [Source:HGNC Symbol;Acc:HGNC:21316]	GO:0032502|GO:0040007|GO:0005623|GO:0016020|GO:0005488|GO:0043229|GO:0009653|GO:0043227|GO:0071944|GO:0048589|GO:0005622|GO:0005515|GO:0005886|GO:0048856|GO:0007275|GO:0048513|GO:0060325|GO:0043231|GO:0005737|GO:0060322|GO:0009887|GO:0035264|GO:0042592|GO:0048871|GO:0010171|GO:0060323|GO:0060348|GO:0060324|GO:0048705|GO:0001894|GO:0009790|GO:0031981|GO:0005654|GO:0042476|GO:0001501|GO:0005634|GO:…	developmental process|growth|cell|membrane|binding|intracellular organelle|anatomical structure morphogenesis|membrane-bounded organelle|cell periphery|developmental growth|intracellular|protein binding|plasma membrane|anatomical structure development|multicellular organism development|animal organ development|face morphogenesis|intracellular membrane-bounded organelle|cytoplasm|head development|…	-	-	-	-	16:89267627-89490561:-	1818	5293	5517	1875	1921	1865	4.55299	12.5575	13.0758	4.27124	4.37632	4.1816	10.0621	4.27638	1.23447	8.02469e-06	0.00382941	UP
ENSG00000276168	RN7SL1	RNA component of signal recognition particle 7SL1 [Source:HGNC Symbol;Acc:HGNC:10038]	-	-	-	-	-	-	14:49586580-49586878:+	89	76	27	261	428	119	17.1618	13.8832	4.92713	45.7789	75.0752	20.5438	11.9907	47.1326	-1.97481	1.13346e-05	0.00503589	DOWN
ENSG00000168135	KCNJ4	potassium inwardly rectifying channel subfamily J member 4 [Source:HGNC Symbol;Acc:HGNC:6265]	GO:0032991|GO:0005215|GO:0045202|GO:0023052|GO:0005623|GO:0016020|GO:0009987|GO:0030054|GO:0050896|GO:0005488|GO:0051716|GO:0042995|GO:0004872|GO:0022857|GO:0050794|GO:0043229|GO:0009628|GO:0044297|GO:0043227|GO:0071944|GO:0009605|GO:0031224|GO:0005622|GO:0005515|GO:0005886|GO:0043234|GO:0097060|GO:0031090|GO:0043025|GO:0016323|GO:0006810|GO:0009612|GO:0098797|GO:0031982|GO:0045211|GO:0005887|GO:…	macromolecular complex|transporter activity|synapse|signaling|cell|membrane|cellular process|cell junction|response to stimulus|binding|cellular response to stimulus|cell projection|receptor activity|transmembrane transporter activity|regulation of cellular process|intracellular organelle|response to abiotic stimulus|cell body|membrane-bounded organelle|cell periphery|response to external stimulu…	K04998	potassium inwardly-rectifying channel subfamily J member 4[-]	hsa04921|hsa04725	Oxytocin signaling pathway - Homo sapiens (human)|Cholinergic synapse - Homo sapiens (human)	22:38426327-38455199:-	6	12	13	26	36	35	0.167513	0.317405	0.343511	0.66031	0.914341	0.874886	0.276143	0.816512	-1.56406	1.50198e-05	0.00569184	DOWN
ENSG00000264207	AC239868.1	novel transcript, antisense HIST2H4A	-	-	-	-	-	-	1:149861271-149862504:+	24	27	29	72	58	58	1.12137	1.19508	1.28229	3.05996	2.4651	2.42616	1.19958	2.65041	-1.14369	1.98857e-05	0.00721739	DOWN
ENSG00000260260	SNHG19	small nucleolar RNA host gene 19 [Source:HGNC Symbol;Acc:HGNC:49574]	-	-	-	-	-	-	16:2154797-2155358:-	41	38	50	105	99	79	6.91198	6.06881	7.97724	16.1011	15.1822	11.9237	6.98601	14.4023	-1.04376	2.07782e-05	0.00733471	DOWN
ENSG00000177427	MIEF2	mitochondrial elongation factor 2 [Source:HGNC Symbol;Acc:HGNC:17920]	GO:0032502|GO:0005623|GO:0016020|GO:0009987|GO:0005488|GO:0050794|GO:0043229|GO:0051050|GO:0044089|GO:0051641|GO:0009653|GO:0016043|GO:0043227|GO:0019867|GO:0031224|GO:0050793|GO:0005622|GO:1903829|GO:0005515|GO:0048856|GO:0031090|GO:0060341|GO:0006810|GO:0051130|GO:0051128|GO:0022607|GO:0043231|GO:0090141|GO:0005737|GO:0032880|GO:0051222|GO:0031966|GO:0045184|GO:0032388|GO:0008104|GO:0061024|GO:…	developmental process|cell|membrane|cellular process|binding|regulation of cellular process|intracellular organelle|positive regulation of transport|positive regulation of cellular component biogenesis|cellular localization|anatomical structure morphogenesis|cellular component organization|membrane-bounded organelle|outer membrane|intrinsic component of membrane|regulation of developmental proces…	-	-	-	-	17:18260534-18266552:+	55	69	69	256	81	272	0.307841	0.365862	0.365489	1.30333	0.412412	1.363	0.346397	1.02625	-1.56688	2.24844e-05	0.00759564	DOWN
ENSG00000251201	TMED7-TICAM2	TMED7-TICAM2 readthrough [Source:HGNC Symbol;Acc:HGNC:33945]	GO:0023052|GO:0016020|GO:0009987|GO:0050896|GO:0005488|GO:0051716|GO:0050794|GO:0031224|GO:0005515|GO:0006810|GO:0007154|GO:0007165|GO:0016021	signaling|membrane|cellular process|response to stimulus|binding|cellular response to stimulus|regulation of cellular process|intrinsic component of membrane|protein binding|transport|cell communication|signal transduction|integral component of membrane	-	-	-	-	5:115578642-115626161:-	114	132	151	32	90	50	0.899648	0.986824	1.12773	0.229705	0.646083	0.353261	1.00473	0.409683	1.29423	2.26964e-05	0.00759564	UP
ENSG00000100101	Z83844.1	novel transcript	-	-	-	-	-	-	22:37686414-37726503:+	230	0	0	0	0	0	2.70411	0	0	0	0	0	0.901369	0	Inf	3.08111e-05	0.00963967	UP
ENSG00000254692	AL136295.1	novel protein	GO:0005623|GO:0016020|GO:0051641|GO:0031224|GO:0005622|GO:0006810|GO:0051649|GO:0016021|GO:0046907|GO:0007034	cell|membrane|cellular localization|intrinsic component of membrane|intracellular|transport|establishment of localization in cell|integral component of membrane|intracellular transport|vacuolar transport	-	-	-	-	14:24189157-24213473:-	0	6	0	0	190	249	0	0.119596	0	0	3.63687	4.69089	0.0398653	2.77592	-6.12169	3.11292e-05	0.00963967	DOWN
ENSG00000267737	AC087645.2	novel transcript	-	-	-	-	-	-	17:78315729-78347798:+	1	0	0	5	9	9	0.0399942	0	0	0.181831	0.327343	0.322166	0.0133314	0.277113	-4.37758	3.91424e-05	0.0113333	DOWN
ENSG00000141979	AC008764.1	novel protein	GO:0032991|GO:0005623|GO:0009987|GO:0008152|GO:0005488|GO:0000988|GO:0097159|GO:0050794|GO:0043229|GO:0006807|GO:0071704|GO:0044237|GO:0000989|GO:0043227|GO:0009058|GO:0005622|GO:0043234|GO:0019222|GO:0003712|GO:0006725|GO:1901360|GO:0003676|GO:0034641|GO:0046483|GO:0043231|GO:0016592|GO:0001076|GO:0006139|GO:0044249|GO:0031323|GO:0003713|GO:0003677|GO:0010468|GO:0034645|GO:0001104|GO:0051252|GO:…	macromolecular complex|cell|cellular process|metabolic process|binding|transcription factor activity, protein binding|organic cyclic compound binding|regulation of cellular process|intracellular organelle|nitrogen compound metabolic process|organic substance metabolic process|cellular metabolic process|transcription factor activity, transcription factor binding|membrane-bounded organelle|biosynth…	-	-	-	-	19:16479067-16628204:-	0	8	0	63	5	71	0	0.170222	0	1.28709	0.102167	1.42771	0.0567407	0.938991	-4.04865	4.48706e-05	0.0121713	DOWN
ENSG00000175868	CALCB	calcitonin related polypeptide beta [Source:HGNC Symbol;Acc:HGNC:1438]	GO:0023052|GO:0005623|GO:0009987|GO:0005576|GO:0008152|GO:0050896|GO:0005488|GO:0051716|GO:0050794|GO:0006950|GO:0009056|GO:0006914|GO:0016043|GO:0005515|GO:0005102|GO:0033554|GO:0042592|GO:0019725|GO:0007154|GO:0007165|GO:0000422|GO:0016236|GO:0006996|GO:1903008|GO:0000423|GO:0007005|GO:0048878|GO:0005179|GO:0055082|GO:0005184|GO:0050801|GO:0098779|GO:0006873|GO:0030003|GO:0055065|GO:0006875|GO:…	signaling|cell|cellular process|extracellular region|metabolic process|response to stimulus|binding|cellular response to stimulus|regulation of cellular process|response to stress|catabolic process|autophagy|cellular component organization|protein binding|receptor binding|cellular response to stress|homeostatic process|cellular homeostasis|cell communication|signal transduction|mitophagy|macroaut…	K12332	calcitonin[-]	hsa04080|hsa04270	Neuroactive ligand-receptor interaction - Homo sapiens (human)|Vascular smooth muscle contraction - Homo sapiens (human)	11:14904997-15082342:+	13	15	8	30	46	31	0.167051	0.182591	0.0972862	0.350638	0.537683	0.356628	0.148976	0.414983	-1.47797	5.03024e-05	0.0131017	DOWN
ENSG00000171161	ZNF672	zinc finger protein 672 [Source:HGNC Symbol;Acc:HGNC:26179]	GO:0005623|GO:0009987|GO:0008152|GO:0005488|GO:0097159|GO:0050794|GO:0043229|GO:0006807|GO:0071704|GO:0043167|GO:0044237|GO:0043227|GO:0009058|GO:0005622|GO:0019222|GO:0006725|GO:1901360|GO:0003676|GO:0034641|GO:0046483|GO:0043231|GO:0043169|GO:0006139|GO:0044249|GO:0031323|GO:0003677|GO:0010468|GO:0034645|GO:0046872|GO:0051252|GO:0010467|GO:0009059|GO:0016070|GO:0005634|GO:0032774|GO:2001141|GO:…	cell|cellular process|metabolic process|binding|organic cyclic compound binding|regulation of cellular process|intracellular organelle|nitrogen compound metabolic process|organic substance metabolic process|ion binding|cellular metabolic process|membrane-bounded organelle|biosynthetic process|intracellular|regulation of metabolic process|cellular aromatic compound metabolic process|organic cyclic…	-	-	-	-	1:248838210-248849517:+	91	114	92	117	356	345	0.929117	1.10263	0.888951	1.08659	3.30641	3.15361	0.973566	2.51554	-1.36952	5.83971e-05	0.0144696	DOWN
ENSG00000125846	ZNF133	zinc finger protein 133 [Source:HGNC Symbol;Acc:HGNC:12917]	GO:0005623|GO:0009987|GO:0008152|GO:0001071|GO:0005488|GO:0097159|GO:0003700|GO:0050794|GO:0043229|GO:0006807|GO:0071704|GO:0043167|GO:0044237|GO:0043227|GO:0009058|GO:0005622|GO:0005515|GO:0019222|GO:0006725|GO:1901360|GO:0003676|GO:0034641|GO:0046483|GO:0043231|GO:0043169|GO:0006139|GO:0044249|GO:0031323|GO:0003677|GO:0010468|GO:0034645|GO:0046872|GO:0051252|GO:0010467|GO:0009059|GO:0016070|GO:…	cell|cellular process|metabolic process|nucleic acid binding transcription factor activity|binding|organic cyclic compound binding|transcription factor activity, sequence-specific DNA binding|regulation of cellular process|intracellular organelle|nitrogen compound metabolic process|organic substance metabolic process|ion binding|cellular metabolic process|membrane-bounded organelle|biosynthetic p…	-	-	-	-	20:18288283-18316996:+	41	51	66	178	77	147	0.160156	0.188723	0.243988	0.632453	0.273607	0.514089	0.197622	0.473383	-1.26026	6.28463e-05	0.0151354	DOWN
ENSG00000272741	AC069257.3	novel protein	-	-	-	-	-	-	3:196248230-196318222:-	14	19	0	0	0	0	1.14007	1.46577	0	0	0	0	0.868615	0	Inf	6.63547e-05	0.0155445	UP
ENSG00000063438	AHRR	aryl-hydrocarbon receptor repressor [Source:HGNC Symbol;Acc:HGNC:346]	GO:0005623|GO:0009987|GO:0008152|GO:0050896|GO:0005488|GO:0000988|GO:0097159|GO:0009892|GO:0048523|GO:0050794|GO:0006807|GO:0071704|GO:0044237|GO:0000989|GO:0009058|GO:0005622|GO:0005515|GO:0019222|GO:0006725|GO:1901360|GO:0003676|GO:0009410|GO:0034641|GO:0046483|GO:0005737|GO:0001076|GO:0046983|GO:0009890|GO:0006139|GO:0044249|GO:0031324|GO:0031323|GO:0003677|GO:0010468|GO:0034645|GO:0010629|GO:…	cell|cellular process|metabolic process|response to stimulus|binding|transcription factor activity, protein binding|organic cyclic compound binding|negative regulation of metabolic process|negative regulation of cellular process|regulation of cellular process|nitrogen compound metabolic process|organic substance metabolic process|cellular metabolic process|transcription factor activity, transcrip…	-	-	-	-	5:304176-438291:+	289	296	111	108	94	116	1.23272	1.19607	0.448077	0.419023	0.36473	0.44298	0.958954	0.408911	1.22968	6.97988e-05	0.016204	UP
ENSG00000265666	RARA-AS1	RARA antisense RNA 1 [Source:HGNC Symbol;Acc:HGNC:49577]	-	-	-	-	-	-	17:40340867-40343136:-	23	21	27	51	52	56	0.740838	0.640771	0.823023	1.49422	1.52362	1.61489	0.734877	1.54424	-1.07133	7.79964e-05	0.0176306	DOWN
ENSG00000273333	AL662884.1	novel transcript	-	-	-	-	-	-	6:32184733-32185882:-	1	1	221	1	1	1	0.0871173	0.082528	18.2155	0.0791986	0.0792171	0.0779642	6.12839	0.0787933	6.28129	8.31678e-05	0.0184754	UP
ENSG00000101966	XIAP	X-linked inhibitor of apoptosis [Source:HGNC Symbol;Acc:HGNC:592]	GO:0002376|GO:0023052|GO:0005623|GO:0009987|GO:0008152|GO:0050896|GO:0005488|GO:0003824|GO:0051716|GO:0009892|GO:0048523|GO:0008283|GO:0050794|GO:0043229|GO:0006807|GO:0006950|GO:0071704|GO:0043167|GO:0006955|GO:0044237|GO:0023051|GO:0043227|GO:0009605|GO:0009893|GO:0009058|GO:0030234|GO:0016874|GO:0002684|GO:0005622|GO:0002682|GO:0005515|GO:0016740|GO:0019222|GO:0002757|GO:0042127|GO:0004857|GO:…	immune system process|signaling|cell|cellular process|metabolic process|response to stimulus|binding|catalytic activity|cellular response to stimulus|negative regulation of metabolic process|negative regulation of cellular process|cell proliferation|regulation of cellular process|intracellular organelle|nitrogen compound metabolic process|response to stress|organic substance metabolic process|ion…	K04725	E3 ubiquitin-protein ligase XIAP[2.3.2.27]	hsa05200|hsa05166|hsa04621|hsa05145|hsa04510|hsa04217|hsa04210|hsa04120|hsa04064|hsa05222|hsa01524|hsa04215	Pathways in cancer - Homo sapiens (human)|Human T-cell leukemia virus 1 infection - Homo sapiens (human)|NOD-like receptor signaling pathway - Homo sapiens (human)|Toxoplasmosis - Homo sapiens (human)|Focal adhesion - Homo sapiens (human)|Necroptosis - Homo sapiens (human)|Apoptosis - Homo sapiens (human)|Ubiquitin mediated proteolysis - Homo sapiens (human)|NF-kappa B signaling pathway - Homo sa…	X:123859724-123913979:+	416	511	467	2385	492	1244	0.943102	1.09745	1.00195	4.91817	1.01463	2.52491	1.01417	2.81924	-1.47501	8.71315e-05	0.0188034	DOWN
ENSG00000258830	AC137834.1	novel protein	GO:0005488|GO:0097159|GO:0003676	binding|organic cyclic compound binding|nucleic acid binding	-	-	-	-	12:57249609-57296484:-	8	4	4	0	0	0	0.218916	0.103693	0.103589	0	0	0	0.142066	0	Inf	8.67673e-05	0.0188034	UP
ENSG00000279199	AC068669.1	novel transcript	-	-	-	-	-	-	17:40113215-40115442:-	0	0	1	8	8	5	0	0	0.0244908	0.188305	0.188324	0.11585	0.00816359	0.16416	-4.32975	8.93976e-05	0.0190387	DOWN
ENSG00000281912	LINC01144	long intergenic non-protein coding RNA 1144 [Source:HGNC Symbol;Acc:HGNC:49460]	-	-	-	-	-	-	1:45303910-45305619:+	5	7	2	22	21	14	0.168597	0.223583	0.0638192	0.674718	0.644083	0.422618	0.152	0.580473	-1.93316	9.06452e-05	0.0191462	DOWN
ENSG00000197496	SLC2A10	solute carrier family 2 member 10 [Source:HGNC Symbol;Acc:HGNC:13444]	GO:0005215|GO:0005623|GO:0016020|GO:0009987|GO:0022857|GO:0071944|GO:0031224|GO:0005622|GO:0005886|GO:0012505|GO:0006810|GO:0005887|GO:0005737|GO:0022891|GO:0031226|GO:0055085|GO:0016021|GO:0006811|GO:0015075|GO:0051119|GO:0048471|GO:0034219|GO:0008643|GO:0015293|GO:0015992|GO:0006812|GO:0035428|GO:0008324|GO:0015149|GO:0008645|GO:1904659|GO:0005351|GO:0015672|GO:0005355|GO:0015295|GO:0015758|GO:…	transporter activity|cell|membrane|cellular process|transmembrane transporter activity|cell periphery|intrinsic component of membrane|intracellular|plasma membrane|endomembrane system|transport|integral component of plasma membrane|cytoplasm|substrate-specific transmembrane transporter activity|intrinsic component of plasma membrane|transmembrane transport|integral component of membrane|ion trans…	-	-	-	-	20:46709487-46736347:+	17	9	14	28	35	49	0.179117	0.089838	0.139604	0.268357	0.335466	0.462229	0.136186	0.355351	-1.38366	0.0001232	0.0244211	DOWN
ENSG00000178878	APOLD1	apolipoprotein L domain containing 1 [Source:HGNC Symbol;Acc:HGNC:25268]	GO:0032502|GO:0005623|GO:0016020|GO:0009987|GO:0005576|GO:0008152|GO:0050896|GO:0005488|GO:0050794|GO:0006950|GO:0071704|GO:0009628|GO:0009653|GO:0008289|GO:0071944|GO:0031224|GO:0050793|GO:0005886|GO:0048856|GO:0048646|GO:0048514|GO:0045595|GO:0009888|GO:0006810|GO:0001568|GO:0007275|GO:0001775|GO:0001525|GO:0001666|GO:0048869|GO:0016021|GO:0010876|GO:0019538|GO:0001944|GO:0072358|GO:0030856|GO:…	developmental process|cell|membrane|cellular process|extracellular region|metabolic process|response to stimulus|binding|regulation of cellular process|response to stress|organic substance metabolic process|response to abiotic stimulus|anatomical structure morphogenesis|lipid binding|cell periphery|intrinsic component of membrane|regulation of developmental process|plasma membrane|anatomical stru…	-	-	-	-	12:12725917-12829975:+	427	301	55	77	76	78	3.11754	2.08184	0.380023	0.511357	0.504748	0.509843	1.8598	0.508649	1.87041	0.000127	0.0244351	UP
ENSG00000162981	LRATD1	LRAT domain containing 1 [Source:HGNC Symbol;Acc:HGNC:20743]	-	-	-	-	-	-	2:14632686-14650814:+	22	30	11	60	44	58	0.0987103	0.127515	0.0467097	0.244873	0.179588	0.232987	0.0909785	0.219149	-1.26832	0.000143613	0.026564	DOWN
ENSG00000271780	AL118558.3	novel transcript	-	-	-	-	-	-	14:101948347-101949425:+	5	6	5	19	19	18	0.267192	0.303701	0.252852	0.923472	0.923539	0.861099	0.274581	0.902703	-1.71702	0.000144249	0.026564	DOWN
ENSG00000273888	FRMD6-AS1	FRMD6 antisense RNA 1 [Source:HGNC Symbol;Acc:HGNC:20129]	-	-	-	-	-	-	14:51649516-51651744:-	17	9	10	39	48	23	0.439716	0.220545	0.244798	0.917603	1.12942	0.532633	0.301686	0.859884	-1.51109	0.000150533	0.0273174	DOWN
ENSG00000204052	LRRC73	leucine rich repeat containing 73 [Source:HGNC Symbol;Acc:HGNC:21375]	GO:0005488|GO:0005515	binding|protein binding	-	-	-	-	6:43506969-43510686:-	0	0	0	6	8	3	0	0	0	0.148366	0.197825	0.0730019	0	0.139731	#NAME?	0.000158426	0.0277719	DOWN
ENSG00000280571	AC006059.2	novel protein	GO:0016020|GO:0031224|GO:0016021	membrane|intrinsic component of membrane|integral component of membrane	-	-	-	-	3:42757177-42804518:-	0	0	0	10	7	2	0	0	0	0.871187	0.609875	0.17147	0	0.550844	#NAME?	0.000157669	0.0277719	DOWN
ENSG00000182912	TSPEAR-AS2	TSPEAR antisense RNA 2 [Source:HGNC Symbol;Acc:HGNC:16428]	-	-	-	-	-	-	21:44517216-44525952:+	72	29	58	116	125	120	1.15634	0.441209	0.881543	1.69456	1.82617	1.72542	0.826363	1.74872	-1.08145	0.000170849	0.0290021	DOWN
ENSG00000185730	ZNF696	zinc finger protein 696 [Source:HGNC Symbol;Acc:HGNC:25872]	GO:0005623|GO:0009987|GO:0008152|GO:0001071|GO:0005488|GO:0097159|GO:0003700|GO:0050794|GO:0043229|GO:0006807|GO:0071704|GO:0043167|GO:0044237|GO:0043227|GO:0009058|GO:0005622|GO:0019222|GO:0006725|GO:1901360|GO:0003676|GO:0034641|GO:0046483|GO:0043231|GO:0043169|GO:0006139|GO:0044249|GO:0031323|GO:0003677|GO:0010468|GO:0034645|GO:0046872|GO:0051252|GO:0010467|GO:0009059|GO:0016070|GO:0005634|GO:…	cell|cellular process|metabolic process|nucleic acid binding transcription factor activity|binding|organic cyclic compound binding|transcription factor activity, sequence-specific DNA binding|regulation of cellular process|intracellular organelle|nitrogen compound metabolic process|organic substance metabolic process|ion binding|cellular metabolic process|membrane-bounded organelle|biosynthetic p…	-	-	-	-	8:143289676-143298061:+	30	29	28	29	139	154	0.266433	0.243983	0.235332	0.23427	1.12295	1.22447	0.248583	0.860565	-1.79156	0.000171071	0.0290021	DOWN
ENSG00000279821	AC145098.2	TEC	-	-	-	-	-	-	5:177476631-177479656:-	44	49	38	24	22	23	0.838353	0.884448	0.685205	0.415955	0.381303	0.392346	0.802669	0.396535	1.01736	0.000182943	0.0302928	UP
ENSG00000059728	MXD1	MAX dimerization protein 1 [Source:HGNC Symbol;Acc:HGNC:6761]	GO:0032502|GO:0005623|GO:0009987|GO:0008152|GO:0001071|GO:0005488|GO:0000988|GO:0097159|GO:0009892|GO:0003700|GO:0048523|GO:0008283|GO:0050794|GO:0043229|GO:0006807|GO:0071704|GO:0044237|GO:0000989|GO:0043227|GO:0009058|GO:0005622|GO:0005515|GO:0048856|GO:0019222|GO:0003712|GO:0006725|GO:1901360|GO:0007275|GO:0003676|GO:0034641|GO:0046483|GO:0043231|GO:0000981|GO:0046983|GO:0009890|GO:0006139|GO:…	developmental process|cell|cellular process|metabolic process|nucleic acid binding transcription factor activity|binding|transcription factor activity, protein binding|organic cyclic compound binding|negative regulation of metabolic process|transcription factor activity, sequence-specific DNA binding|negative regulation of cellular process|cell proliferation|regulation of cellular process|intrace…	-	-	-	-	2:69897688-69942945:+	574	498	668	94	423	109	2.52593	2.07604	2.78193	0.376256	1.69327	0.429432	2.4613	0.832987	1.56305	0.000202919	0.0319886	UP
ENSG00000119508	NR4A3	nuclear receptor subfamily 4 group A member 3 [Source:HGNC Symbol;Acc:HGNC:7982]	GO:0040011|GO:0032502|GO:0032991|GO:0004871|GO:0002376|GO:0007610|GO:0023052|GO:0005623|GO:0009987|GO:0008152|GO:0050896|GO:0001071|GO:0005488|GO:0051716|GO:0007631|GO:0097159|GO:0004872|GO:0009892|GO:0003700|GO:0048523|GO:0008283|GO:0050794|GO:0045321|GO:0043229|GO:0006807|GO:0051050|GO:0006950|GO:0048520|GO:0071704|GO:0043167|GO:0006955|GO:0044237|GO:0051641|GO:0050795|GO:0038023|GO:0009653|GO:…	locomotion|developmental process|macromolecular complex|signal transducer activity|immune system process|behavior|signaling|cell|cellular process|metabolic process|response to stimulus|nucleic acid binding transcription factor activity|binding|cellular response to stimulus|feeding behavior|organic cyclic compound binding|receptor activity|negative regulation of metabolic process|transcription fac…	K08559	nuclear receptor subfamily 4 group A member 3[-]	hsa05202	Transcriptional misregulation in cancer - Homo sapiens (human)	9:99821855-99866891:+	64	46	69	40	26	27	0.461769	0.314416	0.471143	0.262516	0.170647	0.174407	0.415776	0.202524	1.03772	0.000203176	0.0319886	UP
ENSG00000254373	AC112191.2	ubiquinol-cytochrome c reductase binding protein (UQCRB) pseudogene	-	-	-	-	-	-	5:160258253-160258585:+	11	7	6	21	27	23	1.90455	1.14813	0.98316	3.30732	4.25251	3.56528	1.34528	3.70837	-1.46288	0.00020386	0.0319886	DOWN
ENSG00000159915	ZNF233	zinc finger protein 233 [Source:HGNC Symbol;Acc:HGNC:30946]	GO:0005623|GO:0009987|GO:0008152|GO:0005488|GO:0097159|GO:0050794|GO:0043229|GO:0006807|GO:0071704|GO:0043167|GO:0044237|GO:0043227|GO:0009058|GO:0005622|GO:0019222|GO:0006725|GO:1901360|GO:0003676|GO:0034641|GO:0046483|GO:0043231|GO:0043169|GO:0006139|GO:0044249|GO:0031323|GO:0003677|GO:0010468|GO:0034645|GO:0046872|GO:0051252|GO:0010467|GO:0009059|GO:0016070|GO:0005634|GO:0032774|GO:2001141|GO:…	cell|cellular process|metabolic process|binding|organic cyclic compound binding|regulation of cellular process|intracellular organelle|nitrogen compound metabolic process|organic substance metabolic process|ion binding|cellular metabolic process|membrane-bounded organelle|biosynthetic process|intracellular|regulation of metabolic process|cellular aromatic compound metabolic process|organic cyclic…	-	-	-	-	19:44259880-44275317:+	0	0	1	9	7	4	0	0	0.00766368	0.0662882	0.0515653	0.0289957	0.00255456	0.0489497	-4.26015	0.000216929	0.0325268	DOWN
ENSG00000267368	UPK3BL1	uroplakin 3B like 1 [Source:HGNC Symbol;Acc:HGNC:37278]	GO:0016020|GO:0031224|GO:0016021	membrane|intrinsic component of membrane|integral component of membrane	-	-	-	-	7:102637025-102642791:-	4	268	3	5	5	3	0.171854	10.9075	0.121979	0.195381	0.195426	0.115378	3.73379	0.168728	4.46787	0.000214059	0.0325268	UP
ENSG00000182648	LINC01006	long intergenic non-protein coding RNA 1006 [Source:HGNC Symbol;Acc:HGNC:48971]	-	-	-	-	-	-	7:156472196-156640654:-	23	37	31	37	100	159	0.216118	0.329351	0.275664	0.316236	0.854751	1.33757	0.273711	0.836187	-1.61117	0.000230106	0.0336909	DOWN
ENSG00000106003	LFNG	LFNG O-fucosylpeptide 3-beta-N-acetylglucosaminyltransferase [Source:HGNC Symbol;Acc:HGNC:6560]	GO:0032502|GO:0000003|GO:0002376|GO:0023052|GO:0005623|GO:0048511|GO:0016020|GO:0009987|GO:0005576|GO:0022414|GO:0008152|GO:0050896|GO:0005488|GO:0003824|GO:1903561|GO:0051716|GO:0048523|GO:0050794|GO:0045321|GO:0043229|GO:0044702|GO:0051321|GO:0043167|GO:0006955|GO:0042698|GO:0003006|GO:0023051|GO:0009653|GO:0016043|GO:0007155|GO:0043227|GO:0023057|GO:0032504|GO:0031224|GO:0050793|GO:0005622|GO:…	developmental process|reproduction|immune system process|signaling|cell|rhythmic process|membrane|cellular process|extracellular region|reproductive process|metabolic process|response to stimulus|binding|catalytic activity|extracellular vesicle|cellular response to stimulus|negative regulation of cellular process|regulation of cellular process|leukocyte activation|intracellular organelle|single o…	K05948	fringe[2.4.1.222]	hsa05165|hsa04330|hsa00514	Human papillomavirus infection - Homo sapiens (human)|Notch signaling pathway - Homo sapiens (human)|Other types of O-glycan biosynthesis - Homo sapiens (human)	7:2512529-2529177:+	34	48	25	78	83	68	0.355387	0.475291	0.247295	0.741592	0.789184	0.63634	0.359324	0.722372	-1.00745	0.000244989	0.0349473	DOWN
ENSG00000250548	LINC01303	long intergenic non-protein coding RNA 1303 [Source:HGNC Symbol;Acc:HGNC:50470]	-	-	-	-	-	-	14:61556313-61570653:-	0	0	0	5	5	4	0	0	0	0.0476382	0.0476493	0.037509	0	0.0442655	#NAME?	0.000263852	0.0365548	DOWN
ENSG00000229214	LINC00242	long intergenic non-protein coding RNA 242 [Source:HGNC Symbol;Acc:HGNC:21249]	-	-	-	-	-	-	6:169788790-169798825:-	2	1	1	5	11	13	0.0476779	0.0225945	0.0225663	0.108437	0.23859	0.277529	0.0309463	0.208185	-2.75003	0.000283639	0.038469	DOWN
ENSG00000166473	PKD1L2	polycystin 1 like 2 (gene/pseudogene) [Source:HGNC Symbol;Acc:HGNC:21715]	GO:0005215|GO:0016020|GO:0009987|GO:0050896|GO:0005488|GO:0022857|GO:0051606|GO:0043167|GO:0009628|GO:0030246|GO:0009605|GO:0031224|GO:0005515|GO:0006810|GO:0009612|GO:0009582|GO:0043169|GO:0022891|GO:0055085|GO:0016021|GO:0046872|GO:0015267|GO:0006811|GO:0015075|GO:0050982|GO:0034220|GO:0098655|GO:0005216|GO:0006812|GO:0005509|GO:0008324|GO:0022890|GO:0030001|GO:0005261|GO:0005262|GO:0070588|GO:…	transporter activity|membrane|cellular process|response to stimulus|binding|transmembrane transporter activity|detection of stimulus|ion binding|response to abiotic stimulus|carbohydrate binding|response to external stimulus|intrinsic component of membrane|protein binding|transport|response to mechanical stimulus|detection of abiotic stimulus|cation binding|substrate-specific transmembrane transp…	-	-	-	-	16:81100875-81220370:-	6	3	0	17	12	14	0.0151226	0.007163	0	0.0389773	0.0275139	0.0315938	0.00742853	0.032695	-2.13792	0.000289176	0.0390145	DOWN
ENSG00000173598	NUDT4	nudix hydrolase 4 [Source:HGNC Symbol;Acc:HGNC:8051]	GO:0023052|GO:0005623|GO:0009987|GO:0008152|GO:0050896|GO:0005488|GO:0003824|GO:0051716|GO:0097159|GO:0050794|GO:0006807|GO:0071704|GO:0043167|GO:0044237|GO:0051641|GO:0016787|GO:0005622|GO:0005515|GO:0060341|GO:0006725|GO:0006810|GO:1901360|GO:0003676|GO:0043647|GO:0034641|GO:0044281|GO:0019637|GO:0046483|GO:0016817|GO:0043169|GO:0005737|GO:0006139|GO:0055086|GO:0007154|GO:0007165|GO:0051649|GO:…	signaling|cell|cellular process|metabolic process|response to stimulus|binding|catalytic activity|cellular response to stimulus|organic cyclic compound binding|regulation of cellular process|nitrogen compound metabolic process|organic substance metabolic process|ion binding|cellular metabolic process|cellular localization|hydrolase activity|intracellular|protein binding|regulation of cellular loc…	-	-	-	-	12:93377883-93408146:+	106	552	346	116	131	150	0.303771	1.49857	0.938376	0.302374	0.341498	0.384849	0.913572	0.342907	1.4137	0.000296932	0.0395024	UP
ENSG00000244558	KCNK15-AS1	KCNK15 and WISP2 antisense RNA 1 [Source:HGNC Symbol;Acc:HGNC:49901]	-	-	-	-	-	-	20:44694892-44746021:-	6	5	3	0	0	0	0.166947	0.131812	0.079004	0	0	0	0.125921	0	Inf	0.000337539	0.0418176	UP
ENSG00000241860	AL627309.5	novel transcript	-	-	-	-	-	-	1:141474-173862:-	10	9	5	23	22	23	0.0851991	0.0726458	0.0403173	0.178247	0.170507	0.175445	0.066054	0.174733	-1.40344	0.000368022	0.0440263	DOWN
ENSG00000254462	TMX2-CTNND1	-	GO:0016020|GO:0031224|GO:0016021	membrane|intrinsic component of membrane|integral component of membrane	-	-	-	-	11:57712605-57791586:+	0	0	0	15	0	10	0	0	0	1.34471	0	0.882351	0	0.742354	#NAME?	0.000369035	0.0440263	DOWN
ENSG00000226435	ANKRD18DP	ankyrin repeat domain 18D, pseudogene [Source:HGNC Symbol;Acc:HGNC:28016]	-	-	-	-	-	-	3:198053522-198080720:-	0	0	1	5	6	7	0	0	0.00852052	0.0409433	0.0491417	0.0564238	0.00284017	0.0488363	-4.1039	0.000377694	0.0446458	DOWN

## Sheet: Ece1-IV vs. Ctrl
gene_id	gene_name	description	GO_id	GO_term	KO_ID	KO_Description	kegg_id	kegg_term	locus	Ece1-IV-1_count	Ece1-IV-2_count	Ece1-IV-3_count	Ctrl-1_count	Ctrl-2_count	Ctrl-3_count	Ece1-IV-1_FPKM	Ece1-IV-2_FPKM	Ece1-IV-3_FPKM	Ctrl-1_FPKM	Ctrl-2_FPKM	Ctrl-3_FPKM	Ece1-IV	Control	log2FC	Pvalue	Qvalue	updown
ENSG00000120738	EGR1	early growth response 1 [Source:HGNC Symbol;Acc:HGNC:3238]	GO:0032502|GO:0002376|GO:0023052|GO:0005623|GO:0009987|GO:0008152|GO:0050896|GO:0001071|GO:0005488|GO:0051716|GO:0097159|GO:0009892|GO:0003700|GO:0048523|GO:0008283|GO:0050794|GO:0045321|GO:0043229|GO:0006807|GO:0006950|GO:0071704|GO:0043167|GO:0006955|GO:0009628|GO:0044237|GO:0023051|GO:0007155|GO:0043227|GO:0023057|GO:0009893|GO:0009058|GO:0050793|GO:0005622|GO:0002520|GO:0005515|GO:0048856|GO:…	developmental process|immune system process|signaling|cell|cellular process|metabolic process|response to stimulus|nucleic acid binding transcription factor activity|binding|cellular response to stimulus|organic cyclic compound binding|negative regulation of metabolic process|transcription factor activity, sequence-specific DNA binding|negative regulation of cellular process|cell proliferation|re…	K09203	early growth response protein 1[-]	hsa05166|hsa04371|hsa04928|hsa04933|hsa04912|hsa05020	Human T-cell leukemia virus 1 infection - Homo sapiens (human)|Apelin signaling pathway - Homo sapiens (human)|Parathyroid hormone synthesis, secretion and action - Homo sapiens (human)|AGE-RAGE signaling pathway in diabetic complications - Homo sapiens (human)|GnRH signaling pathway - Homo sapiens (human)|Prion diseases - Homo sapiens (human)	5:138465490-138469315:+	2641	2599	3073	1623	1434	1412	41.4218	47.1427	65.2351	27.1244	23.9674	23.2267	51.2665	24.7729	1.04926	1.44198e-08	0.000377699	UP
ENSG00000173598	NUDT4	nudix hydrolase 4 [Source:HGNC Symbol;Acc:HGNC:8051]	GO:0023052|GO:0005623|GO:0009987|GO:0008152|GO:0050896|GO:0005488|GO:0003824|GO:0051716|GO:0097159|GO:0050794|GO:0006807|GO:0071704|GO:0043167|GO:0044237|GO:0051641|GO:0016787|GO:0005622|GO:0005515|GO:0060341|GO:0006725|GO:0006810|GO:1901360|GO:0003676|GO:0043647|GO:0034641|GO:0044281|GO:0019637|GO:0046483|GO:0016817|GO:0043169|GO:0005737|GO:0006139|GO:0055086|GO:0007154|GO:0007165|GO:0051649|GO:…	signaling|cell|cellular process|metabolic process|response to stimulus|binding|catalytic activity|cellular response to stimulus|organic cyclic compound binding|regulation of cellular process|nitrogen compound metabolic process|organic substance metabolic process|ion binding|cellular metabolic process|cellular localization|hydrolase activity|intracellular|protein binding|regulation of cellular loc…	-	-	-	-	12:93377883-93408146:+	1312	1077	133	116	131	150	3.20952	3.04698	0.440368	0.302374	0.341498	0.384849	2.23229	0.342907	2.70263	6.9146e-08	0.00090557	UP
ENSG00000213240	RP11-458D21.5	-	GO:0005488|GO:0043167|GO:0005515|GO:0043169|GO:0046872|GO:0005509	binding|ion binding|protein binding|cation binding|metal ion binding|calcium ion binding	-	-	-	-	1:146113652-146229000:-	115	23	0	0	0	0	1.65931	0.383803	0	0	0	0	0.681039	0	Inf	2.258e-07	0.00197146	UP
ENSG00000163661	PTX3	pentraxin 3 [Source:HGNC Symbol;Acc:HGNC:9692]	GO:0040011|GO:0002376|GO:0009987|GO:0005576|GO:0008152|GO:0050896|GO:0005488|GO:0040013|GO:0009892|GO:0046790|GO:0048523|GO:0050794|GO:0040012|GO:0006807|GO:0051050|GO:0006950|GO:0071704|GO:0006955|GO:0044237|GO:0016043|GO:0051707|GO:0030246|GO:0009607|GO:0009605|GO:0009893|GO:0009058|GO:0005615|GO:0005515|GO:0019222|GO:0016032|GO:1903409|GO:0045087|GO:0006810|GO:0051130|GO:0051702|GO:0060627|GO:…	locomotion|immune system process|cellular process|extracellular region|metabolic process|response to stimulus|binding|negative regulation of locomotion|negative regulation of metabolic process|virion binding|negative regulation of cellular process|regulation of cellular process|regulation of locomotion|nitrogen compound metabolic process|positive regulation of transport|response to stress|organic…	-	-	-	-	3:157436789-157443628:+	43	54	38	8	22	7	1.09089	1.58435	1.30483	0.216259	0.594754	0.186257	1.32669	0.332423	1.99674	7.39895e-07	0.00484502	UP
ENSG00000178878	APOLD1	apolipoprotein L domain containing 1 [Source:HGNC Symbol;Acc:HGNC:25268]	GO:0032502|GO:0005623|GO:0016020|GO:0009987|GO:0005576|GO:0008152|GO:0050896|GO:0005488|GO:0050794|GO:0006950|GO:0071704|GO:0009628|GO:0009653|GO:0008289|GO:0071944|GO:0031224|GO:0050793|GO:0005886|GO:0048856|GO:0048646|GO:0048514|GO:0045595|GO:0009888|GO:0006810|GO:0001568|GO:0007275|GO:0001775|GO:0001525|GO:0001666|GO:0048869|GO:0016021|GO:0010876|GO:0019538|GO:0001944|GO:0072358|GO:0030856|GO:…	developmental process|cell|membrane|cellular process|extracellular region|metabolic process|response to stimulus|binding|regulation of cellular process|response to stress|organic substance metabolic process|response to abiotic stimulus|anatomical structure morphogenesis|lipid binding|cell periphery|intrinsic component of membrane|regulation of developmental process|plasma membrane|anatomical stru…	-	-	-	-	12:12725917-12829975:+	101	354	400	77	76	78	0.629468	2.55154	3.37419	0.511357	0.504748	0.509843	2.18506	0.508649	2.10293	2.39269e-06	0.0089531	UP
ENSG00000124391	IL17C	interleukin 17C [Source:HGNC Symbol;Acc:HGNC:5983]	GO:0023052|GO:0009987|GO:0005576|GO:0050896|GO:0005488|GO:0051716|GO:0050794|GO:0006950|GO:0005615|GO:0005515|GO:0005102|GO:0006952|GO:0007267|GO:0007154|GO:0007165|GO:0005126|GO:0007166|GO:0005125|GO:0006954	signaling|cellular process|extracellular region|response to stimulus|binding|cellular response to stimulus|regulation of cellular process|response to stress|extracellular space|protein binding|receptor binding|defense response|cell-cell signaling|cell communication|signal transduction|cytokine receptor binding|cell surface receptor signaling pathway|cytokine activity|inflammatory response	K05491	interleukin 17C[-]	hsa04060|hsa04657	Cytokine-cytokine receptor interaction - Homo sapiens (human)|IL-17 signaling pathway - Homo sapiens (human)	16:88638591-88640473:+	13	22	8	0	1	3	0.30879	0.604353	0.257207	0	0.0253097	0.0747283	0.390117	0.033346	3.54832	2.8962e-06	0.00948253	UP
ENSG00000248871	TNFSF12-TNFSF13	TNFSF12-TNFSF13 readthrough [Source:HGNC Symbol;Acc:HGNC:33537]	GO:0002376|GO:0016020|GO:0005576|GO:0050896|GO:0005488|GO:0006955|GO:0005615|GO:0005515|GO:0005102|GO:0005126|GO:0005125|GO:0032813|GO:0005164	immune system process|membrane|extracellular region|response to stimulus|binding|immune response|extracellular space|protein binding|receptor binding|cytokine receptor binding|cytokine activity|tumor necrosis factor receptor superfamily binding|tumor necrosis factor receptor binding	-	-	-	-	17:7549099-7561601:+	0	0	0	40	30	0	0	0	0	1.15516	0.866415	0	0	0.673857	#NAME?	3.41763e-06	0.00994645	DOWN
ENSG00000196826	AC008758.1	novel zinc finger protein	GO:0005623|GO:0009987|GO:0008152|GO:0005488|GO:0097159|GO:0050794|GO:0043229|GO:0006807|GO:0071704|GO:0043167|GO:0044237|GO:0043227|GO:0009058|GO:0005622|GO:0019222|GO:0006725|GO:1901360|GO:0003676|GO:0034641|GO:0046483|GO:0043231|GO:0043169|GO:0006139|GO:0044249|GO:0031323|GO:0003677|GO:0010468|GO:0034645|GO:0046872|GO:0051252|GO:0010467|GO:0009059|GO:0016070|GO:0005634|GO:0032774|GO:2001141|GO:…	cell|cellular process|metabolic process|binding|organic cyclic compound binding|regulation of cellular process|intracellular organelle|nitrogen compound metabolic process|organic substance metabolic process|ion binding|cellular metabolic process|membrane-bounded organelle|biosynthetic process|intracellular|regulation of metabolic process|cellular aromatic compound metabolic process|organic cyclic…	-	-	-	-	19:12461559-12551474:-	0	0	0	19	13	2	0	0	0	0.221182	0.151342	0.0229134	0	0.131813	#NAME?	6.69422e-06	0.0152558	DOWN
ENSG00000273003	ARL2-SNX15	ARL2-SNX15 readthrough (NMD candidate) [Source:HGNC Symbol;Acc:HGNC:49197]	GO:0023052|GO:0005623|GO:0009987|GO:0050896|GO:0005488|GO:0036094|GO:0051716|GO:0097159|GO:0050794|GO:0043167|GO:0005622|GO:0043168|GO:0001882|GO:0007154|GO:0007165|GO:0000166|GO:0035639|GO:0001883|GO:0032549|GO:0035556|GO:0017076|GO:0032561|GO:0005525|GO:0007264|GO:0019001	signaling|cell|cellular process|response to stimulus|binding|small molecule binding|cellular response to stimulus|organic cyclic compound binding|regulation of cellular process|ion binding|intracellular|anion binding|nucleoside binding|cell communication|signal transduction|nucleotide binding|purine ribonucleoside triphosphate binding|purine nucleoside binding|ribonucleoside binding|intracellular…	-	-	-	-	11:65014182-65040570:+	242	0	3	0	0	0	4.97929	0	0.0835387	0	0	0	1.68761	0	Inf	7.04615e-06	0.0152558	UP
ENSG00000277027	RMRP	RNA component of mitochondrial RNA processing endoribonuclease [Source:HGNC Symbol;Acc:HGNC:10031]	-	-	-	-	-	-	9:35657754-35658017:-	213	6	0	0	1	0	39.7091	1.2937	0	0	0.198643	0	13.6676	0.0662143	7.6894	7.57167e-06	0.0152558	UP
ENSG00000260914	AC026464.4	novel protein	GO:0009987|GO:0005488|GO:0036094|GO:0097159|GO:0043167|GO:0016043|GO:0043168|GO:0001882|GO:0000166|GO:0006996|GO:0035639|GO:0001883|GO:0032549|GO:0017076|GO:0007033|GO:0005524|GO:0030554	cellular process|binding|small molecule binding|organic cyclic compound binding|ion binding|cellular component organization|anion binding|nucleoside binding|nucleotide binding|organelle organization|purine ribonucleoside triphosphate binding|purine nucleoside binding|ribonucleoside binding|purine nucleotide binding|vacuole organization|ATP binding|adenyl nucleotide binding	-	-	-	-	16:69299682-69322700:+	0	0	0	15	0	47	0	0	0	0.61266	0	1.88948	0	0.834046	#NAME?	1.56986e-05	0.0229457	DOWN
ENSG00000272897	AL109827.1	novel protein	GO:0008152|GO:0003824	metabolic process|catalytic activity	-	-	-	-	20:35632340-35674544:-	20	20	0	0	0	0	1.04829	1.21237	0	0	0	0	0.753552	0	Inf	1.53865e-05	0.0229457	UP
ENSG00000282031	TMBIM4	-	GO:0016020|GO:0031224|GO:0016021	membrane|intrinsic component of membrane|integral component of membrane	-	-	-	-	12:66137960-66169896:-	0	0	0	27	3	6	0	0	0	2.26918	0.252124	0.496356	0	1.00589	#NAME?	1.57684e-05	0.0229457	DOWN
ENSG00000114745	GORASP1	golgi reassembly stacking protein 1 [Source:HGNC Symbol;Acc:HGNC:16769]	GO:0032502|GO:0005623|GO:0016020|GO:0009987|GO:0008152|GO:0005488|GO:0048523|GO:0050794|GO:0043229|GO:0071704|GO:0044237|GO:0051641|GO:0009653|GO:0016043|GO:0043227|GO:0009058|GO:0050793|GO:0005622|GO:0005515|GO:0012505|GO:0048856|GO:0031090|GO:0006486|GO:0007049|GO:0045595|GO:0051640|GO:0048468|GO:0006810|GO:0007275|GO:0045596|GO:0016358|GO:0051128|GO:0022607|GO:0051668|GO:0043231|GO:0005737|GO:…	developmental process|cell|membrane|cellular process|metabolic process|binding|negative regulation of cellular process|regulation of cellular process|intracellular organelle|organic substance metabolic process|cellular metabolic process|cellular localization|anatomical structure morphogenesis|cellular component organization|membrane-bounded organelle|biosynthetic process|regulation of development…	-	-	-	-	3:39096659-39108363:-	400	851	604	317	327	267	1.05463	2.59487	2.15543	0.890595	0.918749	0.738316	1.93498	0.84922	1.18811	2.13313e-05	0.0279365	UP
ENSG00000100101	Z83844.1	novel transcript	-	-	-	-	-	-	22:37686414-37726503:+	52	0	8	0	0	0	0.52187	0	0.108673	0	0	0	0.210181	0	Inf	2.73184e-05	0.0325251	UP
ENSG00000064218	DMRT3	doublesex and mab-3 related transcription factor 3 [Source:HGNC Symbol;Acc:HGNC:13909]	GO:0032502|GO:0000003|GO:0007610|GO:0023052|GO:0005623|GO:0009987|GO:0022414|GO:0008152|GO:0001071|GO:0005488|GO:0097159|GO:0003700|GO:0050794|GO:0043229|GO:0006807|GO:0071704|GO:0043167|GO:0044237|GO:0003006|GO:0009653|GO:0043227|GO:0044708|GO:0009058|GO:0050793|GO:0005622|GO:0005515|GO:0007626|GO:0048856|GO:0019222|GO:0042802|GO:0008344|GO:0006725|GO:0030534|GO:1901360|GO:0007275|GO:0003676|GO:…	developmental process|reproduction|behavior|signaling|cell|cellular process|reproductive process|metabolic process|nucleic acid binding transcription factor activity|binding|organic cyclic compound binding|transcription factor activity, sequence-specific DNA binding|regulation of cellular process|intracellular organelle|nitrogen compound metabolic process|organic substance metabolic process|ion b…	-	-	-	-	9:976964-991731:+	3	1	1	22	17	6	0.0550901	0.0212434	0.0248538	0.430511	0.332692	0.115569	0.0337291	0.292924	-3.11846	3.08782e-05	0.0351649	DOWN
ENSG00000163082	SGPP2	sphingosine-1-phosphate phosphatase 2 [Source:HGNC Symbol;Acc:HGNC:19953]	GO:0005623|GO:0016020|GO:0009987|GO:0008152|GO:0003824|GO:0043229|GO:0006807|GO:0042175|GO:0071704|GO:0044237|GO:0043227|GO:0016787|GO:0009058|GO:0031224|GO:0005622|GO:0005789|GO:0012505|GO:0031090|GO:0044255|GO:0016788|GO:0044281|GO:0043231|GO:0005737|GO:0006629|GO:0005783|GO:0016021|GO:0044249|GO:0006665|GO:0006066|GO:0006670|GO:0006643|GO:0006796|GO:0008610|GO:0042578|GO:0016311|GO:0016791|GO:…	cell|membrane|cellular process|metabolic process|catalytic activity|intracellular organelle|nitrogen compound metabolic process|nuclear outer membrane-endoplasmic reticulum membrane network|organic substance metabolic process|cellular metabolic process|membrane-bounded organelle|hydrolase activity|biosynthetic process|intrinsic component of membrane|intracellular|endoplasmic reticulum membrane|en…	K04717	sphingosine-1-phosphate phosphotase 2[3.1.3.-]	hsa04071|hsa00600	Sphingolipid signaling pathway - Homo sapiens (human)|Sphingolipid metabolism - Homo sapiens (human)	2:222424517-222560948:+	162	125	107	84	71	43	2.39003	2.13277	2.13663	1.32053	1.11624	0.665345	2.21981	1.03404	1.10214	4.59769e-05	0.0446027	UP
ENSG00000183023	SLC8A1	solute carrier family 8 member A1 [Source:HGNC Symbol;Acc:HGNC:11068]	GO:0040011|GO:0032502|GO:0005215|GO:0045202|GO:0023052|GO:0005623|GO:0016020|GO:0009987|GO:0030054|GO:0050896|GO:0005488|GO:0051716|GO:0042995|GO:0022857|GO:0048523|GO:0050794|GO:0040012|GO:0043229|GO:0006950|GO:0043167|GO:0009628|GO:0051641|GO:0048870|GO:0005911|GO:0040017|GO:0043227|GO:0071944|GO:0009605|GO:0031224|GO:0050793|GO:0005622|GO:0005515|GO:0005886|GO:0048856|GO:0030017|GO:0007507|GO:…	locomotion|developmental process|transporter activity|synapse|signaling|cell|membrane|cellular process|cell junction|response to stimulus|binding|cellular response to stimulus|cell projection|transmembrane transporter activity|negative regulation of cellular process|regulation of cellular process|regulation of locomotion|intracellular organelle|response to stress|ion binding|response to abiotic s…	K05849	solute carrier family 8 (sodium/calcium exchanger)[-]	hsa04740|hsa04020|hsa04022|hsa04261|hsa04371|hsa04974|hsa05414|hsa05410|hsa04260|hsa05412|hsa04978|hsa04961	Olfactory transduction - Homo sapiens (human)|Calcium signaling pathway - Homo sapiens (human)|cGMP-PKG signaling pathway - Homo sapiens (human)|Adrenergic signaling in cardiomyocytes - Homo sapiens (human)|Apelin signaling pathway - Homo sapiens (human)|Protein digestion and absorption - Homo sapiens (human)|Dilated cardiomyopathy (DCM) - Homo sapiens (human)|Hypertrophic cardiomyopathy (HCM) - …	2:40097270-40611053:-	21	29	12	62	73	42	0.0327578	0.0523181	0.0253356	0.103056	0.121349	0.0687134	0.0368038	0.0977061	-1.40859	4.25886e-05	0.0446027	DOWN
ENSG00000273259	AL049839.2	novel protein	-	-	-	-	-	-	14:94592058-94624646:+	27	45	53	16	12	16	0.371194	0.715467	0.986192	0.234381	0.175797	0.230699	0.690951	0.213626	1.6935	4.47146e-05	0.0446027	UP
ENSG00000214856	KRT16P1	keratin 16 pseudogene 1 [Source:HGNC Symbol;Acc:HGNC:6420]	-	-	-	-	-	-	17:18432051-18442895:+	11	15	14	68	23	62	0.107372	0.16934	0.184963	0.707292	0.239243	0.634744	0.153891	0.527093	-1.77615	5.31317e-05	0.0479889	DOWN

## Sheet: Ece1-VII vs. Ctrl
gene_id	gene_name	description	GO_id	GO_term	KO_ID	KO_Description	kegg_id	kegg_term	locus	Ece1-VII-1_count	Ece1-VII-2_count	Ece1-VII-3_count	Ctrl-1_count	Ctrl-2_count	Ctrl-3_count	Ece1-VII-1_FPKM	Ece1-VII-2_FPKM	Ece1-VII-3_FPKM	Ctrl-1_FPKM	Ctrl-2_FPKM	Ctrl-3_FPKM	Ece1-VII	Control	log2FC	Pvalue	Qvalue	updown
ENSG00000110330	BIRC2	baculoviral IAP repeat containing 2 [Source:HGNC Symbol;Acc:HGNC:590]	GO:0032502|GO:0032991|GO:0000003|GO:0002376|GO:0023052|GO:0005623|GO:0016020|GO:0009987|GO:0022414|GO:0008152|GO:0050896|GO:0005488|GO:0000988|GO:0003824|GO:0051716|GO:0009892|GO:0048523|GO:0008283|GO:0050794|GO:0043229|GO:0006807|GO:0006950|GO:0044702|GO:0071704|GO:0009056|GO:0043167|GO:0006955|GO:0009628|GO:0044237|GO:0003006|GO:0023051|GO:0000989|GO:0016043|GO:0051707|GO:0043227|GO:0071944|GO:…	developmental process|macromolecular complex|reproduction|immune system process|signaling|cell|membrane|cellular process|reproductive process|metabolic process|response to stimulus|binding|transcription factor activity, protein binding|catalytic activity|cellular response to stimulus|negative regulation of metabolic process|negative regulation of cellular process|cell proliferation|regulation of …	K16060	baculoviral IAP repeat-containing protein 2/3[-]	hsa05200|hsa04621|hsa05145|hsa04510|hsa04217|hsa04390|hsa04210|hsa04120|hsa04668|hsa04064|hsa05222|hsa01524|hsa04215	Pathways in cancer - Homo sapiens (human)|NOD-like receptor signaling pathway - Homo sapiens (human)|Toxoplasmosis - Homo sapiens (human)|Focal adhesion - Homo sapiens (human)|Necroptosis - Homo sapiens (human)|Hippo signaling pathway - Homo sapiens (human)|Apoptosis - Homo sapiens (human)|Ubiquitin mediated proteolysis - Homo sapiens (human)|TNF signaling pathway - Homo sapiens (human)|NF-kappa …	11:102347211-102378670:+	774	931	857	2107	2116	1951	4.22476	4.22809	4.25144	9.27008	9.3103	8.44865	4.23476	9.00968	-1.08919	1.30069e-15	3.38908e-11	DOWN
ENSG00000257065	AL049844.1	novel protein	-	-	-	-	-	-	6:143807092-143844617:+	161	202	30	6	2	5	13.747	14.3505	2.32811	0.41297	0.137642	0.338732	10.1419	0.296448	5.0964	1.21002e-14	1.57641e-10	UP
ENSG00000167522	ANKRD11	ankyrin repeat domain 11 [Source:HGNC Symbol;Acc:HGNC:21316]	GO:0032502|GO:0040007|GO:0005623|GO:0016020|GO:0005488|GO:0043229|GO:0009653|GO:0043227|GO:0071944|GO:0048589|GO:0005622|GO:0005515|GO:0005886|GO:0048856|GO:0007275|GO:0048513|GO:0060325|GO:0043231|GO:0005737|GO:0060322|GO:0009887|GO:0035264|GO:0042592|GO:0048871|GO:0010171|GO:0060323|GO:0060348|GO:0060324|GO:0048705|GO:0001894|GO:0009790|GO:0031981|GO:0005654|GO:0042476|GO:0001501|GO:0005634|GO:…	developmental process|growth|cell|membrane|binding|intracellular organelle|anatomical structure morphogenesis|membrane-bounded organelle|cell periphery|developmental growth|intracellular|protein binding|plasma membrane|anatomical structure development|multicellular organism development|animal organ development|face morphogenesis|intracellular membrane-bounded organelle|cytoplasm|head development|…	-	-	-	-	16:89267627-89490561:-	4372	4880	2919	1875	1921	1865	12.3559	11.4749	7.4976	4.27124	4.37632	4.1816	10.4428	4.27638	1.28804	6.20189e-13	5.38655e-09	UP
ENSG00000055208	TAB2	TGF-beta activated kinase 1 (MAP3K7) binding protein 2 [Source:HGNC Symbol;Acc:HGNC:17075]	GO:0032502|GO:0002376|GO:0023052|GO:0005623|GO:0016020|GO:0009987|GO:0008152|GO:0050896|GO:0005488|GO:0051716|GO:0050794|GO:0043229|GO:0006807|GO:0006950|GO:0071704|GO:0043167|GO:0006955|GO:0044237|GO:0023051|GO:0043227|GO:0071944|GO:0009893|GO:0009058|GO:0002684|GO:0005622|GO:0002682|GO:0005515|GO:0005886|GO:0012505|GO:0048856|GO:0031090|GO:0019222|GO:0007507|GO:0002757|GO:0032182|GO:0045087|GO:…	developmental process|immune system process|signaling|cell|membrane|cellular process|metabolic process|response to stimulus|binding|cellular response to stimulus|regulation of cellular process|intracellular organelle|nitrogen compound metabolic process|response to stress|organic substance metabolic process|ion binding|immune response|cellular metabolic process|regulation of signaling|membrane-bou…	K04404	TAK1-binding protein 2[-]	hsa05169|hsa05168|hsa04010|hsa05170|hsa04621|hsa05145|hsa04380|hsa05161|hsa05140|hsa05162|hsa04668|hsa04064|hsa04620|hsa04657	Epstein-Barr virus infection - Homo sapiens (human)|Herpes simplex infection - Homo sapiens (human)|MAPK signaling pathway - Homo sapiens (human)|Human immunodeficiency virus 1 infection - Homo sapiens (human)|NOD-like receptor signaling pathway - Homo sapiens (human)|Toxoplasmosis - Homo sapiens (human)|Osteoclast differentiation - Homo sapiens (human)|Hepatitis B - Homo sapiens (human)|Leishman…	6:149218641-149411613:+	845	880	651	1996	1704	2070	5.20631	4.51118	3.64543	9.9127	8.46311	10.1184	4.45431	9.49808	-1.09244	6.61639e-11	4.00951e-07	DOWN
ENSG00000108825	PTGES3L-AARSD1	PTGES3L-AARSD1 readthrough [Source:HGNC Symbol;Acc:HGNC:43946]	GO:0005623|GO:0009987|GO:0008152|GO:0005488|GO:0003824|GO:0036094|GO:0097159|GO:0050794|GO:0043229|GO:0006807|GO:0071704|GO:0043167|GO:0044237|GO:0043227|GO:0016787|GO:0009058|GO:0016874|GO:0005622|GO:0005515|GO:0019222|GO:0006725|GO:1901360|GO:0006082|GO:0003676|GO:0034641|GO:0043168|GO:0016788|GO:0044281|GO:0001882|GO:0046483|GO:0043231|GO:0043169|GO:0005737|GO:0006520|GO:0006139|GO:0006450|GO:…	cell|cellular process|metabolic process|binding|catalytic activity|small molecule binding|organic cyclic compound binding|regulation of cellular process|intracellular organelle|nitrogen compound metabolic process|organic substance metabolic process|ion binding|cellular metabolic process|membrane-bounded organelle|hydrolase activity|biosynthetic process|ligase activity|intracellular|protein bindin…	-	-	-	-	17:42950526-42980528:-	0	0	1	5	133	204	0	0	0.0149512	0.066296	1.76371	2.66251	0.00498372	1.49751	-8.23112	1.81705e-10	7.89086e-07	DOWN
ENSG00000265590	CFAP298-TCP10L	CFAP298-TCP10L readthrough [Source:HGNC Symbol;Acc:HGNC:54636]	GO:0032502|GO:0009987|GO:0009653|GO:0016043|GO:0048856|GO:0030030|GO:0048869|GO:0000902|GO:0032990|GO:0048858	developmental process|cellular process|anatomical structure morphogenesis|cellular component organization|anatomical structure development|cell projection organization|cellular developmental process|cell morphogenesis|cell part morphogenesis|cell projection morphogenesis	-	-	-	-	21:32578822-32612281:-	0	0	0	11	16	110	0	0	0	0.53564	0.779177	5.27208	0	2.19563	#NAME?	1.21303e-09	4.51524e-06	DOWN
ENSG00000273217	AC008695.1	novel protein	GO:0023052|GO:0005623|GO:0009987|GO:0008152|GO:0050896|GO:0005488|GO:0051716|GO:0050794|GO:0009893|GO:0005622|GO:0005515|GO:0005085|GO:0019222|GO:0043085|GO:0007154|GO:0007165|GO:0050790|GO:0051345|GO:0035556|GO:0043087|GO:0043547|GO:0007264	signaling|cell|cellular process|metabolic process|response to stimulus|binding|cellular response to stimulus|regulation of cellular process|positive regulation of metabolic process|intracellular|protein binding|guanyl-nucleotide exchange factor activity|regulation of metabolic process|positive regulation of catalytic activity|cell communication|signal transduction|regulation of catalytic activity…	-	-	-	-	5:131425891-131796983:-	76	61	0	0	0	0	0.773475	0.516531	0	0	0	0	0.430002	0	Inf	9.20504e-08	0.000239847	UP
ENSG00000131389	SLC6A6	solute carrier family 6 member 6 [Source:HGNC Symbol;Acc:HGNC:11052]	GO:0005215|GO:0005623|GO:0016020|GO:0009987|GO:0008152|GO:0005488|GO:0022857|GO:0005326|GO:0006807|GO:0071704|GO:0044237|GO:0071944|GO:0031224|GO:0005886|GO:0006810|GO:0006082|GO:0044281|GO:0005887|GO:0006520|GO:0022891|GO:0005328|GO:0031226|GO:0055085|GO:0016021|GO:0030977|GO:0006836|GO:0005368|GO:1903825|GO:0006811|GO:0015075|GO:0034220|GO:0006820|GO:0015711|GO:0098656|GO:0015293|GO:0005369|GO:…	transporter activity|cell|membrane|cellular process|metabolic process|binding|transmembrane transporter activity|neurotransmitter transporter activity|nitrogen compound metabolic process|organic substance metabolic process|cellular metabolic process|cell periphery|intrinsic component of membrane|plasma membrane|transport|organic acid metabolic process|small molecule metabolic process|integral com…	-	-	-	-	3:14402576-14489349:+	563	617	616	2712	2710	822	2.47021	2.25239	2.4564	9.59121	9.58477	2.86132	2.393	7.34577	-1.61809	7.12582e-07	0.00142823	DOWN
ENSG00000178878	APOLD1	apolipoprotein L domain containing 1 [Source:HGNC Symbol;Acc:HGNC:25268]	GO:0032502|GO:0005623|GO:0016020|GO:0009987|GO:0005576|GO:0008152|GO:0050896|GO:0005488|GO:0050794|GO:0006950|GO:0071704|GO:0009628|GO:0009653|GO:0008289|GO:0071944|GO:0031224|GO:0050793|GO:0005886|GO:0048856|GO:0048646|GO:0048514|GO:0045595|GO:0009888|GO:0006810|GO:0001568|GO:0007275|GO:0001775|GO:0001525|GO:0001666|GO:0048869|GO:0016021|GO:0010876|GO:0019538|GO:0001944|GO:0072358|GO:0030856|GO:…	developmental process|cell|membrane|cellular process|extracellular region|metabolic process|response to stimulus|binding|regulation of cellular process|response to stress|organic substance metabolic process|response to abiotic stimulus|anatomical structure morphogenesis|lipid binding|cell periphery|intrinsic component of membrane|regulation of developmental process|plasma membrane|anatomical stru…	-	-	-	-	12:12725917-12829975:+	262	93	304	77	76	78	2.15862	0.63752	2.27637	0.511357	0.504748	0.509843	1.69084	0.508649	1.73299	4.13547e-06	0.00633845	UP
ENSG00000181315	ZNF322	zinc finger protein 322 [Source:HGNC Symbol;Acc:HGNC:23640]	GO:0005623|GO:0009987|GO:0008152|GO:0001071|GO:0005488|GO:0097159|GO:0003700|GO:0050794|GO:0043229|GO:0006807|GO:0071704|GO:0043167|GO:0044237|GO:0043227|GO:0009058|GO:0005622|GO:0019222|GO:0006725|GO:1901360|GO:0003676|GO:0034641|GO:0046483|GO:0043231|GO:0043169|GO:0005737|GO:0006139|GO:0044249|GO:0031323|GO:0003677|GO:0005813|GO:0010468|GO:0034645|GO:0046872|GO:0051252|GO:0005815|GO:0010467|GO:…	cell|cellular process|metabolic process|nucleic acid binding transcription factor activity|binding|organic cyclic compound binding|transcription factor activity, sequence-specific DNA binding|regulation of cellular process|intracellular organelle|nitrogen compound metabolic process|organic substance metabolic process|ion binding|cellular metabolic process|membrane-bounded organelle|biosynthetic p…	-	-	-	-	6:26634383-26659752:-	180	122	203	391	417	392	0.89633	0.505461	0.918721	1.56938	1.67385	1.54864	0.773504	1.59729	-1.04615	4.11446e-06	0.00633845	DOWN
ENSG00000248871	TNFSF12-TNFSF13	TNFSF12-TNFSF13 readthrough [Source:HGNC Symbol;Acc:HGNC:33537]	GO:0002376|GO:0016020|GO:0005576|GO:0050896|GO:0005488|GO:0006955|GO:0005615|GO:0005515|GO:0005102|GO:0005126|GO:0005125|GO:0032813|GO:0005164	immune system process|membrane|extracellular region|response to stimulus|binding|immune response|extracellular space|protein binding|receptor binding|cytokine receptor binding|cytokine activity|tumor necrosis factor receptor superfamily binding|tumor necrosis factor receptor binding	-	-	-	-	17:7549099-7561601:+	0	0	0	40	30	0	0	0	0	1.15516	0.866415	0	0	0.673857	#NAME?	3.67482e-06	0.00633845	DOWN
ENSG00000239264	TXNDC5	thioredoxin domain containing 5 [Source:HGNC Symbol;Acc:HGNC:21073]	GO:0005623|GO:0009987|GO:0005576|GO:0008152|GO:0050896|GO:0005488|GO:0003824|GO:1903561|GO:0051716|GO:0048523|GO:0050794|GO:0043229|GO:0006950|GO:0051641|GO:0016043|GO:0006457|GO:0043227|GO:0016853|GO:0005622|GO:0005515|GO:0012505|GO:0006810|GO:0010941|GO:0031982|GO:0033554|GO:0043231|GO:0005737|GO:0042592|GO:0019725|GO:0060548|GO:0016860|GO:0061024|GO:0005783|GO:0070062|GO:0051649|GO:0008219|GO:…	cell|cellular process|extracellular region|metabolic process|response to stimulus|binding|catalytic activity|extracellular vesicle|cellular response to stimulus|negative regulation of cellular process|regulation of cellular process|intracellular organelle|response to stress|cellular localization|cellular component organization|protein folding|membrane-bounded organelle|isomerase activity|intracel…	K13984	thioredoxin domain-containing protein 5[-]	hsa04141	Protein processing in endoplasmic reticulum - Homo sapiens (human)	6:7881517-7910814:-	4214	1152	5133	1018	1223	1364	52.9607	12.0461	58.6306	10.3125	12.39	13.6001	41.2125	12.1009	1.76797	5.47797e-06	0.00751232	UP
ENSG00000270181	BIVM-ERCC5	BIVM-ERCC5 readthrough [Source:HGNC Symbol;Acc:HGNC:43690]	GO:0005623|GO:0009987|GO:0008152|GO:0050896|GO:0005488|GO:0003824|GO:0051716|GO:0097159|GO:0043229|GO:0006807|GO:0006950|GO:0071704|GO:0044237|GO:0043227|GO:0016787|GO:0005622|GO:0006281|GO:0006725|GO:1901360|GO:0003676|GO:0034641|GO:0016788|GO:0046483|GO:0033554|GO:0043231|GO:0006139|GO:0003677|GO:0004518|GO:0006259|GO:0006289|GO:0005634|GO:0006974|GO:0003697|GO:0004519|GO:0090305	cell|cellular process|metabolic process|response to stimulus|binding|catalytic activity|cellular response to stimulus|organic cyclic compound binding|intracellular organelle|nitrogen compound metabolic process|response to stress|organic substance metabolic process|cellular metabolic process|membrane-bounded organelle|hydrolase activity|intracellular|DNA repair|cellular aromatic compound metabolic…	-	-	-	-	13:102807354-102872398:+	0	0	0	0	0	1192	0	0	0	0	0	14.8085	0	4.93617	#NAME?	7.71805e-06	0.0100551	DOWN
ENSG00000196826	AC008758.1	novel zinc finger protein	GO:0005623|GO:0009987|GO:0008152|GO:0005488|GO:0097159|GO:0050794|GO:0043229|GO:0006807|GO:0071704|GO:0043167|GO:0044237|GO:0043227|GO:0009058|GO:0005622|GO:0019222|GO:0006725|GO:1901360|GO:0003676|GO:0034641|GO:0046483|GO:0043231|GO:0043169|GO:0006139|GO:0044249|GO:0031323|GO:0003677|GO:0010468|GO:0034645|GO:0046872|GO:0051252|GO:0010467|GO:0009059|GO:0016070|GO:0005634|GO:0032774|GO:2001141|GO:…	cell|cellular process|metabolic process|binding|organic cyclic compound binding|regulation of cellular process|intracellular organelle|nitrogen compound metabolic process|organic substance metabolic process|ion binding|cellular metabolic process|membrane-bounded organelle|biosynthetic process|intracellular|regulation of metabolic process|cellular aromatic compound metabolic process|organic cyclic…	-	-	-	-	19:12461559-12551474:-	0	0	0	19	13	2	0	0	0	0.221182	0.151342	0.0229134	0	0.131813	#NAME?	8.71255e-06	0.0108102	DOWN
ENSG00000214760	RPL21P1	ribosomal protein L21 pseudogene 1 [Source:HGNC Symbol;Acc:HGNC:10314]	-	-	-	-	-	-	12:122364780-122365629:+	0	0	0	10	6	6	0	0	0	1.03443	0.620716	0.610899	0	0.755348	#NAME?	1.00501e-05	0.010911	DOWN
ENSG00000267303	AC011511.4	novel transcript	GO:0005623|GO:0009987|GO:0008152|GO:0005488|GO:0097159|GO:0043229|GO:0006807|GO:0071704|GO:0044237|GO:0043227|GO:0005622|GO:0006725|GO:1901360|GO:0003676|GO:0034641|GO:0046483|GO:0043231|GO:0006139|GO:0010467|GO:0016070|GO:0005634|GO:0006396|GO:0016071|GO:0006397|GO:0008380|GO:0000375|GO:0000398	cell|cellular process|metabolic process|binding|organic cyclic compound binding|intracellular organelle|nitrogen compound metabolic process|organic substance metabolic process|cellular metabolic process|membrane-bounded organelle|intracellular|cellular aromatic compound metabolic process|organic cyclic compound metabolic process|nucleic acid binding|cellular nitrogen compound metabolic process|he…	-	-	-	-	19:10315471-10320678:-	0	0	0	0	1039	0	0	0	0	0	29.4556	0	0	9.81854	#NAME?	9.90199e-06	0.010911	DOWN
ENSG00000273003	ARL2-SNX15	ARL2-SNX15 readthrough (NMD candidate) [Source:HGNC Symbol;Acc:HGNC:49197]	GO:0023052|GO:0005623|GO:0009987|GO:0050896|GO:0005488|GO:0036094|GO:0051716|GO:0097159|GO:0050794|GO:0043167|GO:0005622|GO:0043168|GO:0001882|GO:0007154|GO:0007165|GO:0000166|GO:0035639|GO:0001883|GO:0032549|GO:0035556|GO:0017076|GO:0032561|GO:0005525|GO:0007264|GO:0019001	signaling|cell|cellular process|response to stimulus|binding|small molecule binding|cellular response to stimulus|organic cyclic compound binding|regulation of cellular process|ion binding|intracellular|anion binding|nucleoside binding|cell communication|signal transduction|nucleotide binding|purine ribonucleoside triphosphate binding|purine nucleoside binding|ribonucleoside binding|intracellular…	-	-	-	-	11:65014182-65040570:+	0	18	26	0	0	0	0	0.407357	0.642763	0	0	0	0.35004	0	Inf	9.25824e-06	0.010911	UP
ENSG00000240963	AL645465.1	novel transcript, antisense to C1orf100	-	-	-	-	-	-	1:244375100-244409592:-	24	78	5	2	5	4	2.43231	6.57708	0.460529	0.163415	0.408507	0.321572	3.15664	0.297831	3.40582	1.54155e-05	0.0154488	UP
ENSG00000149294	NCAM1	neural cell adhesion molecule 1 [Source:HGNC Symbol;Acc:HGNC:7656]	GO:0040011|GO:0032502|GO:0002376|GO:0023052|GO:0005623|GO:0016020|GO:0009987|GO:0005576|GO:0008152|GO:0050896|GO:0005488|GO:1903561|GO:0051716|GO:0004872|GO:0050794|GO:0043229|GO:0006950|GO:0071704|GO:0006955|GO:0009986|GO:0044237|GO:0023051|GO:0009653|GO:0016043|GO:0007155|GO:0043227|GO:0071944|GO:0009605|GO:0009893|GO:0031224|GO:0005622|GO:0002682|GO:0005515|GO:0005886|GO:0012505|GO:0048856|GO:…	locomotion|developmental process|immune system process|signaling|cell|membrane|cellular process|extracellular region|metabolic process|response to stimulus|binding|extracellular vesicle|cellular response to stimulus|receptor activity|regulation of cellular process|intracellular organelle|response to stress|organic substance metabolic process|immune response|cell surface|cellular metabolic process…	K06491	neural cell adhesion molecule[-]	hsa04514|hsa05020	Cell adhesion molecules (CAMs) - Homo sapiens (human)|Prion diseases - Homo sapiens (human)	11:112961247-113278436:+	23	28	25	11	7	10	0.0571201	0.0578584	0.0564302	0.0220202	0.0140142	0.0197028	0.0571362	0.0185791	1.62073	1.83496e-05	0.0169181	UP
ENSG00000214856	KRT16P1	keratin 16 pseudogene 1 [Source:HGNC Symbol;Acc:HGNC:6420]	-	-	-	-	-	-	17:18432051-18442895:+	16	9	7	68	23	62	0.206471	0.0966336	0.082095	0.707292	0.239243	0.634744	0.1284	0.527093	-2.03741	2.638e-05	0.0229119	DOWN
ENSG00000141979	AC008764.1	novel protein	GO:0032991|GO:0005623|GO:0009987|GO:0008152|GO:0005488|GO:0000988|GO:0097159|GO:0050794|GO:0043229|GO:0006807|GO:0071704|GO:0044237|GO:0000989|GO:0043227|GO:0009058|GO:0005622|GO:0043234|GO:0019222|GO:0003712|GO:0006725|GO:1901360|GO:0003676|GO:0034641|GO:0046483|GO:0043231|GO:0016592|GO:0001076|GO:0006139|GO:0044249|GO:0031323|GO:0003713|GO:0003677|GO:0010468|GO:0034645|GO:0001104|GO:0051252|GO:…	macromolecular complex|cell|cellular process|metabolic process|binding|transcription factor activity, protein binding|organic cyclic compound binding|regulation of cellular process|intracellular organelle|nitrogen compound metabolic process|organic substance metabolic process|cellular metabolic process|transcription factor activity, transcription factor binding|membrane-bounded organelle|biosynth…	-	-	-	-	19:16479067-16628204:-	2	8	0	63	5	71	0.0506805	0.16871	0	1.28709	0.102167	1.42771	0.0731301	0.938991	-3.68257	3.388e-05	0.0284767	DOWN
ENSG00000214717	ZBED1	zinc finger BED-type containing 1 [Source:HGNC Symbol;Acc:HGNC:447]	GO:0005623|GO:0005488|GO:0003824|GO:0004803|GO:0097159|GO:0043229|GO:0043167|GO:0043227|GO:0005622|GO:0005515|GO:0003676|GO:0043231|GO:0043169|GO:0005737|GO:0046983|GO:0003677|GO:0046872|GO:0031981|GO:0005694|GO:0000228|GO:0005856|GO:0005634|GO:0015629	cell|binding|catalytic activity|transposase activity|organic cyclic compound binding|intracellular organelle|ion binding|membrane-bounded organelle|intracellular|protein binding|nucleic acid binding|intracellular membrane-bounded organelle|cation binding|cytoplasm|protein dimerization activity|DNA binding|metal ion binding|nuclear lumen|chromosome|nuclear chromosome|cytoskeleton|nucleus|actin cyt…	-	-	-	-	X:2486414-2500967:-	203	133	211	375	616	369	0.976337	0.532217	0.922314	1.45376	2.38821	1.40799	0.810289	1.74999	-1.11083	3.64282e-05	0.0296616	DOWN
ENSG00000271672	DUXAP8	double homeobox A pseudogene 8 [Source:HGNC Symbol;Acc:HGNC:32187]	-	-	-	-	-	-	22:15826566-15827187:+	2	2	1	56	1	47	0.209159	0.174023	0.0950673	4.72162	0.0843114	3.90047	0.159416	2.90213	-4.18624	5.6763e-05	0.0435005	DOWN

## Sheet: Ece1-VIII vs. Ctrl
gene_id	gene_name	description	GO_id	GO_term	KO_ID	KO_Description	kegg_id	kegg_term	locus	Ece1-VIII-1_count	Ece1-VIII-2_count	Ece1-VIII-3_count	Ctrl-1_count	Ctrl-2_count	Ctrl-3_count	Ece1-VIII-1_FPKM	Ece1-VIII-2_FPKM	Ece1-VIII-3_FPKM	Ctrl-1_FPKM	Ctrl-2_FPKM	Ctrl-3_FPKM	Ece1-VIII	Control	log2FC	Pvalue	Qvalue	updown
ENSG00000106799	TGFBR1	transforming growth factor beta receptor 1 [Source:HGNC Symbol;Acc:HGNC:11772]	GO:0040011|GO:0032502|GO:0040007|GO:0032991|GO:0004871|GO:0000003|GO:0002376|GO:0023052|GO:0005623|GO:0016020|GO:0009987|GO:0022414|GO:0008152|GO:0030054|GO:0050896|GO:0005488|GO:0003824|GO:0036094|GO:0051716|GO:0097159|GO:0004872|GO:0048523|GO:0008283|GO:0050794|GO:0040012|GO:0043229|GO:0006807|GO:0051050|GO:0006950|GO:0016049|GO:0044089|GO:0005057|GO:0044702|GO:0071704|GO:0043167|GO:0019953|GO:…	locomotion|developmental process|growth|macromolecular complex|signal transducer activity|reproduction|immune system process|signaling|cell|membrane|cellular process|reproductive process|metabolic process|cell junction|response to stimulus|binding|catalytic activity|small molecule binding|cellular response to stimulus|organic cyclic compound binding|receptor activity|negative regulation of cellul…	K04674	TGF-beta receptor type-1[2.7.11.30]	hsa05200|hsa05166|hsa04060|hsa04010|hsa04218|hsa04144|hsa04659|hsa04380|hsa05225|hsa05161|hsa05226|hsa04390|hsa04371|hsa04068|hsa04926|hsa05142|hsa04933|hsa04350|hsa05210|hsa04520|hsa05220|hsa05212	Pathways in cancer - Homo sapiens (human)|Human T-cell leukemia virus 1 infection - Homo sapiens (human)|Cytokine-cytokine receptor interaction - Homo sapiens (human)|MAPK signaling pathway - Homo sapiens (human)|Cellular senescence - Homo sapiens (human)|Endocytosis - Homo sapiens (human)|Th17 cell differentiation - Homo sapiens (human)|Osteoclast differentiation - Homo sapiens (human)|Hepatocel…	9:99104038-99154192:+	739	718	798	384	400	450	2.48231	2.58119	2.43403	1.11391	1.1604	1.28483	2.49917	1.18638	1.07488	1.84958e-13	4.82186e-09	UP
ENSG00000187607	ZNF286A	zinc finger protein 286A [Source:HGNC Symbol;Acc:HGNC:13501]	GO:0005623|GO:0016020|GO:0009987|GO:0008152|GO:0001071|GO:0005488|GO:0097159|GO:0003700|GO:0050794|GO:0043229|GO:0006807|GO:0071704|GO:0043167|GO:0044237|GO:0043227|GO:0009058|GO:0031224|GO:0005622|GO:0005515|GO:0019222|GO:0006725|GO:1901360|GO:0003676|GO:0034641|GO:0046483|GO:0043231|GO:0043169|GO:0006139|GO:0016021|GO:0044249|GO:0031323|GO:0003677|GO:0010468|GO:0034645|GO:0046872|GO:0051252|GO:…	cell|membrane|cellular process|metabolic process|nucleic acid binding transcription factor activity|binding|organic cyclic compound binding|transcription factor activity, sequence-specific DNA binding|regulation of cellular process|intracellular organelle|nitrogen compound metabolic process|organic substance metabolic process|ion binding|cellular metabolic process|membrane-bounded organelle|biosy…	-	-	-	-	17:15699577-15720787:+	144	157	157	363	484	526	0.383441	0.447426	0.379618	0.834742	1.11307	1.19054	0.403495	1.04612	-1.37442	4.26875e-13	5.56432e-09	DOWN
ENSG00000244879	GABPB1-AS1	GABPB1 antisense RNA 1 [Source:HGNC Symbol;Acc:HGNC:44157]	-	-	-	-	-	-	15:50354959-50372202:+	785	252	742	147	161	155	2.41433	0.829494	2.07226	0.390441	0.427653	0.405211	1.77203	0.407769	2.11958	3.88721e-12	2.53349e-08	UP
ENSG00000108825	PTGES3L-AARSD1	PTGES3L-AARSD1 readthrough [Source:HGNC Symbol;Acc:HGNC:43946]	GO:0005623|GO:0009987|GO:0008152|GO:0005488|GO:0003824|GO:0036094|GO:0097159|GO:0050794|GO:0043229|GO:0006807|GO:0071704|GO:0043167|GO:0044237|GO:0043227|GO:0016787|GO:0009058|GO:0016874|GO:0005622|GO:0005515|GO:0019222|GO:0006725|GO:1901360|GO:0006082|GO:0003676|GO:0034641|GO:0043168|GO:0016788|GO:0044281|GO:0001882|GO:0046483|GO:0043231|GO:0043169|GO:0005737|GO:0006520|GO:0006139|GO:0006450|GO:…	cell|cellular process|metabolic process|binding|catalytic activity|small molecule binding|organic cyclic compound binding|regulation of cellular process|intracellular organelle|nitrogen compound metabolic process|organic substance metabolic process|ion binding|cellular metabolic process|membrane-bounded organelle|hydrolase activity|biosynthetic process|ligase activity|intracellular|protein bindin…	-	-	-	-	17:42950526-42980528:-	2	5	5	5	133	204	0.0307083	0.0821728	0.0697164	0.066296	1.76371	2.66251	0.0608658	1.49751	-4.62078	5.10017e-07	0.00189945	DOWN
ENSG00000257065	AL049844.1	novel protein	-	-	-	-	-	-	6:143807092-143844617:+	3	92	198	6	2	5	0.239077	7.84701	14.3287	0.41297	0.137642	0.338732	7.4716	0.296448	4.65557	7.05126e-07	0.00229783	UP
ENSG00000131389	SLC6A6	solute carrier family 6 member 6 [Source:HGNC Symbol;Acc:HGNC:11052]	GO:0005215|GO:0005623|GO:0016020|GO:0009987|GO:0008152|GO:0005488|GO:0022857|GO:0005326|GO:0006807|GO:0071704|GO:0044237|GO:0071944|GO:0031224|GO:0005886|GO:0006810|GO:0006082|GO:0044281|GO:0005887|GO:0006520|GO:0022891|GO:0005328|GO:0031226|GO:0055085|GO:0016021|GO:0030977|GO:0006836|GO:0005368|GO:1903825|GO:0006811|GO:0015075|GO:0034220|GO:0006820|GO:0015711|GO:0098656|GO:0015293|GO:0005369|GO:…	transporter activity|cell|membrane|cellular process|metabolic process|binding|transmembrane transporter activity|neurotransmitter transporter activity|nitrogen compound metabolic process|organic substance metabolic process|cellular metabolic process|cell periphery|intrinsic component of membrane|plasma membrane|transport|organic acid metabolic process|small molecule metabolic process|integral com…	-	-	-	-	3:14402576-14489349:+	634	529	708	2712	2710	822	2.59635	2.31854	2.6328	9.59121	9.58477	2.86132	2.51589	7.34577	-1.54584	1.09679e-06	0.00285932	DOWN
ENSG00000158985	CDC42SE2	CDC42 small effector 2 [Source:HGNC Symbol;Acc:HGNC:18547]	GO:0032502|GO:0005198|GO:0023052|GO:0005623|GO:0016020|GO:0009987|GO:0005576|GO:0050896|GO:0005488|GO:1903561|GO:0051716|GO:0042995|GO:0050794|GO:0043229|GO:0023051|GO:0009653|GO:0016043|GO:0043227|GO:0071944|GO:0050793|GO:0005622|GO:0005515|GO:0005886|GO:0048856|GO:0008360|GO:0006810|GO:0031982|GO:0051128|GO:0005737|GO:0009966|GO:0001891|GO:0010646|GO:0007154|GO:0007165|GO:0070062|GO:0048869|GO:…	developmental process|structural molecule activity|signaling|cell|membrane|cellular process|extracellular region|response to stimulus|binding|extracellular vesicle|cellular response to stimulus|cell projection|regulation of cellular process|intracellular organelle|regulation of signaling|anatomical structure morphogenesis|cellular component organization|membrane-bounded organelle|cell periphery|r…	-	-	-	-	5:131245493-131398447:+	1080	1163	1585	427	451	959	4.42548	5.10037	5.89763	1.51104	1.59607	3.34023	5.14116	2.14911	1.25835	1.03505e-06	0.00285932	UP
ENSG00000270181	BIVM-ERCC5	BIVM-ERCC5 readthrough [Source:HGNC Symbol;Acc:HGNC:43690]	GO:0005623|GO:0009987|GO:0008152|GO:0050896|GO:0005488|GO:0003824|GO:0051716|GO:0097159|GO:0043229|GO:0006807|GO:0006950|GO:0071704|GO:0044237|GO:0043227|GO:0016787|GO:0005622|GO:0006281|GO:0006725|GO:1901360|GO:0003676|GO:0034641|GO:0016788|GO:0046483|GO:0033554|GO:0043231|GO:0006139|GO:0003677|GO:0004518|GO:0006259|GO:0006289|GO:0005634|GO:0006974|GO:0003697|GO:0004519|GO:0090305	cell|cellular process|metabolic process|response to stimulus|binding|catalytic activity|cellular response to stimulus|organic cyclic compound binding|intracellular organelle|nitrogen compound metabolic process|response to stress|organic substance metabolic process|cellular metabolic process|membrane-bounded organelle|hydrolase activity|intracellular|DNA repair|cellular aromatic compound metabolic…	-	-	-	-	13:102807354-102872398:+	0	0	0	0	0	1192	0	0	0	0	0	14.8085	0	4.93617	#NAME?	1.28918e-06	0.00305535	DOWN
ENSG00000267303	AC011511.4	novel transcript	GO:0005623|GO:0009987|GO:0008152|GO:0005488|GO:0097159|GO:0043229|GO:0006807|GO:0071704|GO:0044237|GO:0043227|GO:0005622|GO:0006725|GO:1901360|GO:0003676|GO:0034641|GO:0046483|GO:0043231|GO:0006139|GO:0010467|GO:0016070|GO:0005634|GO:0006396|GO:0016071|GO:0006397|GO:0008380|GO:0000375|GO:0000398	cell|cellular process|metabolic process|binding|organic cyclic compound binding|intracellular organelle|nitrogen compound metabolic process|organic substance metabolic process|cellular metabolic process|membrane-bounded organelle|intracellular|cellular aromatic compound metabolic process|organic cyclic compound metabolic process|nucleic acid binding|cellular nitrogen compound metabolic process|he…	-	-	-	-	19:10315471-10320678:-	0	0	0	0	1039	0	0	0	0	0	29.4556	0	0	9.81854	#NAME?	1.73873e-06	0.00348682	DOWN
ENSG00000258881	AC007040.2	novel protein	GO:0005623|GO:0016020|GO:0005488|GO:0060090|GO:0043229|GO:0042175|GO:0051641|GO:0043227|GO:0031224|GO:0005622|GO:0005789|GO:0005515|GO:0012505|GO:0031090|GO:0031228|GO:0006810|GO:0031982|GO:0043231|GO:0031227|GO:0030133|GO:0005737|GO:0030674|GO:0030176|GO:0005783|GO:0051649|GO:0016021|GO:0031301|GO:0005794|GO:0016192|GO:0031410|GO:0016023|GO:0030173|GO:0046907|GO:0031988|GO:0097020|GO:0000139|GO:…	cell|membrane|binding|binding, bridging|intracellular organelle|nuclear outer membrane-endoplasmic reticulum membrane network|cellular localization|membrane-bounded organelle|intrinsic component of membrane|intracellular|endoplasmic reticulum membrane|protein binding|endomembrane system|organelle membrane|intrinsic component of Golgi membrane|transport|vesicle|intracellular membrane-bounded organ…	-	-	-	-	2:70939318-70995336:-	18	33	20	9	3	5	0.242217	0.47524	0.244374	0.104581	0.0348604	0.0571933	0.32061	0.0655448	2.29027	2.15504e-06	0.00401299	UP
ENSG00000127589	TUBBP1	tubulin beta pseudogene 1 [Source:HGNC Symbol;Acc:HGNC:12414]	-	-	-	-	-	-	8:30351873-30353518:+	301	233	20	15	6	33	6.13181	5.08001	0.369963	0.26389	0.10557	0.571424	3.86059	0.313628	3.6217	2.67664e-06	0.00465199	UP
ENSG00000244617	ASPRV1	aspartic peptidase retroviral like 1 [Source:HGNC Symbol;Acc:HGNC:26321]	GO:0032502|GO:0016020|GO:0008152|GO:0003824|GO:0071704|GO:0016787|GO:0031224|GO:0048856|GO:0007275|GO:0048513|GO:0008233|GO:0016021|GO:0019538|GO:0051604|GO:0006508|GO:0043588|GO:0010467|GO:0016485|GO:0070001|GO:0004175|GO:0004190	developmental process|membrane|metabolic process|catalytic activity|organic substance metabolic process|hydrolase activity|intrinsic component of membrane|anatomical structure development|multicellular organism development|animal organ development|peptidase activity|integral component of membrane|protein metabolic process|protein maturation|proteolysis|skin development|gene expression|protein pro…	-	-	-	-	2:69960089-69962265:-	5	1	4	22	22	15	0.139471	0.029857	0.101319	0.529981	0.530006	0.355668	0.0902157	0.471885	-2.38698	3.13688e-06	0.00499912	DOWN
ENSG00000248871	TNFSF12-TNFSF13	TNFSF12-TNFSF13 readthrough [Source:HGNC Symbol;Acc:HGNC:33537]	GO:0002376|GO:0016020|GO:0005576|GO:0050896|GO:0005488|GO:0006955|GO:0005615|GO:0005515|GO:0005102|GO:0005126|GO:0005125|GO:0032813|GO:0005164	immune system process|membrane|extracellular region|response to stimulus|binding|immune response|extracellular space|protein binding|receptor binding|cytokine receptor binding|cytokine activity|tumor necrosis factor receptor superfamily binding|tumor necrosis factor receptor binding	-	-	-	-	17:7549099-7561601:+	0	0	0	40	30	0	0	0	0	1.15516	0.866415	0	0	0.673857	#NAME?	3.25988e-06	0.00499912	DOWN
ENSG00000214856	KRT16P1	keratin 16 pseudogene 1 [Source:HGNC Symbol;Acc:HGNC:6420]	-	-	-	-	-	-	17:18432051-18442895:+	10	2	15	68	23	62	0.12044	0.0257829	0.164048	0.707292	0.239243	0.634744	0.103424	0.527093	-2.34949	3.76106e-06	0.00544727	DOWN
ENSG00000271672	DUXAP8	double homeobox A pseudogene 8 [Source:HGNC Symbol;Acc:HGNC:32187]	-	-	-	-	-	-	22:15826566-15827187:+	1	1	1	56	1	47	0.0976297	0.104499	0.0886764	4.72162	0.0843114	3.90047	0.0969352	2.90213	-4.90395	5.40181e-06	0.00741186	DOWN
ENSG00000196826	AC008758.1	novel zinc finger protein	GO:0005623|GO:0009987|GO:0008152|GO:0005488|GO:0097159|GO:0050794|GO:0043229|GO:0006807|GO:0071704|GO:0043167|GO:0044237|GO:0043227|GO:0009058|GO:0005622|GO:0019222|GO:0006725|GO:1901360|GO:0003676|GO:0034641|GO:0046483|GO:0043231|GO:0043169|GO:0006139|GO:0044249|GO:0031323|GO:0003677|GO:0010468|GO:0034645|GO:0046872|GO:0051252|GO:0010467|GO:0009059|GO:0016070|GO:0005634|GO:0032774|GO:2001141|GO:…	cell|cellular process|metabolic process|binding|organic cyclic compound binding|regulation of cellular process|intracellular organelle|nitrogen compound metabolic process|organic substance metabolic process|ion binding|cellular metabolic process|membrane-bounded organelle|biosynthetic process|intracellular|regulation of metabolic process|cellular aromatic compound metabolic process|organic cyclic…	-	-	-	-	19:12461559-12551474:-	0	0	0	19	13	2	0	0	0	0.221182	0.151342	0.0229134	0	0.131813	#NAME?	7.03889e-06	0.00873828	DOWN
ENSG00000273003	ARL2-SNX15	ARL2-SNX15 readthrough (NMD candidate) [Source:HGNC Symbol;Acc:HGNC:49197]	GO:0023052|GO:0005623|GO:0009987|GO:0050896|GO:0005488|GO:0036094|GO:0051716|GO:0097159|GO:0050794|GO:0043167|GO:0005622|GO:0043168|GO:0001882|GO:0007154|GO:0007165|GO:0000166|GO:0035639|GO:0001883|GO:0032549|GO:0035556|GO:0017076|GO:0032561|GO:0005525|GO:0007264|GO:0019001	signaling|cell|cellular process|response to stimulus|binding|small molecule binding|cellular response to stimulus|organic cyclic compound binding|regulation of cellular process|ion binding|intracellular|anion binding|nucleoside binding|cell communication|signal transduction|nucleotide binding|purine ribonucleoside triphosphate binding|purine nucleoside binding|ribonucleoside binding|intracellular…	-	-	-	-	11:65014182-65040570:+	0	23	25	0	0	0	0	0.624932	0.576332	0	0	0	0.400422	0	Inf	7.52301e-06	0.00891477	UP
ENSG00000173875	ZNF791	zinc finger protein 791 [Source:HGNC Symbol;Acc:HGNC:26895]	GO:0005623|GO:0009987|GO:0008152|GO:0005488|GO:0097159|GO:0050794|GO:0043229|GO:0006807|GO:0071704|GO:0043167|GO:0044237|GO:0043227|GO:0009058|GO:0005622|GO:0019222|GO:0006725|GO:1901360|GO:0003676|GO:0034641|GO:0046483|GO:0043231|GO:0043169|GO:0006139|GO:0044249|GO:0031323|GO:0003677|GO:0010468|GO:0034645|GO:0046872|GO:0051252|GO:0010467|GO:0009059|GO:0016070|GO:0005634|GO:0032774|GO:2001141|GO:…	cell|cellular process|metabolic process|binding|organic cyclic compound binding|regulation of cellular process|intracellular organelle|nitrogen compound metabolic process|organic substance metabolic process|ion binding|cellular metabolic process|membrane-bounded organelle|biosynthetic process|intracellular|regulation of metabolic process|cellular aromatic compound metabolic process|organic cyclic…	-	-	-	-	19:12610918-12633840:+	245	219	525	138	190	163	1.21713	1.1644	2.36833	0.592052	0.815203	0.688306	1.58329	0.69852	1.18055	1.30498e-05	0.0136084	UP
ENSG00000249884	RNF103-CHMP3	RNF103-CHMP3 readthrough [Source:HGNC Symbol;Acc:HGNC:38847]	GO:0051641|GO:0006810|GO:0051649|GO:0046907|GO:0007034	cellular localization|transport|establishment of localization in cell|intracellular transport|vacuolar transport	K12193	charged multivesicular body protein 3[-]	hsa04144|hsa04217	Endocytosis - Homo sapiens (human)|Necroptosis - Homo sapiens (human)	2:86505668-86721122:-	277	12	32	8	8	14	10.7899	0.500268	1.1319	0.26911	0.269138	0.463551	4.1407	0.333933	3.63224	1.98201e-05	0.0198735	UP
ENSG00000114745	GORASP1	golgi reassembly stacking protein 1 [Source:HGNC Symbol;Acc:HGNC:16769]	GO:0032502|GO:0005623|GO:0016020|GO:0009987|GO:0008152|GO:0005488|GO:0048523|GO:0050794|GO:0043229|GO:0071704|GO:0044237|GO:0051641|GO:0009653|GO:0016043|GO:0043227|GO:0009058|GO:0050793|GO:0005622|GO:0005515|GO:0012505|GO:0048856|GO:0031090|GO:0006486|GO:0007049|GO:0045595|GO:0051640|GO:0048468|GO:0006810|GO:0007275|GO:0045596|GO:0016358|GO:0051128|GO:0022607|GO:0051668|GO:0043231|GO:0005737|GO:…	developmental process|cell|membrane|cellular process|metabolic process|binding|negative regulation of cellular process|regulation of cellular process|intracellular organelle|organic substance metabolic process|cellular metabolic process|cellular localization|anatomical structure morphogenesis|cellular component organization|membrane-bounded organelle|biosynthetic process|regulation of development…	-	-	-	-	3:39096659-39108363:-	711	585	342	317	327	267	2.31302	2.03682	1.0103	0.890595	0.918749	0.738316	1.78671	0.84922	1.0731	2.24014e-05	0.0201381	UP
ENSG00000239264	TXNDC5	thioredoxin domain containing 5 [Source:HGNC Symbol;Acc:HGNC:21073]	GO:0005623|GO:0009987|GO:0005576|GO:0008152|GO:0050896|GO:0005488|GO:0003824|GO:1903561|GO:0051716|GO:0048523|GO:0050794|GO:0043229|GO:0006950|GO:0051641|GO:0016043|GO:0006457|GO:0043227|GO:0016853|GO:0005622|GO:0005515|GO:0012505|GO:0006810|GO:0010941|GO:0031982|GO:0033554|GO:0043231|GO:0005737|GO:0042592|GO:0019725|GO:0060548|GO:0016860|GO:0061024|GO:0005783|GO:0070062|GO:0051649|GO:0008219|GO:…	cell|cellular process|extracellular region|metabolic process|response to stimulus|binding|catalytic activity|extracellular vesicle|cellular response to stimulus|negative regulation of cellular process|regulation of cellular process|intracellular organelle|response to stress|cellular localization|cellular component organization|protein folding|membrane-bounded organelle|isomerase activity|intracel…	K13984	thioredoxin domain-containing protein 5[-]	hsa04141	Protein processing in endoplasmic reticulum - Homo sapiens (human)	6:7881517-7910814:-	4939	4338	935	1018	1223	1364	57.9356	54.4605	9.95933	10.3125	12.39	13.6001	40.7852	12.1009	1.75293	3.61812e-05	0.0294763	UP
ENSG00000197013	ZNF429	zinc finger protein 429 [Source:HGNC Symbol;Acc:HGNC:20817]	GO:0005623|GO:0009987|GO:0008152|GO:0001071|GO:0005488|GO:0097159|GO:0003700|GO:0050794|GO:0043229|GO:0006807|GO:0071704|GO:0043167|GO:0044237|GO:0043227|GO:0009058|GO:0005622|GO:0019222|GO:0006725|GO:1901360|GO:0003676|GO:0034641|GO:0046483|GO:0043231|GO:0043169|GO:0006139|GO:0044249|GO:0031323|GO:0003677|GO:0010468|GO:0034645|GO:0046872|GO:0051252|GO:0010467|GO:0009059|GO:0016070|GO:0005634|GO:…	cell|cellular process|metabolic process|nucleic acid binding transcription factor activity|binding|organic cyclic compound binding|transcription factor activity, sequence-specific DNA binding|regulation of cellular process|intracellular organelle|nitrogen compound metabolic process|organic substance metabolic process|ion binding|cellular metabolic process|membrane-bounded organelle|biosynthetic p…	-	-	-	-	19:21496682-21556270:+	30	38	46	11	25	12	0.213155	0.288961	0.296783	0.0674955	0.153411	0.0724699	0.2663	0.097792	1.44526	3.92234e-05	0.0309865	UP
ENSG00000100101	Z83844.1	novel transcript	-	-	-	-	-	-	22:37686414-37726503:+	203	0	0	0	0	0	2.5138	0	0	0	0	0	0.837934	0	Inf	5.42062e-05	0.0415634	UP
