# Supplementary material for: Global fungal-host interactome mapping identifies host targets of candidalysin
Source: Nat Commun. 2024 Feb 27;15:1757. doi: 10.1038/s41467-024-46141-x (PMC10899660; doi:10.1038/s41467-024-46141-x)
Supplement: Supplementary file 5 — Supplementary Data 2 [file 41467_2024_46141_MOESM5_ESM.xlsx]

## Sheet: Ece1-I
pathway_3	pathway_3_num	all_diff_gene_list	pathway_2	pathway_2_num	pathway_1	pathway_1_num
Neuroactive ligand-receptor interaction	3	ENSG00000175868(CALCB),ENSG00000102195(GPR50),ENSG00000139679(LPAR6),	Signaling molecules and interaction	4	Environmental Information Processing	6
Cytokine-cytokine receptor interaction	1	ENSG00000106799(TGFBR1),	Signaling molecules and interaction	4	Environmental Information Processing	6
Apelin signaling pathway	1	ENSG00000106799(TGFBR1),	Signal transduction	4	Environmental Information Processing	6
NF-kappa B signaling pathway	1	ENSG00000101966(XIAP),	Signal transduction	4	Environmental Information Processing	6
Phospholipase D signaling pathway	1	ENSG00000139679(LPAR6),	Signal transduction	4	Environmental Information Processing	6
Hippo signaling pathway	1	ENSG00000106799(TGFBR1),	Signal transduction	4	Environmental Information Processing	6
MAPK signaling pathway	1	ENSG00000106799(TGFBR1),	Signal transduction	4	Environmental Information Processing	6
FoxO signaling pathway	1	ENSG00000106799(TGFBR1),	Signal transduction	4	Environmental Information Processing	6
Notch signaling pathway	1	ENSG00000106003(LFNG),	Signal transduction	4	Environmental Information Processing	6
TGF-beta signaling pathway	1	ENSG00000106799(TGFBR1),	Signal transduction	4	Environmental Information Processing	6
PI3K-Akt signaling pathway	1	ENSG00000139679(LPAR6),	Signal transduction	4	Environmental Information Processing	6
Necroptosis	1	ENSG00000101966(XIAP),	Cell growth and death	2	Cellular Processes	2
Apoptosis	1	ENSG00000101966(XIAP),	Cell growth and death	2	Cellular Processes	2
Cellular senescence	1	ENSG00000106799(TGFBR1),	Cell growth and death	2	Cellular Processes	2
Endocytosis	1	ENSG00000106799(TGFBR1),	Transport and catabolism	1	Cellular Processes	2
Adherens junction	1	ENSG00000106799(TGFBR1),	Cellular community	2	Cellular Processes	2
Focal adhesion	1	ENSG00000101966(XIAP),	Cellular community	2	Cellular Processes	2
Ubiquitin mediated proteolysis	1	ENSG00000101966(XIAP),	Folding, sorting and degradation	1	Genetic Information Processing	1
Small cell lung cancer	1	ENSG00000101966(XIAP),	Cancers: Specific types	2	Human Diseases	5
Chronic myeloid leukemia	1	ENSG00000106799(TGFBR1),	Cancers: Specific types	2	Human Diseases	5
Colorectal cancer	1	ENSG00000106799(TGFBR1),	Cancers: Specific types	2	Human Diseases	5
Gastric cancer	1	ENSG00000106799(TGFBR1),	Cancers: Specific types	2	Human Diseases	5
Pancreatic cancer	1	ENSG00000106799(TGFBR1),	Cancers: Specific types	2	Human Diseases	5
Hepatocellular carcinoma	1	ENSG00000106799(TGFBR1),	Cancers: Specific types	2	Human Diseases	5
Pathways in cancer	3	ENSG00000101966(XIAP),ENSG00000139679(LPAR6),ENSG00000106799(TGFBR1),	Cancers: Overview	4	Human Diseases	5
Transcriptional misregulation in cancer	1	ENSG00000119508(NR4A3),	Cancers: Overview	4	Human Diseases	5
Platinum drug resistance	1	ENSG00000101966(XIAP),	Drug resistance: antineoplastic	1	Human Diseases	5
Human papillomavirus infection	1	ENSG00000106003(LFNG),	Infectious diseases: Viral	2	Human Diseases	5
Hepatitis B	1	ENSG00000106799(TGFBR1),	Infectious diseases: Viral	2	Human Diseases	5
AGE-RAGE signaling pathway in diabetic complications	1	ENSG00000106799(TGFBR1),	Endocrine and metabolic diseases	1	Human Diseases	5
Chagas disease (American trypanosomiasis)	1	ENSG00000106799(TGFBR1),	Infectious diseases: Parasitic	2	Human Diseases	5
Toxoplasmosis	1	ENSG00000101966(XIAP),	Infectious diseases: Parasitic	2	Human Diseases	5
Cholinergic synapse	1	ENSG00000168135(KCNJ4),	Nervous system	1	Organismal Systems	4
Relaxin signaling pathway	1	ENSG00000106799(TGFBR1),	Endocrine system	2	Organismal Systems	4
Oxytocin signaling pathway	1	ENSG00000168135(KCNJ4),	Endocrine system	2	Organismal Systems	4
Osteoclast differentiation	1	ENSG00000106799(TGFBR1),	Development	1	Organismal Systems	4
Vascular smooth muscle contraction	1	ENSG00000175868(CALCB),	Circulatory system	1	Organismal Systems	4
Th17 cell differentiation	1	ENSG00000106799(TGFBR1),	Immune system	2	Organismal Systems	4
NOD-like receptor signaling pathway	1	ENSG00000101966(XIAP),	Immune system	2	Organismal Systems	4
Other types of O-glycan biosynthesis	1	ENSG00000106003(LFNG),	Glycan biosynthesis and metabolism	1	Metabolism	1

## Sheet: Ece1-IV
pathway_3	pathway_3_num	all_diff_gene_list	pathway_2	pathway_2_num	pathway_1	pathway_1_num
Cytokine-cytokine receptor interaction	1	ENSG00000124391(IL17C),	Signaling molecules and interaction	1	Environmental Information Processing	4
Apelin signaling pathway	2	ENSG00000120738(EGR1),ENSG00000183023(SLC8A1),	Signal transduction	3	Environmental Information Processing	4
cGMP-PKG signaling pathway	1	ENSG00000183023(SLC8A1),	Signal transduction	3	Environmental Information Processing	4
Calcium signaling pathway	1	ENSG00000183023(SLC8A1),	Signal transduction	3	Environmental Information Processing	4
Sphingolipid signaling pathway	1	ENSG00000163082(SGPP2),	Signal transduction	3	Environmental Information Processing	4
Hypertrophic cardiomyopathy (HCM)	1	ENSG00000183023(SLC8A1),	Cardiovascular diseases	1	Human Diseases	2
Arrhythmogenic right ventricular cardiomyopathy (ARVC)	1	ENSG00000183023(SLC8A1),	Cardiovascular diseases	1	Human Diseases	2
Prion diseases	1	ENSG00000120738(EGR1),	Neurodegenerative diseases	1	Human Diseases	2
AGE-RAGE signaling pathway in diabetic complications	1	ENSG00000120738(EGR1),	Endocrine and metabolic diseases	1	Human Diseases	2
Mineral absorption	1	ENSG00000183023(SLC8A1),	Digestive system	1	Organismal Systems	3
Protein digestion and absorption	1	ENSG00000183023(SLC8A1),	Digestive system	1	Organismal Systems	3
GnRH signaling pathway	1	ENSG00000120738(EGR1),	Endocrine system	1	Organismal Systems	3
Endocrine and other factor-regulated calcium reabsorption	1	ENSG00000183023(SLC8A1),	Excretory system	1	Organismal Systems	3
Adrenergic signaling in cardiomyocytes	1	ENSG00000183023(SLC8A1),	Circulatory system	1	Organismal Systems	3
Cardiac muscle contraction	1	ENSG00000183023(SLC8A1),	Circulatory system	1	Organismal Systems	3
IL-17 signaling pathway	1	ENSG00000124391(IL17C),	Immune system	1	Organismal Systems	3
Olfactory transduction	1	ENSG00000183023(SLC8A1),	Sensory system	1	Organismal Systems	3
Sphingolipid metabolism	1	ENSG00000163082(SGPP2),	Lipid metabolism	1	Metabolism	1

## Sheet: Ece1-VII
pathway_3	pathway_3_num	all_diff_gene_list	pathway_2	pathway_2_num	pathway_1	pathway_1_num
NF-kappa B signaling pathway	2	ENSG00000055208(TAB2),ENSG00000110330(BIRC2),	Signal transduction	2	Environmental Information Processing	2
Hippo signaling pathway	1	ENSG00000110330(BIRC2),	Signal transduction	2	Environmental Information Processing	2
TNF signaling pathway	2	ENSG00000055208(TAB2),ENSG00000110330(BIRC2),	Signal transduction	2	Environmental Information Processing	2
MAPK signaling pathway	1	ENSG00000055208(TAB2),	Signal transduction	2	Environmental Information Processing	2
Necroptosis	1	ENSG00000110330(BIRC2),	Cell growth and death	1	Cellular Processes	1
Apoptosis	1	ENSG00000110330(BIRC2),	Cell growth and death	1	Cellular Processes	1
Focal adhesion	1	ENSG00000110330(BIRC2),	Cellular community	1	Cellular Processes	1
Protein processing in endoplasmic reticulum	1	ENSG00000239264(TXNDC5),	Folding, sorting and degradation	2	Genetic Information Processing	2
Ubiquitin mediated proteolysis	1	ENSG00000110330(BIRC2),	Folding, sorting and degradation	2	Genetic Information Processing	2
Small cell lung cancer	1	ENSG00000110330(BIRC2),	Cancers: Specific types	1	Human Diseases	3
Prion diseases	1	ENSG00000149294(NCAM1),	Neurodegenerative diseases	1	Human Diseases	3
Pathways in cancer	1	ENSG00000110330(BIRC2),	Cancers: Overview	1	Human Diseases	3
Platinum drug resistance	1	ENSG00000110330(BIRC2),	Drug resistance: antineoplastic	1	Human Diseases	3
Herpes simplex infection	1	ENSG00000055208(TAB2),	Infectious diseases: Viral	1	Human Diseases	3
Measles	1	ENSG00000055208(TAB2),	Infectious diseases: Viral	1	Human Diseases	3
Hepatitis B	1	ENSG00000055208(TAB2),	Infectious diseases: Viral	1	Human Diseases	3
Human immunodeficiency virus 1 infection	1	ENSG00000055208(TAB2),	Infectious diseases: Viral	1	Human Diseases	3
Epstein-Barr virus infection	1	ENSG00000055208(TAB2),	Infectious diseases: Viral	1	Human Diseases	3
Leishmaniasis	1	ENSG00000055208(TAB2),	Infectious diseases: Parasitic	2	Human Diseases	3
Toxoplasmosis	2	ENSG00000055208(TAB2),ENSG00000110330(BIRC2),	Infectious diseases: Parasitic	2	Human Diseases	3
Osteoclast differentiation	1	ENSG00000055208(TAB2),	Development	1	Organismal Systems	2
IL-17 signaling pathway	1	ENSG00000055208(TAB2),	Immune system	2	Organismal Systems	2
Toll-like receptor signaling pathway	1	ENSG00000055208(TAB2),	Immune system	2	Organismal Systems	2
NOD-like receptor signaling pathway	2	ENSG00000055208(TAB2),ENSG00000110330(BIRC2),	Immune system	2	Organismal Systems	2

## Sheet: Ece1-VIII
pathway_3	pathway_3_num	all_diff_gene_list	pathway_2	pathway_2_num	pathway_1	pathway_1_num
Cytokine-cytokine receptor interaction	1	ENSG00000106799(TGFBR1),	Signaling molecules and interaction	1	Environmental Information Processing	1
Apelin signaling pathway	1	ENSG00000106799(TGFBR1),	Signal transduction	1	Environmental Information Processing	1
Hippo signaling pathway	1	ENSG00000106799(TGFBR1),	Signal transduction	1	Environmental Information Processing	1
MAPK signaling pathway	1	ENSG00000106799(TGFBR1),	Signal transduction	1	Environmental Information Processing	1
FoxO signaling pathway	1	ENSG00000106799(TGFBR1),	Signal transduction	1	Environmental Information Processing	1
TGF-beta signaling pathway	1	ENSG00000106799(TGFBR1),	Signal transduction	1	Environmental Information Processing	1
Necroptosis	1	ENSG00000249884(RNF103-CHMP3),	Cell growth and death	2	Cellular Processes	2
Cellular senescence	1	ENSG00000106799(TGFBR1),	Cell growth and death	2	Cellular Processes	2
Endocytosis	2	ENSG00000106799(TGFBR1),ENSG00000249884(RNF103-CHMP3),	Transport and catabolism	2	Cellular Processes	2
Adherens junction	1	ENSG00000106799(TGFBR1),	Cellular community	1	Cellular Processes	2
Protein processing in endoplasmic reticulum	1	ENSG00000239264(TXNDC5),	Folding, sorting and degradation	1	Genetic Information Processing	1
Chronic myeloid leukemia	1	ENSG00000106799(TGFBR1),	Cancers: Specific types	1	Human Diseases	1
Colorectal cancer	1	ENSG00000106799(TGFBR1),	Cancers: Specific types	1	Human Diseases	1
Gastric cancer	1	ENSG00000106799(TGFBR1),	Cancers: Specific types	1	Human Diseases	1
Pancreatic cancer	1	ENSG00000106799(TGFBR1),	Cancers: Specific types	1	Human Diseases	1
Hepatocellular carcinoma	1	ENSG00000106799(TGFBR1),	Cancers: Specific types	1	Human Diseases	1
Pathways in cancer	1	ENSG00000106799(TGFBR1),	Cancers: Overview	1	Human Diseases	1
Hepatitis B	1	ENSG00000106799(TGFBR1),	Infectious diseases: Viral	1	Human Diseases	1
AGE-RAGE signaling pathway in diabetic complications	1	ENSG00000106799(TGFBR1),	Endocrine and metabolic diseases	1	Human Diseases	1
Chagas disease (American trypanosomiasis)	1	ENSG00000106799(TGFBR1),	Infectious diseases: Parasitic	1	Human Diseases	1
Relaxin signaling pathway	1	ENSG00000106799(TGFBR1),	Endocrine system	1	Organismal Systems	1
Osteoclast differentiation	1	ENSG00000106799(TGFBR1),	Development	1	Organismal Systems	1
Th17 cell differentiation	1	ENSG00000106799(TGFBR1),	Immune system	1	Organismal Systems	1
