# Supplementary material for: Global fungal-host interactome mapping identifies host targets of candidalysin
Source: Nat Commun. 2024 Feb 27;15:1757. doi: 10.1038/s41467-024-46141-x (PMC10899660; doi:10.1038/s41467-024-46141-x)
Supplement: Supplementary file 6 — Supplementary Data 3 [file 41467_2024_46141_MOESM6_ESM.xlsx]

## Sheet: Supplementary Data 3
Supplementary Data 3. List of human interactors for each Ece1 peptide, related to Fig. 2.
Ece1-I	Ece1-II	Ece1-III	Ece1-IV	Ece1-V	Ece1-VI	Ece1-VII	Ece1-VIII
EMSY	CKLF	SNAPC3	ACD	GTSE1	TADA2B	EMSY	TADA2B
MCMBP	TADA2B	OR7A17	C1orf109	PRKAG1	UBTD2	EIF2B2	MDM2
TADA2B	G2E3	OR7A10	EML1	MORN3	NUFIP2	CKB	CKB
UBTD2	FXR2	OR7A5	GYS1	KANK2	RHOA	CKM	CKM
ACD	ASPH	OR7C1	LCK	HMBOX1	ZNF23	ZMIZ2	RHOA
RHOA	MCMBP	OR7D4	RIMBP2	TPM3	XRCC4	GTSE1	UBTD2
CLIP1	PRMT7	OR7C2	RNH1	TPM3P9	MLLT11	ACD
G2E3	VPS28	OR7E24	SNAPC3	TPM4	TXNDC5	TADA2B
GTSE1	CEP19	OR7D2	TPM3	DUS1L	BLOC1S5-TXNDC5	AP4M1
EML1	FAM89A	OR7G3	TPM3P9	ING3		NTM
NFYB	ZNF23	OR7G2	TPM4	HECTD3		OPCML
HDAC7	ZNF420	OR7G1	VPS39	MALSU1		MORN3
PPP2CA	ZNF619	THPO	ALG11	PPP2CA		HEPACAM
SNAPC5	ZNF487	G6PC2	ARFGAP1	HDAC7		CCNC
HSFY1	ZNF700	PPP2CA	ARPC3	XRN2		MDM2
HSFY2	RHOA	UBA6	CAGE1	WASHC3
HSFY1P1	XRCC4	RB1	CDCA7L	SLA
CCNC	SPRED2	SPAG8	CDX1	MLX
CNPY2	THPO	DRC3	CHCHD2	PLCD4
MORN3	OR7A17	BLOC1S5-TXNDC5	CIR1	EML1
ARNTL	OR7A10	TXNDC5	COPB1	ESRRG
ESRRG	OR7A5	CDX1	CPSF4	EYA3
VCL	OR7C1	SPRED2	DCUN1D2	ZNF410
LDLRAP1	OR7D4	SFI1	DGKG	QARS
RNH1	OR7C2	ACD	EIF4EBP1	SNRNP25
CA8	OR7E24	IST1	FAM221A	PGGHG
PACSIN2	OR7G2	CCNH	HMBOX1	SNAPC3
PACSIN1	OR7G3	PNKP	KANK2	RRS1
DPP8	OR7D2	TSTD2	KLHL32	NTM
TDP1	OR7E37P	SCEL	KRTAP10-8	OPCML
ZFAND2B	OR7E5P	PGGHG	KYAT1	MAPRE3
PHF11	OR7E12P	CBWD1	KYNU	STARD7
SETDB2-PHF11	OR7E14P	CBWD3	LYZL6	OTUB1
ZNF23	OR7E47P	CBWD5	MBD4	SNF8
ZNF619	OR7E2P	CBWD2	MCM2	GP1BA
ZNF420	OR7G1	CBWD6	MKRN1	DRC3
ZNF700	OR1M1	HEPACAM	MKRN3	ARNTL
RRS1	UBXN2B	UBXN2B	MKRN9P	KIAA1586
MALSU1	NUFIP2	NEK6	NELL1	PARD6B
NUFIP2	PDE4A	GLRX3	OR7A10	SCAF1
ZFP3	PDE4C	BYSL	OR7A17	RBP3
ZNF829	ZNF572	BEND2	OR7A5	DTX2
ZNF192P1	CIB3	MRFAP1L1	OR7C1	COG4
ZNF112	CCDC102B	MRFAP1	OR7C2	GCM2
ZNF846	SNAPC5	HSFY2	OR7D2	CLIP1
ZNF3	RB1	HSFY1	OR7D4	NUFIP2
ZNF252P	UBTD2	HSFY1P1	OR7E14P	UBXN2B
ZNF582	CCNH	ESRRG	OR7E24	OR7A17
ZNF723	NTM	CCNC	OR7E2P	OR7A10
ZFP37	OPCML	CCDC103	OR7E37P	OR7A5
ZNF568	DNAJB2		OR7E47P	OR7C1
ZNF891	ACD		OR7E5P	OR7D4
ZNF594	RNH1		OR7G1	OR7C2
ZNF84	MYL6		OR7G2	OR7E24
ZNF735	MYL6B		OR7G3	OR7G3
ZNF727	LCK		PMS1	OR7D2
ZNF527	FAM129A		POPDC2	OR7G2
ZNF883	EML1		RASA1	OR7E14P
ZNF506	BEND2		RIPPLY1	OR7G1
ZNF354A	LILRB1		RTN1	C1orf116
ZNF286A	LILRB2		RWDD4	SIGLEC6
ZNF286B	LILRB3		SHTN1	SIGLEC17P
ZNF879	LILRB4		SMYD3	CD33
ZNF658	LILRB5		STAC	ZBTB16
ZNF682	LILRA3		STAC2	ZNF202
ZNF714	LILRA1		THADA	TRIP10
ZNF675	LILRA2		UBA6	RIMBP2
ZNF658B	NME7		UBXN2B	PRKACB
ZNF540	KYNU		WDR61	C1QTNF6
ZNF624	GLRX3		ZFYVE26	CMBL
ZNF436	BLOC1S6		ZNF23	PBX3
ZNF660	ZNF202		ZNF420	KYNU
KRTAP10-1	SIGLEC6		ZNF487	INTS12
KRTAP10-2	SIGLEC17P		ZNF619	SPAG8
KRTAP10-3	CD33		ZNF700	CPNE4
KRTAP10-4	CAGE1		ZNF844	PNKP
KRTAP10-5	PAF1		ZNF20	NELFCD
KRTAP10-6	PPP2CA		ZNF625-ZNF20	LILRB1
KRTAP10-7	RBCK1		ZNF625	LILRB2
KRTAP10-8	SFN		ZNF440	LILRB3
KRTAP10-9	KIAA0825		ZNF439	LILRB4
KRTAP10-10	GNL3		ZNF878	LILRB5
KRTAP10-11	LIMS3		ZNF799	LILRA1
KRTAP10-12	LIMS4		ZNF627	LILRA2
NEIL2	LIMS3-LOC440895		ZNF136	LILRA3
CATIP	LIMS1		ZNF443	VPS33A
OR7A17	CPSF1		ZNF563	CFAP70
OR7A10	KLHL32		ZNF669	MTMR4
OR7A5	RCAN2		ZNF101	PSMD2
OR7C1	MKRN3		ZNF709	ZSWIM2
OR7D4	MKRN1		ALG11	PACSIN2
OR7C2	MKRN9P		AHNAK	PACSIN1
OR7E24	TXNDC5		ATG12	TRIM32
OR7G2	BLOC1S5-TXNDC5		ATG9A	TGM2
OR7G3	CCNC		BLOC1S5-TXNDC5	MCMBP
OR7E37P	NEIL2		C11orf49	CPNE6
OR7E5P	MORN3		CA8	MKRN3
OR7D2	GABPB1		CARF	CRYBA1
CCZ1P-OR7E38P	DRC3		CCDC103	CIB3
OR7E12P	ESRRG		CCDC70	STRIP2
OR7E14P	CPNE6		CCNH	RNF181
OR7E47P	PACSIN1		CD33	MID2
OR7E2P	PACSIN2		CDC34	CA8
OR7G1	NLRC4		CINP	PRMT7
OR1M1	XAB2		CKB	DMTN
PLCD4	MID2		CKM	SEC23B
RB1	HYDIN		CNPY2	PCNP
BEND2	HYDIN2		COL20A1	KRTAP10-11
TSNAX	GRN		COL4A3BP	KRTAP10-9
TSNAX-DISC1	BYSL		CPNE6	KRTAP10-1
PBX3	PPP2R1A		CPSF1	KRTAP10-2
STARD7	SNX29P2		DMTN	KRTAP10-5
MLX	BANP		FAM129A	KRTAP10-4
TEX2	RCOR3		G2E3	KRTAP10-12
C1QTNF1	TRIP10		GPR68	KRTAP10-6
C1orf116	MYBL2		HECTD3	KRTAP10-7
HECTD3	FKBP6		ING3	KRTAP10-3
ACTN3	FCAR		KRTAP10-1	KRTAP10-10
ACTN4	SPIC		KRTAP10-10	ACD
TP53BP1	SFI1		KRTAP10-11	CCDC84
IGFN1	SLC25A30		KRTAP10-12	CPSF1
CCDC102B	C22orf31		KRTAP10-2	CCL16
SHTN1	OIT3		KRTAP10-3	BAGE2
CDKN2C	ACTN3		KRTAP10-4	BAGE3
C1orf109	ACTN4		KRTAP10-5	BAGE5
	XRN2		KRTAP10-6	BAGE4
	EMSY		KRTAP10-7	BAGE
	GCM2		KRTAP10-9	FAM74A1
	KRTAP10-1		LCN8	FAM74A4
	KRTAP10-2		MRFAP1	FAM74A3
	KRTAP10-3		MRFAP1L1	FAM74A7
	KRTAP10-4		NMRK1	FAM74A6
	KRTAP10-5		NUP62CL	RBBP7
	KRTAP10-6		OIT3	NELL1
	KRTAP10-7		PDE4A	TADA2B
	KRTAP10-9		PDE4C	PHF12
	KRTAP10-10		PGGHG	UTP14C
	KRTAP10-11		PNKP	UTP14A
	KRTAP10-12		PPP6R2	ALG11
	ZNF138		PSCA	STAC2
	ZNF92		RABL6	CD22
	ZNF738		RBBP5	DGKG
	ZNF254		RRS1	CDX1
	ZNF506		SFI1	SMCO1
	ZNF99		SIGLEC17P	MON2
	ZNF430		SIGLEC6	ACTN3
	ZNF676		SMAD1	ACTN4
	ZNF493		SMAD1-AS1	SMARCB1
	ZNF626		SNPH	XRCC4
	ZNF708		THAP10	KIAA0825
	ZNF681		TRAPPC2L	FCAR
	ZNF729		TXNDC5	UEVLD
	ZNF100		UBTD1	COPS8
	ZNF675		USHBP1	CNPY2
	ZNF91		UTP14C	TNFAIP8L2-SCNM1
	ZNF107		UTP14A	SCNM1
	ZNF429		YJU2	PRKAG2
	ZNF678		ZBTB16	C1QTNF1
	ZNF90		ZNF202	CD300LG
	ZNF117		ZNF572	ZNF772
	ERV3-1-ZNF117		C21orf59-TCP10L	ZNF419
	ZNF730		ASH2L	ZNF773
	ZNF695		BANP	ZIK1
	ZNF718		C4orf33	ZNF551
	ZNF66		CCDC198	ZNF814
	ZNF732		CCNC	ZNF776
	GSTT4		CFAP298	ZNF587
	GSTTP2		COQ3	ZNF417
	ZBED1		CUTC	ZNF418
	CHCHD2		CYREN	ZNF304
	TAF1B		DTX2	NAV1
	POMP		FAM74A1	KDM8
	CIR1		FAM74A3	INPP5K
	CDKN2C		FAM74A4	TUBG1
	C1orf109		FAM74A6	TUBG2
	SNX8		FAM74A7	ARIH2
	GPANK1		GLRX3	USB1
	TRIM74		GPANK1	FAM89A
	TRIM73		HOXA1	CEP19
	TRIM50		KAZN	RFPL3
	FAM74A1		KIAA0825	RFPL2
	FAM74A4		LMBR1L	RFPL1
	FAM74A3		LYNX1-SLURP2	RFPL3S
	FAM74A7		MCFD2	RFPL1S
	FAM74A6		MCRS1	XPO5
	SEC23B		MID2	CIAPIN1
	QARS		NAGK	GLRX3
	DTX2		NEK6	EME1
	COG8		NTN4	ASH2L
	DMTN		PACSIN1	SLC22A17
			PACSIN2	PDE4D
			PDE4D	MINDY1
			POMP	GABRG1
			PPP2CA	NR1H2
			PRKAG1	SNPH
			RBX1	ZC3HC1
			SLA	NELFA
			SNX29P2	SMAD1-AS1
			TAF1B	SMAD1
			TBC1D23	GATA2
			TSTD2	TSTD2
			TTC14	NOP58
			ZBTB49	CCNH
			ZNF830	G2E3
				RNH1
				ASPH
				NMRK1
				FXR2
				DCUN1D4
				EMSY
				CCDC103
				FAM221A
				CDH11
				HGS
