# Supplementary material for: Global fungal-host interactome mapping identifies host targets of candidalysin
Source: Nat Commun. 2024 Feb 27;15:1757. doi: 10.1038/s41467-024-46141-x (PMC10899660; doi:10.1038/s41467-024-46141-x)
Supplement: Supplementary file 7 — Supplementary Data 4 [file 41467_2024_46141_MOESM7_ESM.xlsx]

## Sheet: Annotation
Gene	original_id	Ece_I	Ece_II	Ece_III	Ece_IV	Ece_V	Ece_VI	Ece_VII	Ece_VIII	Gene Symbol	Synonyms	Type of Gene	Description	Gene Summary	Gene Location	Biological Process (GO)	GOSlim (Ontology)	Cellular Component (GO)	Molecular Function (GO)	Kinase Class (UniProt)	Protein Function (Protein Atlas)	Subcellular Location (Protein Atlas)	Drug (DrugBank)	Canonical Pathways	Hallmark Gene Sets	hsa05168 Herpes simplex virus 1 infecti	R-HSA-9752946 Expression and translocation o	R-HSA-198933 Immunoregulatory interactions	R-HSA-6805567 Keratinization	GO:0032446 protein modification by small	R-HSA-180024 DARPP-32 events	R-HSA-69231 Cyclin D associated events in	R-HSA-5688426 Deubiquitination	GO:0006259 DNA metabolic process	hsa04530 Tight junction	WP383 Striated muscle contraction pa	GO:1903047 mitotic cell cycle process	GO:0048384 retinoic acid receptor signali	GO:0016236 macroautophagy	GO:2001020 regulation of response to DNA	GO:0034660 ncRNA metabolic process	GO:1902532 negative regulation of intrace	GO:0008285 negative regulation of cell po	GO:1901019 regulation of calcium ion tran	GO:0031056 regulation of histone modifica	TotalEvidenceCount
65057	ACD	1	1	1	1	1	0	1	0	ACD	PIP1|PTOP|TINT1|TPP1	protein-coding	ACD shelterin complex subunit and telomerase recruitment factor	This gene encodes a protein that is involved in telomere function. This protein is one of six core proteins in the telosome/shelterin telomeric complex, which functions to maintain telomere length and to protect telomere ends. Through its interaction with other components, this protein plays a key role in the assembly and stabilization of this complex, and it mediates the access of telomerase to …	chr16:67660260-67657512	GO:0060380 regulation of single-stranded telomeric DNA binding;GO:0060381 positive regulation of single-stranded telomeric DNA binding;GO:1904744 positive regulation of telomeric DNA binding	[GO:0003674] molecular_function; [GO:0005575] cellular_component; [GO:0005622] intracellular anatomical structure; [GO:0043226] organelle; [GO:0005694] chromosome; [GO:0019899] enzyme binding; [GO:0005634] nucleus; [GO:0003677] DNA binding; [GO:0005654] nucleoplasm; [GO:0008150] biological_process; [GO:0006259] DNA metabolic process; [GO:0034641] cellular nitrogen compound metabolic process; [GO:…	GO:0070187 shelterin complex;GO:0000782 telomere cap complex;GO:0000783 nuclear telomere cap complex	GO:0070182 DNA polymerase binding;GO:0042162 telomeric DNA binding;GO:0044877 protein-containing complex binding		Disease related genes; Predicted intracellular proteins; Human disease related genes:Other congenital disorders:Ribosomopathies	Nuclear bodies (Enhanced)		(M105)PID TELOMERASE PATHWAY		0	0	0	0	0	0	1	1	1	0	0	0	0	0	0	0	0	0	0	0	0
93624	TADA2B	1	1	0	0	1	1	1	1	TADA2B	ADA2B	protein-coding	transcriptional adaptor 2B	TADA2B functions as a transcriptional adaptor protein that potentiates transcription through coordination of histone acetyltransferase (HAT) activity and by linking activation factors to basal transcriptional machinery (Barlev et al., 2003 [PubMed 12972612]).[supplied by OMIM, Apr 2010]	chr4:7043372-7057952	GO:0035521 monoubiquitinated histone deubiquitination;GO:0035522 monoubiquitinated histone H2A deubiquitination;GO:0035520 monoubiquitinated protein deubiquitination		GO:0000124 SAGA complex;GO:0070461 SAGA-type complex;GO:0000123 histone acetyltransferase complex	GO:0003713 transcription coactivator activity;GO:0003712 transcription coregulator activity;GO:0003682 chromatin binding		Transcription factors:Helix-turn-helix domains; Predicted intracellular proteins	Nuclear speckles (Approved)		(M145)PID P53 DOWNSTREAM PATHWAY		0	0	0	0	0	0	0	1	0	0	0	0	0	0	1	0	0	0	0	1	0
390892	OR7A10	1	1	1	1	1	0	0	0	OR7A10	BC85395_3|OR19-18	protein-coding	olfactory receptor family 7 subfamily A member 10	Olfactory receptors interact with odorant molecules in the nose, to initiate a neuronal response that triggers the perception of a smell. The olfactory receptor proteins are members of a large family of G-protein-coupled receptors (GPCR) arising from single coding-exon genes. Olfactory receptors share a 7-transmembrane domain structure with many neurotransmitter and hormone receptors and are resp…	chr19:14848922-14840466	GO:0050911 detection of chemical stimulus involved in sensory perception of smell;GO:0007608 sensory perception of smell;GO:0050907 detection of chemical stimulus involved in sensory perception		GO:0016021 integral component of membrane;GO:0031224 intrinsic component of membrane;GO:0005886 plasma membrane	GO:0004984 olfactory receptor activity;GO:0004930 G protein-coupled receptor activity;GO:0004888 transmembrane signaling receptor activity		G-protein coupled receptors:Odorant/olfactory and gustatory receptors					0	1	0	0	0	0	0	0	0	0	0	0	0	0	0	0	0	0	0	0	0
26658	OR7C2	1	1	1	1	1	0	0	0	OR7C2	CIT-HSP-87M17|OR19-18|OR7C3	protein-coding	olfactory receptor family 7 subfamily C member 2	Olfactory receptors interact with odorant molecules in the nose, to initiate a neuronal response that triggers the perception of a smell. The olfactory receptor proteins are members of a large family of G-protein-coupled receptors (GPCR) arising from single coding-exon genes. Olfactory receptors share a 7-transmembrane domain structure with many neurotransmitter and hormone receptors and are resp…	chr19:14941489-14942448	GO:0050911 detection of chemical stimulus involved in sensory perception of smell;GO:0007608 sensory perception of smell;GO:0050907 detection of chemical stimulus involved in sensory perception	[GO:0005575] cellular_component; [GO:0003674] molecular_function; [GO:0008150] biological_process; [GO:0007165] signal transduction; [GO:0005886] plasma membrane; [GO:0050877] nervous system process	GO:0016021 integral component of membrane;GO:0031224 intrinsic component of membrane;GO:0005886 plasma membrane	GO:0004984 olfactory receptor activity;GO:0004930 G protein-coupled receptor activity;GO:0004888 transmembrane signaling receptor activity		G-protein coupled receptors:Odorant/olfactory and gustatory receptors					0	1	0	0	0	0	0	0	0	0	0	0	0	0	0	0	0	0	0	0	0
26333	OR7A17	1	1	1	1	1	0	0	0	OR7A17	BC85395_4|HTPCRX19	protein-coding	olfactory receptor family 7 subfamily A member 17	Olfactory receptors interact with odorant molecules in the nose, to initiate a neuronal response that triggers the perception of a smell. The olfactory receptor proteins are members of a large family of G-protein-coupled receptors (GPCR) arising from single coding-exon genes. Olfactory receptors share a 7-transmembrane domain structure with many neurotransmitter and hormone receptors and are resp…	chr19:14886132-14878203	GO:0050911 detection of chemical stimulus involved in sensory perception of smell;GO:0007608 sensory perception of smell;GO:0050907 detection of chemical stimulus involved in sensory perception	[GO:0005575] cellular_component; [GO:0003674] molecular_function; [GO:0008150] biological_process; [GO:0007165] signal transduction; [GO:0005886] plasma membrane; [GO:0050877] nervous system process	GO:0016021 integral component of membrane;GO:0031224 intrinsic component of membrane;GO:0005886 plasma membrane	GO:0004984 olfactory receptor activity;GO:0004930 G protein-coupled receptor activity;GO:0004888 transmembrane signaling receptor activity		G-protein coupled receptors:Odorant/olfactory and gustatory receptors					0	1	0	0	0	0	0	0	0	0	0	0	0	0	0	0	0	0	0	0	0
390882	OR7G2	1	1	1	1	1	0	0	0	OR7G2	OR19-6|OST260	protein-coding	olfactory receptor family 7 subfamily G member 2	Olfactory receptors interact with odorant molecules in the nose, to initiate a neuronal response that triggers the perception of a smell. The olfactory receptor proteins are members of a large family of G-protein-coupled receptors (GPCR) arising from single coding-exon genes. Olfactory receptors share a 7-transmembrane domain structure with many neurotransmitter and hormone receptors and are resp…	chr19:9107475-9100407	GO:0050911 detection of chemical stimulus involved in sensory perception of smell;GO:0007608 sensory perception of smell;GO:0050907 detection of chemical stimulus involved in sensory perception	[GO:0005575] cellular_component; [GO:0003674] molecular_function; [GO:0008150] biological_process; [GO:0007165] signal transduction; [GO:0005886] plasma membrane; [GO:0050877] nervous system process	GO:0016021 integral component of membrane;GO:0031224 intrinsic component of membrane;GO:0005886 plasma membrane	GO:0004984 olfactory receptor activity;GO:0004930 G protein-coupled receptor activity;GO:0004888 transmembrane signaling receptor activity		G-protein coupled receptors:Odorant/olfactory and gustatory receptors					0	1	0	0	0	0	0	0	0	0	0	0	0	0	0	0	0	0	0	0	0
125962	OR7G1	1	1	1	1	1	0	0	0	OR7G1	OR19-15|OR19-8|OR7G1P	protein-coding	olfactory receptor family 7 subfamily G member 1	Olfactory receptors interact with odorant molecules in the nose, to initiate a neuronal response that triggers the perception of a smell. The olfactory receptor proteins are members of a large family of G-protein-coupled receptors (GPCR) arising from single coding-exon genes. Olfactory receptors share a 7-transmembrane domain structure with many neurotransmitter and hormone receptors and are resp…	chr19:9115763-9114828	GO:0050911 detection of chemical stimulus involved in sensory perception of smell;GO:0007608 sensory perception of smell;GO:0050907 detection of chemical stimulus involved in sensory perception	[GO:0005575] cellular_component; [GO:0003674] molecular_function; [GO:0008150] biological_process; [GO:0007165] signal transduction; [GO:0005886] plasma membrane; [GO:0050877] nervous system process	GO:0016021 integral component of membrane;GO:0031224 intrinsic component of membrane;GO:0005886 plasma membrane	GO:0004984 olfactory receptor activity;GO:0004930 G protein-coupled receptor activity;GO:0004888 transmembrane signaling receptor activity		G-protein coupled receptors:Odorant/olfactory and gustatory receptors					0	1	0	0	0	0	0	0	0	0	0	0	0	0	0	0	0	0	0	0	0
5515	PPP2CA	1	1	1	1	1	0	0	0	PPP2CA	NEDLBA|PP2Ac|PP2CA|PP2Calpha|RP-C	protein-coding	protein phosphatase 2 catalytic subunit alpha	This gene encodes the phosphatase 2A catalytic subunit. Protein phosphatase 2A is one of the four major Ser/Thr phosphatases, and it is implicated in the negative control of cell growth and division. It consists of a common heteromeric core enzyme, which is composed of a catalytic subunit and a constant regulatory subunit, that associates with a variety of regulatory subunits. This gene encodes a…	chr5:134226073-134194332	GO:1904528 positive regulation of microtubule binding;GO:1904526 regulation of microtubule binding;GO:0042532 negative regulation of tyrosine phosphorylation of STAT protein	[GO:0005575] cellular_component; [GO:0005622] intracellular anatomical structure; [GO:0043226] organelle; [GO:0005634] nucleus; [GO:0008150] biological_process; [GO:0034641] cellular nitrogen compound metabolic process; [GO:0005737] cytoplasm; [GO:0003674] molecular_function; [GO:0043167] ion binding; [GO:0005739] mitochondrion; [GO:0008219] cell death; [GO:0009058] biosynthetic process; [GO:0005…	GO:0000159 protein phosphatase type 2A complex;GO:0005963 magnesium-dependent protein serine/threonine phosphatase complex;GO:0008287 protein serine/threonine phosphatase complex	GO:0050811 GABA receptor binding;GO:0048156 tau protein binding;GO:0017018 myosin phosphatase activity		Predicted intracellular proteins; ENZYME proteins:Hydrolases; Human disease related genes:Congenital malformations:Congenital malformations of the nervous system; Disease related genes; Potential drug targets; Enzymes		Vitamin E; 2,6,8-Trimethyl-3-Amino-9-Benzyl-9-Methoxynonanoic Acid; (2S,3S,4E,6E,8S,9S)-3-amino-9-methoxy-2,6,8-trimethyl-10-phenyldeca-4,6-dienoic acid	(M139)PID MYC PATHWAY; (M210)PID IL8 CXCR2 PATHWAY; (M46)PID ATR PATHWAY		0	0	1	0	0	1	1	0	0	1	0	1	0	1	0	0	1	0	0	0	0
26659	OR7A5	1	1	1	1	1	0	0	0	OR7A5	HTPCR2	protein-coding	olfactory receptor family 7 subfamily A member 5	Olfactory receptors interact with odorant molecules in the nose, to initiate a neuronal response that triggers the perception of a smell. The olfactory receptor proteins are members of a large family of G-protein-coupled receptors (GPCR) arising from single coding-exon genes. Olfactory receptors share a 7-transmembrane domain structure with many neurotransmitter and hormone receptors and are resp…	chr19:14835185-14826241	GO:0050911 detection of chemical stimulus involved in sensory perception of smell;GO:0007608 sensory perception of smell;GO:0050907 detection of chemical stimulus involved in sensory perception	[GO:0005575] cellular_component; [GO:0003674] molecular_function; [GO:0008150] biological_process; [GO:0007165] signal transduction; [GO:0005886] plasma membrane; [GO:0050877] nervous system process	GO:0016021 integral component of membrane;GO:0031224 intrinsic component of membrane;GO:0005886 plasma membrane	GO:0004984 olfactory receptor activity;GO:0004930 G protein-coupled receptor activity;GO:0004888 transmembrane signaling receptor activity		G-protein coupled receptors:Odorant/olfactory and gustatory receptors					0	1	0	0	0	0	0	0	0	0	0	0	0	0	0	0	0	0	0	0	0
26664	OR7C1	1	1	1	1	1	0	0	0	OR7C1	CIT-HSP-146E8|HSTPCR86P|OR19-5|OR7C4|TPCR86	protein-coding	olfactory receptor family 7 subfamily C member 1	Olfactory receptors interact with odorant molecules in the nose, to initiate a neuronal response that triggers the perception of a smell. The olfactory receptor proteins are members of a large family of G-protein-coupled receptors (GPCR) arising from single coding-exon genes. Olfactory receptors share a 7-transmembrane domain structure with many neurotransmitter and hormone receptors and are resp…	chr19:14835185-14798515	GO:0050911 detection of chemical stimulus involved in sensory perception of smell;GO:0007608 sensory perception of smell;GO:0050907 detection of chemical stimulus involved in sensory perception	[GO:0005575] cellular_component; [GO:0003674] molecular_function; [GO:0008150] biological_process; [GO:0007165] signal transduction; [GO:0005886] plasma membrane; [GO:0050877] nervous system process; [GO:0000003] reproduction	GO:0016021 integral component of membrane;GO:0031224 intrinsic component of membrane;GO:0005886 plasma membrane	GO:0004984 olfactory receptor activity;GO:0004930 G protein-coupled receptor activity;GO:0004888 transmembrane signaling receptor activity		G-protein coupled receptors:Odorant/olfactory and gustatory receptors					0	1	0	0	0	0	0	0	0	0	0	0	0	0	0	0	0	0	0	0	0
162998	OR7D2	1	1	1	1	1	0	0	0	OR7D2	HTPCRH03|OR19-10|OR19-4	protein-coding	olfactory receptor family 7 subfamily D member 2	Olfactory receptors interact with odorant molecules in the nose, to initiate a neuronal response that triggers the perception of a smell. The olfactory receptor proteins are members of a large family of G-protein-coupled receptors (GPCR) arising from single coding-exon genes. Olfactory receptors share a 7-transmembrane domain structure with many neurotransmitter and hormone receptors and are resp…	chr19:9178979-9188818	GO:0050911 detection of chemical stimulus involved in sensory perception of smell;GO:0007608 sensory perception of smell;GO:0050907 detection of chemical stimulus involved in sensory perception	[GO:0005575] cellular_component; [GO:0003674] molecular_function; [GO:0008150] biological_process; [GO:0007165] signal transduction; [GO:0005886] plasma membrane; [GO:0050877] nervous system process; [GO:0034641] cellular nitrogen compound metabolic process; [GO:0009058] biosynthetic process	GO:0016021 integral component of membrane;GO:0031224 intrinsic component of membrane;GO:0005886 plasma membrane	GO:0004984 olfactory receptor activity;GO:0004930 G protein-coupled receptor activity;GO:0004888 transmembrane signaling receptor activity		G-protein coupled receptors:Odorant/olfactory and gustatory receptors					0	1	0	0	0	0	0	0	0	0	0	0	0	0	0	0	0	0	0	0	0
26648	OR7E24	1	1	1	1	1	0	0	0	OR7E24	HSHT2|OR19-8|OR7E24P|OR7E24Q	protein-coding	olfactory receptor family 7 subfamily E member 24	Olfactory receptors interact with odorant molecules in the nose, to initiate a neuronal response that triggers the perception of a smell. The olfactory receptor proteins are members of a large family of G-protein-coupled receptors (GPCR) arising from single coding-exon genes. Olfactory receptors share a 7-transmembrane domain structure with many neurotransmitter and hormone receptors and are resp…	chr19:9206488-9252625	GO:0050911 detection of chemical stimulus involved in sensory perception of smell;GO:0007608 sensory perception of smell;GO:0050907 detection of chemical stimulus involved in sensory perception		GO:0016021 integral component of membrane;GO:0031224 intrinsic component of membrane;GO:0005886 plasma membrane	GO:0004984 olfactory receptor activity;GO:0004930 G protein-coupled receptor activity;GO:0004888 transmembrane signaling receptor activity		G-protein coupled receptors:Odorant/olfactory and gustatory receptors					0	1	0	0	0	0	0	0	0	0	0	0	0	0	0	0	0	0	0	0	0
892	CCNC	1	1	1	1	0	0	1	0	CCNC	CycC|SRB11|hSRB11	protein-coding	cyclin C	The protein encoded by this gene is a member of the cyclin family of proteins. The encoded protein interacts with cyclin-dependent kinase 8 and induces the phophorylation of the carboxy-terminal domain of the large subunit of RNA polymerase II. The level of mRNAs for this gene peaks in the G1 phase of the cell cycle. Two transcript variants encoding different isoforms have been found for this gen…	chr6:99568814-99542387	GO:0045023 G0 to G1 transition;GO:0045746 negative regulation of Notch signaling pathway;GO:0008593 regulation of Notch signaling pathway	[GO:0005575] cellular_component; [GO:0005622] intracellular anatomical structure; [GO:0043226] organelle; [GO:0005634] nucleus; [GO:0008150] biological_process; [GO:0034641] cellular nitrogen compound metabolic process; [GO:0009058] biosynthetic process; [GO:0032991] protein-containing complex; [GO:0003674] molecular_function; [GO:0030234] enzyme regulator activity; [GO:0005654] nucleoplasm; [GO:…	GO:0016592 mediator complex;GO:0000307 cyclin-dependent protein kinase holoenzyme complex;GO:1902554 serine/threonine protein kinase complex	GO:0016538 cyclin-dependent protein serine/threonine kinase regulator activity;GO:0019887 protein kinase regulator activity;GO:0019207 kinase regulator activity		Predicted intracellular proteins	Nucleoplasm (Supported); Additional: Cytosol				0	0	0	1	0	0	0	0	0	0	0	0	0	0	0	0	0	0	0	0	0
125958	OR7D4	1	1	1	1	1	0	0	0	OR7D4	OR19-7|OR19-B|OR19B|OR7D4P|hg105	protein-coding	olfactory receptor family 7 subfamily D member 4	Olfactory receptors interact with odorant molecules in the nose, to initiate a neuronal response that triggers the perception of a smell. The olfactory receptor proteins are members of a large family of G-protein-coupled receptors (GPCR) arising from single coding-exon genes. Olfactory receptors share a 7-transmembrane domain structure with many neurotransmitter and hormone receptors and are resp…	chr19:9219589-9210276	GO:0050911 detection of chemical stimulus involved in sensory perception of smell;GO:0007608 sensory perception of smell;GO:0050907 detection of chemical stimulus involved in sensory perception	[GO:0005575] cellular_component; [GO:0003674] molecular_function; [GO:0008150] biological_process; [GO:0007165] signal transduction; [GO:0005886] plasma membrane; [GO:0050877] nervous system process	GO:0016021 integral component of membrane;GO:0031224 intrinsic component of membrane;GO:0005886 plasma membrane	GO:0004984 olfactory receptor activity;GO:0004930 G protein-coupled receptor activity;GO:0004888 transmembrane signaling receptor activity		G-protein coupled receptors:Odorant/olfactory and gustatory receptors					0	1	0	0	0	0	0	0	0	0	0	0	0	0	0	0	0	0	0	0	0
390883	OR7G3	1	1	1	1	1	0	0	0	OR7G3	OST085	protein-coding	olfactory receptor family 7 subfamily G member 3	Olfactory receptors interact with odorant molecules in the nose, to initiate a neuronal response that triggers the perception of a smell. The olfactory receptor proteins are members of a large family of G-protein-coupled receptors (GPCR) arising from single coding-exon genes. Olfactory receptors share a 7-transmembrane domain structure with many neurotransmitter and hormone receptors and are resp…	chr19:9126950-9126012	GO:0050911 detection of chemical stimulus involved in sensory perception of smell;GO:0007608 sensory perception of smell;GO:0050907 detection of chemical stimulus involved in sensory perception	[GO:0005575] cellular_component; [GO:0003674] molecular_function; [GO:0008150] biological_process; [GO:0007165] signal transduction; [GO:0005886] plasma membrane; [GO:0050877] nervous system process	GO:0016021 integral component of membrane;GO:0031224 intrinsic component of membrane;GO:0005886 plasma membrane	GO:0004984 olfactory receptor activity;GO:0004930 G protein-coupled receptor activity;GO:0004888 transmembrane signaling receptor activity		G-protein coupled receptors:Odorant/olfactory and gustatory receptors					0	1	0	0	0	0	0	0	0	0	0	0	0	0	0	0	0	0	0	0	0
56946	EMSY	1	1	0	0	1	0	1	0	EMSY	C11orf30|GL002	protein-coding	EMSY transcriptional repressor, BRCA2 interacting		chr11:76445018-76553031	GO:0006281 DNA repair;GO:0006325 chromatin organization;GO:0006974 cellular response to DNA damage stimulus	[GO:0003674] molecular_function; [GO:0008150] biological_process; [GO:0034641] cellular nitrogen compound metabolic process; [GO:0009058] biosynthetic process; [GO:0005575] cellular_component; [GO:0005622] intracellular anatomical structure; [GO:0043226] organelle; [GO:0005634] nucleus; [GO:0005654] nucleoplasm; [GO:0051276] chromosome organization; [GO:0006259] DNA metabolic process; [GO:0006950…	GO:0005654 nucleoplasm;GO:0031981 nuclear lumen;GO:0031974 membrane-enclosed lumen	GO:0042802 identical protein binding;GO:0005515 protein binding;GO:0005488 binding		Predicted intracellular proteins	Nucleoplasm (Supported)				0	0	0	0	0	0	0	0	1	0	0	0	0	0	0	0	0	0	0	0	0
55632	G2E3	1	1	0	1	1	0	0	0	G2E3	KIAA1333|PHF7B	protein-coding	G2/M-phase specific E3 ubiquitin protein ligase		chr14:30559158-30620064	GO:0016567 protein ubiquitination;GO:0032446 protein modification by small protein conjugation;GO:0070647 protein modification by small protein conjugation or removal	[GO:0003674] molecular_function; [GO:0043167] ion binding; [GO:0005575] cellular_component; [GO:0005737] cytoplasm; [GO:0005622] intracellular anatomical structure; [GO:0043226] organelle; [GO:0005794] Golgi apparatus; [GO:0005829] cytosol; [GO:0008150] biological_process; [GO:0006464] cellular protein modification process; [GO:0005634] nucleus; [GO:0008219] cell death; [GO:0005730] nucleolus	GO:0005730 nucleolus;GO:0005794 Golgi apparatus;GO:0012505 endomembrane system	GO:0004842 ubiquitin-protein transferase activity;GO:0019787 ubiquitin-like protein transferase activity;GO:0016740 transferase activity		ENZYME proteins:Transferases; Predicted intracellular proteins; Enzymes	Cytosol (Approved); Additional: Golgi apparatus;Vesicles				0	0	0	0	1	0	0	0	0	0	0	0	0	0	0	0	0	0	0	0	0
10539	GLRX3	0	1	1	1	1	0	0	0	GLRX3	GLRX4|GRX3|GRX4|PICOT|TXNL2|TXNL3	protein-coding	glutaredoxin 3	This gene encodes a member of the glutaredoxin family. Glutaredoxins are oxidoreductase enzymes that reduce a variety of substrates using glutathione as a cofactor. The encoded protein binds to and modulates the function of protein kinase C theta. The encoded protein may also inhibit apoptosis and play a role in cellular growth, and the expression of this gene may be a marker for cancer. Pseudoge…	chr10:130136391-130180377	GO:0044571 [2Fe-2S] cluster assembly;GO:0097428 protein maturation by iron-sulfur cluster transfer;GO:0002026 regulation of the force of heart contraction	[GO:0003674] molecular_function; [GO:0003723] RNA binding; [GO:0005575] cellular_component; [GO:0005737] cytoplasm; [GO:0005622] intracellular anatomical structure; [GO:0043167] ion binding; [GO:0005829] cytosol; [GO:0016491] oxidoreductase activity; [GO:0043226] organelle; [GO:0005634] nucleus; [GO:0019899] enzyme binding; [GO:0008150] biological_process; [GO:0051604] protein maturation; [GO:004…	GO:1990229 iron-sulfur cluster assembly complex;GO:0030018 Z disc;GO:0031674 I band	GO:0097573 glutathione oxidoreductase activity;GO:0015035 protein-disulfide reductase activity;GO:0015036 disulfide oxidoreductase activity		Predicted intracellular proteins					0	0	0	0	0	0	0	0	0	0	0	0	0	0	0	0	0	0	0	0	0
386676	KRTAP10-9	1	1	0	1	1	0	0	0	KRTAP10-9	KAP10.9|KAP18.9|KRTAP18-9	protein-coding	keratin associated protein 10-9		chr21:44627093-44628378		[GO:0003674] molecular_function; [GO:0005575] cellular_component; [GO:0005622] intracellular anatomical structure; [GO:0043226] organelle; [GO:0005856] cytoskeleton; [GO:0005737] cytoplasm; [GO:0005829] cytosol	GO:0045095 keratin filament;GO:0005882 intermediate filament;GO:0045111 intermediate filament cytoskeleton	GO:0005515 protein binding;GO:0005488 binding;GO:0003674 molecular_function		Predicted intracellular proteins					0	0	0	1	0	0	0	0	0	0	0	0	0	0	0	0	0	0	0	0	0
29993	PACSIN1	1	1	0	1	1	0	0	0	PACSIN1	SDPI	protein-coding	protein kinase C and casein kinase substrate in neurons 1		chr6:34466076-34535223	GO:0097320 plasma membrane tubulation;GO:1900006 positive regulation of dendrite development;GO:0048488 synaptic vesicle endocytosis	[GO:0005575] cellular_component; [GO:0005737] cytoplasm; [GO:0005622] intracellular anatomical structure; [GO:0043226] organelle; [GO:0031410] cytoplasmic vesicle; [GO:0008150] biological_process; [GO:0003674] molecular_function; [GO:0016301] kinase activity; [GO:0005886] plasma membrane; [GO:0007010] cytoskeleton organization; [GO:0005829] cytosol; [GO:0008289] lipid binding; [GO:0006810] transp…	GO:0098684 photoreceptor ribbon synapse;GO:0098833 presynaptic endocytic zone;GO:0097470 ribbon synapse	GO:0005543 phospholipid binding;GO:0008289 lipid binding;GO:0008092 cytoskeletal protein binding		Predicted intracellular proteins	Nucleoplasm;Vesicles (Approved)				0	0	0	0	0	0	0	0	0	0	1	0	0	0	0	0	0	0	0	0	0
137886	UBXN2B	0	1	1	1	1	0	0	0	UBXN2B	p37	protein-coding	UBX domain protein 2B		chr8:58411361-58451501	GO:1904780 negative regulation of protein localization to centrosome;GO:0046604 positive regulation of mitotic centrosome separation;GO:0046602 regulation of mitotic centrosome separation	[GO:0005575] cellular_component; [GO:0005622] intracellular anatomical structure; [GO:0043226] organelle; [GO:0005634] nucleus; [GO:0005737] cytoplasm; [GO:0005794] Golgi apparatus; [GO:0005783] endoplasmic reticulum; [GO:0005856] cytoskeleton; [GO:0005829] cytosol; [GO:0003674] molecular_function; [GO:0005815] microtubule organizing center; [GO:0008150] biological_process; [GO:0007049] cell cycl…	GO:0031616 spindle pole centrosome;GO:0000922 spindle pole;GO:0005819 spindle	GO:0043130 ubiquitin binding;GO:0032182 ubiquitin-like protein binding;GO:0005515 protein binding		Predicted intracellular proteins	Nucleoplasm (Approved)				0	0	0	0	0	0	1	0	0	0	0	1	0	1	0	0	0	0	0	0	0
100526836	BLOC1S5-TXNDC5	0	1	1	1	0	1	0	0	BLOC1S5-TXNDC5	MUTED-TXNDC5	ncRNA	BLOC1S5-TXNDC5 readthrough (NMD candidate)	This locus represents naturally occurring read-through transcription between the neighboring MUTED (muted homolog) and TXNDC5 (thioredoxin domain containing 5) genes on chromosome 6. The read-through transcript is a candidate for nonsense-mediated mRNA decay (NMD) and is unlikely to produce a protein product. [provided by RefSeq, Dec 2010]	chr6:8064414-7881250											0	0	0	0	0	0	0	0	0	0	0	0	0	0	0	0	0	0	0	0	0
2104	ESRRG	1	1	1	0	1	0	0	0	ESRRG	ERR-gamma|ERR3|ERRg|ERRgamma|NR3B3	protein-coding	estrogen related receptor gamma	This gene encodes a member of the estrogen receptor-related receptor (ESRR) family, which belongs to the nuclear hormone receptor superfamily. All members of the ESRR family share an almost identical DNA binding domain, which is composed of two C4-type zinc finger motifs. The ESRR members are orphan nuclear receptors; they bind to the estrogen response element and steroidogenic factor 1 response …	chr1:217137702-216503246	GO:0048384 retinoic acid receptor signaling pathway;GO:0043401 steroid hormone mediated signaling pathway;GO:0120162 positive regulation of cold-induced thermogenesis	[GO:0005575] cellular_component; [GO:0005622] intracellular anatomical structure; [GO:0043226] organelle; [GO:0005634] nucleus; [GO:0003674] molecular_function; [GO:0043167] ion binding; [GO:0003677] DNA binding; [GO:0008150] biological_process; [GO:0034641] cellular nitrogen compound metabolic process; [GO:0009058] biosynthetic process; [GO:0003700] DNA-binding transcription factor activity; [GO…	GO:0000785 chromatin;GO:0005694 chromosome;GO:0005654 nucleoplasm	GO:0050682 AF-2 domain binding;GO:0034056 estrogen response element binding;GO:0003707 nuclear steroid receptor activity		Transcription factors:Zinc-coordinating DNA-binding domains; Nuclear receptors; Predicted intracellular proteins; FDA approved drug targets:Small molecule drugs	Nucleoplasm (Approved)	Troglitazone; Diethylstilbestrol; Tamoxifen; Cholic Acid; Afimoxifene; 4-HYDROXY-N'-(4-ISOPROPYLBENZYL)BENZOHYDRAZIDE; p-Cumylphenol; Bisphenol A; Bisphenol Z; Estradiol acetate; Estradiol benzoate; Estradiol cypionate; Estradiol dienanthate; Estradiol valerate			0	0	0	0	0	0	0	0	0	0	0	0	1	0	0	0	0	0	0	0	0
387	RHOA	1	1	0	0	0	1	0	1	RHOA	ARH12|ARHA|EDFAOB|RHO12|RHOH12	protein-coding	ras homolog family member A	This gene encodes a member of the Rho family of small GTPases, which cycle between inactive GDP-bound and active GTP-bound states and function as molecular switches in signal transduction cascades. Rho proteins promote reorganization of the actin cytoskeleton and regulate cell shape, attachment, and motility. Overexpression of this gene is associated with tumor cell proliferation and metastasis. …	chr3:49411976-49359145	GO:0001998 angiotensin-mediated vasoconstriction involved in regulation of systemic arterial blood pressure;GO:1903673 mitotic cleavage furrow formation;GO:0097498 endothelial tube lumen extension	[GO:0003674] molecular_function; [GO:0003924] GTPase activity; [GO:0043167] ion binding; [GO:0008150] biological_process; [GO:0007165] signal transduction; [GO:0005575] cellular_component; [GO:0005737] cytoplasm; [GO:0005622] intracellular anatomical structure; [GO:0007049] cell cycle; [GO:0005886] plasma membrane; [GO:0007010] cytoskeleton organization; [GO:0043226] organelle; [GO:0005856] cytos…	GO:0032154 cleavage furrow;GO:0101003 ficolin-1-rich granule membrane;GO:0032153 cell division site	GO:0051022 Rho GDP-dissociation inhibitor binding;GO:0051021 GDP-dissociation inhibitor binding;GO:0003925 G protein activity		RAS pathway related proteins; Human disease related genes:Congenital malformations:Congenital malformations of skin; Predicted intracellular proteins; ENZYME proteins:Hydrolases; Cancer-related genes:Mutated cancer genes; Disease related genes; Potential drug targets; Cancer-related genes:Mutational cancer driver genes; Enzymes; Cancer-related genes:Candidate cancer biomarkers	Cytosol;Plasma membrane (Supported)	Guanosine-5'-Diphosphate	(M64)PID S1P S1P4 PATHWAY; (M120)PID ARF6 DOWNSTREAM PATHWAY; (M138)PID THROMBIN PAR4 PATHWAY	(M5896)HALLMARK TGF BETA SIGNALING	0	0	1	0	0	1	1	1	0	1	0	1	0	0	0	0	1	0	0	0	0
92181	UBTD2	1	1	0	0	0	1	0	1	UBTD2	DCUBP	protein-coding	ubiquitin domain containing 2		chr5:172284117-172209646		[GO:0005575] cellular_component; [GO:0005737] cytoplasm; [GO:0005622] intracellular anatomical structure; [GO:0003674] molecular_function	GO:0005737 cytoplasm;GO:0005622 intracellular anatomical structure;GO:0110165 cellular anatomical entity	GO:0005515 protein binding;GO:0005488 binding;GO:0003674 molecular_function		Predicted intracellular proteins					0	0	0	0	0	0	0	0	0	0	0	0	0	0	0	0	0	0	0	0	0
81567	TXNDC5	0	1	1	1	0	1	0	0	TXNDC5	ENDOPDI|ERP46|HCC-2|HCC2|PDIA15|STRF8|UNQ364	protein-coding	thioredoxin domain containing 5	This gene encodes a member of the disulfide isomerase (PDI) family of endoplasmic reticulum (ER) proteins that catalyze protein folding and thiol-disulfide interchange reactions. The encoded protein has an N-terminal endoplasmic reticulum (ER)-signal sequence, three catalytically active thioredoxin domains and a C-terminal ER-retention sequence. Its expression is induced by hypoxia and its role m…	chr6:7910788-7881517	GO:0006457 protein folding;GO:0043066 negative regulation of apoptotic process;GO:0043069 negative regulation of programmed cell death	[GO:0008150] biological_process; [GO:0008219] cell death; [GO:0005575] cellular_component; [GO:0005737] cytoplasm; [GO:0005622] intracellular anatomical structure; [GO:0043226] organelle; [GO:0005783] endoplasmic reticulum; [GO:0003674] molecular_function; [GO:0016853] isomerase activity; [GO:0005576] extracellular region; [GO:0005615] extracellular space; [GO:0005773] vacuole; [GO:0005764] lysos…	GO:0035578 azurophil granule lumen;GO:0043202 lysosomal lumen;GO:0005766 primary lysosome	GO:0003756 protein disulfide isomerase activity;GO:0016864 intramolecular oxidoreductase activity, transposing S-S bonds;GO:0015035 protein-disulfide reductase activity		Predicted intracellular proteins	Endoplasmic reticulum (Approved)				0	0	0	0	0	0	0	0	0	0	0	0	0	0	0	0	0	0	0	0	0
386678	KRTAP10-11	1	1	0	1	1	0	0	0	KRTAP10-11	KAP10.11|KAP10.9|KAP18-9|KAP18.11|KRTAP10-9|KRTAP10.9|KRTAP18-11|KRTAP18-9|KRTAP18.11|KRTAP18.9	protein-coding	keratin associated protein 10-11		chr21:44646414-44647650		[GO:0003674] molecular_function; [GO:0005575] cellular_component; [GO:0005622] intracellular anatomical structure; [GO:0043226] organelle; [GO:0005856] cytoskeleton; [GO:0005737] cytoplasm; [GO:0005829] cytosol	GO:0045095 keratin filament;GO:0005882 intermediate filament;GO:0045111 intermediate filament cytoskeleton	GO:0005515 protein binding;GO:0005488 binding;GO:0003674 molecular_function		Predicted intracellular proteins					0	0	0	1	0	0	0	0	0	0	0	0	0	0	0	0	0	0	0	0	0
386679	KRTAP10-2	1	1	0	1	1	0	0	0	KRTAP10-2	KAP10.2|KAP18-2|KAP18.2|KRTAP10.2|KRTAP18-2|KRTAP18.2	protein-coding	keratin associated protein 10-2	This gene encodes a member of the high sulfur-type keratin-associated protein (KAP) family. The KAP proteins form a matrix of keratin intermediate filaments which contribute to the structure of hair fibers. This gene is located in a cluster of similar genes on 21q22.3. Alternatively-spliced transcript variants have been identified. [provided by RefSeq, Jan 2015]	chr21:44551505-44550357		[GO:0005575] cellular_component; [GO:0005622] intracellular anatomical structure; [GO:0043226] organelle; [GO:0005856] cytoskeleton; [GO:0005737] cytoplasm; [GO:0005829] cytosol	GO:0045095 keratin filament;GO:0005882 intermediate filament;GO:0045111 intermediate filament cytoskeleton			Predicted intracellular proteins					0	0	0	1	0	0	0	0	0	0	0	0	0	0	0	0	0	0	0	0	0
283385	MORN3	1	1	0	0	1	0	1	0	MORN3		protein-coding	MORN repeat containing 3		chr12:121672644-121648742		[GO:0005575] cellular_component; [GO:0005622] intracellular anatomical structure; [GO:0043226] organelle; [GO:0005634] nucleus; [GO:0003674] molecular_function	GO:0005634 nucleus;GO:0043231 intracellular membrane-bounded organelle;GO:0043229 intracellular organelle	GO:0005515 protein binding;GO:0005488 binding;GO:0003674 molecular_function		Predicted intracellular proteins	Nucleoplasm (Approved)				0	0	0	0	0	0	0	0	0	0	0	0	0	0	0	0	0	0	0	0	0
10819	OR7E14P	1	1	0	1	1	0	0	0	OR7E14P	OR11-5|OR7E151P	pseudo	olfactory receptor family 7 subfamily E member 14 pseudogene	Olfactory receptors interact with odorant molecules in the nose, to initiate a neuronal response that triggers the perception of a smell. The olfactory receptor proteins are members of a large family of G-protein-coupled receptors (GPCR) arising from single coding-exon genes. Olfactory receptors share a 7-transmembrane domain structure with many neurotransmitter and hormone receptors and are resp…	chr11:17051886-17053044											0	0	0	0	0	0	0	0	0	0	0	0	0	0	0	0	0	0	0	0	0
902	CCNH	0	1	1	1	1	0	0	0	CCNH	CAK|CycH|p34|p37	protein-coding	cyclin H	The protein encoded by this gene belongs to the highly conserved cyclin family, whose members are characterized by a dramatic periodicity in protein abundance through the cell cycle. Cyclins function as regulators of CDK kinases. Different cyclins exhibit distinct expression and degradation patterns which contribute to the temporal coordination of each mitotic event. This cyclin forms a complex w…	chr5:87412930-87311471	GO:0070816 phosphorylation of RNA polymerase II C-terminal domain;GO:0006367 transcription initiation from RNA polymerase II promoter;GO:0000079 regulation of cyclin-dependent protein serine/threonine kinase activity	[GO:0005575] cellular_component; [GO:0005622] intracellular anatomical structure; [GO:0043226] organelle; [GO:0005634] nucleus; [GO:0008150] biological_process; [GO:0034641] cellular nitrogen compound metabolic process; [GO:0009058] biosynthetic process; [GO:0003674] molecular_function; [GO:0030234] enzyme regulator activity; [GO:0032991] protein-containing complex; [GO:0005654] nucleoplasm; [GO:…	GO:0019907 cyclin-dependent protein kinase activating kinase holoenzyme complex;GO:0070985 transcription factor TFIIK complex;GO:0070516 CAK-ERCC2 complex	GO:0016251 RNA polymerase II general transcription initiation factor activity;GO:0016538 cyclin-dependent protein serine/threonine kinase regulator activity;GO:0140223 general transcription initiation factor activity		Predicted intracellular proteins; Cancer-related genes:Candidate cancer biomarkers	Nucleoplasm (Supported)		(M207)PID RETINOIC ACID PATHWAY		0	0	0	0	0	0	1	0	1	0	0	1	0	0	0	0	0	0	0	0	0
353333	KRTAP10-10	1	1	0	1	1	0	0	0	KRTAP10-10	KAP10.10|KAP18.10|KRTAP18-10|KRTAP18.10	protein-coding	keratin associated protein 10-10		chr21:44637356-44638455		[GO:0003674] molecular_function; [GO:0005575] cellular_component; [GO:0005622] intracellular anatomical structure; [GO:0043226] organelle; [GO:0005856] cytoskeleton; [GO:0005737] cytoplasm; [GO:0005829] cytosol	GO:0045095 keratin filament;GO:0005882 intermediate filament;GO:0045111 intermediate filament cytoskeleton	GO:0005515 protein binding;GO:0005488 binding;GO:0003674 molecular_function		Predicted intracellular proteins					0	0	0	1	0	0	0	0	0	0	0	0	0	0	0	0	0	0	0	0	0
11252	PACSIN2	1	1	0	1	1	0	0	0	PACSIN2	SDPII	protein-coding	protein kinase C and casein kinase substrate in neurons 2	This gene is a member of the protein kinase C and casein kinase substrate in neurons family. The encoded protein is involved in linking the actin cytoskeleton with vesicle formation by regulating tubulin polymerization. Alternative splicing results in multiple transcript variants. [provided by RefSeq, May 2010]	chr22:43015149-42869766	GO:0070836 caveola assembly;GO:0072584 caveolin-mediated endocytosis;GO:0044854 plasma membrane raft assembly	[GO:0005575] cellular_component; [GO:0005737] cytoplasm; [GO:0005622] intracellular anatomical structure; [GO:0043226] organelle; [GO:0005634] nucleus; [GO:0005654] nucleoplasm; [GO:0031410] cytoplasmic vesicle; [GO:0005829] cytosol; [GO:0005886] plasma membrane; [GO:0005768] endosome; [GO:0005856] cytoskeleton; [GO:0008150] biological_process; [GO:0007010] cytoskeleton organization; [GO:0003674]…	GO:0005901 caveola;GO:0055038 recycling endosome membrane;GO:0032587 ruffle membrane	GO:0070300 phosphatidic acid binding;GO:0045296 cadherin binding;GO:0005543 phospholipid binding		Predicted intracellular proteins	Cytosol;Nuclear speckles;Vesicles (Supported); Additional: Plasma membrane				0	0	0	0	0	0	0	0	0	0	1	0	0	0	0	0	0	0	0	0	0
386677	KRTAP10-1	1	1	0	1	1	0	0	0	KRTAP10-1	KAP10.1|KAP18-1|KAP18.1|KRTAP10.1|KRTAP18-1|KRTAP18.1	protein-coding	keratin associated protein 10-1	This gene encodes a member of the keratin-associated protein (KAP) family. The KAP proteins form a matrix of keratin intermediate filaments which contribute to the structure of hair fibers. KAP family members appear to have unique, family-specific amino- and carboxyl-terminal regions and are subdivided into three multi-gene families according to amino acid composition: the high sulfur, the ultrah…	chr21:44540195-44538981		[GO:0005575] cellular_component; [GO:0005622] intracellular anatomical structure; [GO:0043226] organelle; [GO:0005856] cytoskeleton; [GO:0005737] cytoplasm; [GO:0005829] cytosol	GO:0045095 keratin filament;GO:0005882 intermediate filament;GO:0045111 intermediate filament cytoskeleton			Predicted intracellular proteins					0	0	0	1	0	0	0	0	0	0	0	0	0	0	0	0	0	0	0	0	0
57532	NUFIP2	1	1	0	0	1	1	0	0	NUFIP2	182-FIP|82-FIP|FIP-82|NUFP2|PIG1	protein-coding	nuclear FMR1 interacting protein 2		chr17:29294148-29255839		[GO:0005575] cellular_component; [GO:0005622] intracellular anatomical structure; [GO:0043226] organelle; [GO:0005634] nucleus; [GO:0003674] molecular_function; [GO:0003723] RNA binding; [GO:0005737] cytoplasm; [GO:0005654] nucleoplasm; [GO:0005829] cytosol; [GO:0032991] protein-containing complex; [GO:0005840] ribosome	GO:0042788 polysomal ribosome;GO:0005844 polysome;GO:0010494 cytoplasmic stress granule	GO:0003723 RNA binding;GO:0003676 nucleic acid binding;GO:1901363 heterocyclic compound binding		Predicted intracellular proteins	Nucleoplasm (Supported); Additional: Cytosol;Nuclear bodies				0	0	0	0	0	0	0	0	0	0	0	0	0	0	0	0	0	0	0	0	0
386674	KRTAP10-6	1	1	0	1	1	0	0	0	KRTAP10-6	KAP10.6|KAP18.6|KRTAP18-6|KRTAP18.6	protein-coding	keratin associated protein 10-6		chr21:44592505-44591268		[GO:0003674] molecular_function; [GO:0005575] cellular_component; [GO:0005622] intracellular anatomical structure; [GO:0043226] organelle; [GO:0005856] cytoskeleton; [GO:0005737] cytoplasm; [GO:0005829] cytosol	GO:0045095 keratin filament;GO:0005882 intermediate filament;GO:0045111 intermediate filament cytoskeleton	GO:0005515 protein binding;GO:0005488 binding;GO:0003674 molecular_function		Predicted intracellular proteins					0	0	0	1	0	0	0	0	0	0	0	0	0	0	0	0	0	0	0	0	0
386672	KRTAP10-4	1	1	0	1	1	0	0	0	KRTAP10-4	KAP10.4|KAP18-4|KRTAP10.4|KRTAP18-4|KRTAP18.4	protein-coding	keratin associated protein 10-4	This is an intronless gene located in a cluster of related genes on the q arm of chromosome 21. The proteins encoded by these genes form disulfide bonds with cysteine residues in hair keratins, thereby contributing to the structure and stability of hair fibers. [provided by RefSeq, Apr 2014]	chr21:44573729-44575371		[GO:0003674] molecular_function; [GO:0005575] cellular_component; [GO:0005622] intracellular anatomical structure; [GO:0043226] organelle; [GO:0005856] cytoskeleton; [GO:0005737] cytoplasm; [GO:0005829] cytosol	GO:0045095 keratin filament;GO:0005882 intermediate filament;GO:0045111 intermediate filament cytoskeleton	GO:0005515 protein binding;GO:0005488 binding;GO:0003674 molecular_function		Predicted intracellular proteins					0	0	0	1	0	0	0	0	0	0	0	0	0	0	0	0	0	0	0	0	0
386685	KRTAP10-12	1	1	0	1	1	0	0	0	KRTAP10-12	KAP10.12|KRTAP18-12|KRTAP18.12	protein-coding	keratin associated protein 10-12		chr21:44697172-44698044		[GO:0005575] cellular_component; [GO:0005622] intracellular anatomical structure; [GO:0043226] organelle; [GO:0005856] cytoskeleton; [GO:0005737] cytoplasm; [GO:0005829] cytosol; [GO:0008150] biological_process; [GO:0048856] anatomical structure development; [GO:0030154] cell differentiation	GO:0045095 keratin filament;GO:0005882 intermediate filament;GO:0045111 intermediate filament cytoskeleton			Predicted intracellular proteins					0	0	0	1	0	0	0	0	0	0	0	0	0	0	0	0	0	0	0	0	0
6050	RNH1	1	1	0	1	1	0	0	0	RNH1	RAI|RNH	protein-coding	ribonuclease/angiogenin inhibitor 1	Placental ribonuclease inhibitor (PRI) is a member of a family of proteinaceous cytoplasmic RNase inhibitors that occur in many tissues and bind to both intracellular and extracellular RNases (summarized by Lee et al., 1988 [PubMed 3219362]). In addition to control of intracellular RNases, the inhibitor may have a role in the regulation of angiogenin (MIM 105850). Ribonuclease inhibitor, of 50,00…	chr11:507242-494515	GO:0006402 mRNA catabolic process;GO:0006401 RNA catabolic process;GO:0034655 nucleobase-containing compound catabolic process	[GO:0005575] cellular_component; [GO:0005737] cytoplasm; [GO:0005622] intracellular anatomical structure; [GO:0043226] organelle; [GO:0005634] nucleus; [GO:0005654] nucleoplasm; [GO:0005829] cytosol; [GO:0003674] molecular_function; [GO:0008150] biological_process; [GO:0009056] catabolic process; [GO:0034641] cellular nitrogen compound metabolic process; [GO:0034655] nucleobase-containing compoun…	GO:0032311 angiogenin-PRI complex;GO:0070062 extracellular exosome;GO:1903561 extracellular vesicle	GO:0008428 ribonuclease inhibitor activity;GO:0140721 nuclease inhibitor activity;GO:0004857 enzyme inhibitor activity		Predicted intracellular proteins	Cytosol;Nucleoplasm (Enhanced)			(M5947)HALLMARK IL2 STAT5 SIGNALING	0	0	0	0	0	1	0	0	0	0	0	0	0	0	0	0	0	0	0	0	0
386682	KRTAP10-3	1	1	0	1	1	0	0	0	KRTAP10-3	KAP10.3|KAP18-3|KAP18.3|KRTAP10.3|KRTAP18-3|KRTAP18.3	protein-coding	keratin associated protein 10-3	This gene encodes a member of the keratin-associated protein (KAP) family. The KAP proteins form a matrix of keratin intermediate filaments which contribute to the structure of hair fibers. KAP family members appear to have unique, family-specific amino- and carboxyl-terminal regions and are subdivided into three multi-gene families according to amino acid composition: the high sulfur, the ultrah…	chr21:44558795-44557790		[GO:0005575] cellular_component; [GO:0005622] intracellular anatomical structure; [GO:0043226] organelle; [GO:0005856] cytoskeleton; [GO:0005737] cytoplasm; [GO:0005829] cytosol	GO:0045095 keratin filament;GO:0005882 intermediate filament;GO:0045111 intermediate filament cytoskeleton			Predicted intracellular proteins					0	0	0	1	0	0	0	0	0	0	0	0	0	0	0	0	0	0	0	0	0
7571	ZNF23	1	1	0	1	0	1	0	0	ZNF23	KOX16|ZNF359|ZNF612|Zfp612	protein-coding	zinc finger protein 23		chr16:71462247-71447597	GO:0006357 regulation of transcription by RNA polymerase II;GO:0006355 regulation of transcription, DNA-templated;GO:1903506 regulation of nucleic acid-templated transcription	[GO:0005575] cellular_component; [GO:0005622] intracellular anatomical structure; [GO:0043226] organelle; [GO:0005634] nucleus; [GO:0003674] molecular_function; [GO:0043167] ion binding; [GO:0003677] DNA binding; [GO:0008150] biological_process; [GO:0034641] cellular nitrogen compound metabolic process; [GO:0009058] biosynthetic process; [GO:0003700] DNA-binding transcription factor activity	GO:0005634 nucleus;GO:0043231 intracellular membrane-bounded organelle;GO:0043229 intracellular organelle	GO:0000978 RNA polymerase II cis-regulatory region sequence-specific DNA binding;GO:0000987 cis-regulatory region sequence-specific DNA binding;GO:0000981 DNA-binding transcription factor activity, RNA polymerase II-specific		Transcription factors:Zinc-coordinating DNA-binding domains; Predicted intracellular proteins	Cytosol (Approved)				1	0	0	0	0	0	0	0	0	0	0	0	0	0	0	0	0	0	0	0	0
2009	EML1	1	1	0	1	1	0	0	0	EML1	BH|ELP79|EMAP|EMAP-1|EMAPL	protein-coding	EMAP like 1	Human echinoderm microtubule-associated protein-like is a strong candidate for the Usher syndrome type 1A gene. Usher syndromes (USHs) are a group of genetic disorders consisting of congenital deafness, retinitis pigmentosa, and vestibular dysfunction of variable onset and severity depending on the genetic type. The disease process in USHs involves the entire brain and is not limited to the poste…	chr14:99737722-99942060	GO:0007405 neuroblast proliferation;GO:0061351 neural precursor cell proliferation;GO:0002244 hematopoietic progenitor cell differentiation	[GO:0003674] molecular_function; [GO:0005575] cellular_component; [GO:0005737] cytoplasm; [GO:0005622] intracellular anatomical structure; [GO:0043167] ion binding; [GO:0043226] organelle; [GO:0005856] cytoskeleton; [GO:0005829] cytosol; [GO:0008092] cytoskeletal protein binding; [GO:0008150] biological_process; [GO:0007010] cytoskeleton organization; [GO:0007049] cell cycle; [GO:0000278] mitotic…	GO:1990023 mitotic spindle midzone;GO:0051233 spindle midzone;GO:0097431 mitotic spindle pole	GO:0008017 microtubule binding;GO:0015631 tubulin binding;GO:0005509 calcium ion binding		Disease related genes; Predicted intracellular proteins					0	0	0	0	0	0	0	0	0	0	0	1	0	0	0	0	0	0	0	0	0
386675	KRTAP10-7	1	1	0	1	1	0	0	0	KRTAP10-7	KAP10.7|KAP18.7|KRTAP18-7	protein-coding	keratin associated protein 10-7		chr21:44600597-44602174		[GO:0003674] molecular_function; [GO:0005575] cellular_component; [GO:0005622] intracellular anatomical structure; [GO:0043226] organelle; [GO:0005856] cytoskeleton; [GO:0005737] cytoplasm; [GO:0005829] cytosol	GO:0045095 keratin filament;GO:0005882 intermediate filament;GO:0045111 intermediate filament cytoskeleton	GO:0042802 identical protein binding;GO:0005515 protein binding;GO:0005488 binding		Predicted intracellular proteins					0	0	0	1	0	0	0	0	0	0	0	0	0	0	0	0	0	0	0	0	0
386680	KRTAP10-5	1	1	0	1	1	0	0	0	KRTAP10-5	KAP10.5|KAP18-5|KAP18.5|KRTAP10.5|KRTAP18-5|KRTAP18.1|KRTAP18.5	protein-coding	keratin associated protein 10-5	This is an intronless gene located in a cluster of related genes on the q arm of chromosome 21. The proteins encoded by these genes form disulfide bonds with cysteine residues in hair keratins, thereby contributing to the structure and stability of hair fibers. [provided by RefSeq, Apr 2014]	chr21:44580604-44579455		[GO:0003674] molecular_function; [GO:0005575] cellular_component; [GO:0005622] intracellular anatomical structure; [GO:0043226] organelle; [GO:0005856] cytoskeleton; [GO:0005737] cytoplasm; [GO:0005829] cytosol	GO:0045095 keratin filament;GO:0005882 intermediate filament;GO:0045111 intermediate filament cytoskeleton	GO:0042802 identical protein binding;GO:0005515 protein binding;GO:0005488 binding		Predicted intracellular proteins					0	0	0	0	0	0	0	0	0	0	0	0	0	0	0	0	0	0	0	0	0
653123	FAM74A6	0	1	0	1	1	0	0	0	FAM74A6		ncRNA	family with sequence similarity 74 member A6		chr9:60929782-60935727											0	0	0	0	0	0	0	0	0	0	0	0	0	0	0	0	0	0	0	0	0
100996582	FAM74A7	0	1	0	1	1	0	0	0	FAM74A7		ncRNA	family with sequence similarity 74 member A7		chr9:42198862-42206016			GO:0016021 integral component of membrane;GO:0031224 intrinsic component of membrane;GO:0016020 membrane								0	0	0	0	0	0	0	0	0	0	0	0	0	0	0	0	0	0	0	0	0
9362	CPNE6	0	1	0	1	1	0	0	0	CPNE6		protein-coding	copine 6	This gene encodes a member of the copine family. Members of this family are calcium-dependent, phospholipid-binding proteins with C2 domains, two calcium- and phospholipid-binding domains. Through their domain structure and lipid binding capabilities, these proteins may play a role in membrane trafficking. This protein is thought to be brain-specific and has a domain structure of two N-terminal C…	chr14:24070949-24078087	GO:1903861 positive regulation of dendrite extension;GO:1903859 regulation of dendrite extension;GO:0071277 cellular response to calcium ion	[GO:0005575] cellular_component; [GO:0005737] cytoplasm; [GO:0005622] intracellular anatomical structure; [GO:0043226] organelle; [GO:0031410] cytoplasmic vesicle; [GO:0003674] molecular_function; [GO:0043167] ion binding; [GO:0005886] plasma membrane; [GO:0005768] endosome; [GO:0008150] biological_process; [GO:0030154] cell differentiation; [GO:0008289] lipid binding; [GO:0005576] extracellular …	GO:0045334 clathrin-coated endocytic vesicle;GO:0043204 perikaryon;GO:0030136 clathrin-coated vesicle	GO:0005544 calcium-dependent phospholipid binding;GO:0001786 phosphatidylserine binding;GO:0072341 modified amino acid binding		Predicted intracellular proteins					0	0	0	0	0	0	1	0	0	0	0	0	0	0	0	0	0	0	0	0	0
81	ACTN4	1	1	0	0	1	0	0	0	ACTN4	ACTININ-4|FSGS|FSGS1	protein-coding	actinin alpha 4	Alpha actinins belong to the spectrin gene superfamily which represents a diverse group of cytoskeletal proteins, including the alpha and beta spectrins and dystrophins. Alpha actinin is an actin-binding protein with multiple roles in different cell types. In nonmuscle cells, the cytoskeletal isoform is found along microfilament bundles and adherens-type junctions, where it is involved in binding…	chr19:38647649-38731589	GO:0032417 positive regulation of sodium:proton antiporter activity;GO:0032415 regulation of sodium:proton antiporter activity;GO:0035357 peroxisome proliferator activated receptor signaling pathway	[GO:0005575] cellular_component; [GO:0005622] intracellular anatomical structure; [GO:0043226] organelle; [GO:0005634] nucleus; [GO:0003674] molecular_function; [GO:0003723] RNA binding; [GO:0005737] cytoplasm; [GO:0006810] transport; [GO:0008150] biological_process; [GO:0015031] protein transport; [GO:0032991] protein-containing complex; [GO:0043167] ion binding; [GO:0005829] cytosol; [GO:000809…	GO:0031143 pseudopodium;GO:0031093 platelet alpha granule lumen;GO:0001725 stress fiber	GO:0001882 nucleoside binding;GO:0042974 nuclear retinoic acid receptor binding;GO:0030374 nuclear receptor coactivator activity		Disease related genes; Human disease related genes:Urinary system diseases:Kidney diseases; Predicted intracellular proteins	Actin filaments;Nuclear bodies (Approved); Additional: Cytosol		(M186)PID PDGFRB PATHWAY	(M5893)HALLMARK MITOTIC SPINDLE; (M5915)HALLMARK APICAL JUNCTION	0	0	1	0	0	0	1	0	0	1	1	0	1	0	0	0	0	0	0	0	0
1152	CKB	0	0	0	1	0	0	1	1	CKB	B-CK|BCK|CKBB|CPK-B|HEL-211|HEL-S-29	protein-coding	creatine kinase B	The protein encoded by this gene is a cytoplasmic enzyme involved in energy homeostasis. The encoded protein reversibly catalyzes the transfer of phosphate between ATP and various phosphogens such as creatine phosphate. It acts as a homodimer in brain as well as in other tissues, and as a heterodimer with a similar muscle isozyme in heart. The encoded protein is a member of the ATP:guanido phosph…	chr14:103522830-103519667	GO:0006599 phosphagen metabolic process;GO:0006603 phosphocreatine metabolic process;GO:0042396 phosphagen biosynthetic process	[GO:0003674] molecular_function; [GO:0043167] ion binding; [GO:0008150] biological_process; [GO:0016301] kinase activity; [GO:0044281] small molecule metabolic process; [GO:0009058] biosynthetic process; [GO:0005575] cellular_component; [GO:0005737] cytoplasm; [GO:0005622] intracellular anatomical structure; [GO:0005829] cytosol; [GO:0005739] mitochondrion; [GO:0043226] organelle; [GO:0005576] ex…	GO:0043025 neuronal cell body;GO:0044297 cell body;GO:0030425 dendrite	GO:0004111 creatine kinase activity;GO:0016775 phosphotransferase activity, nitrogenous group as acceptor;GO:0031625 ubiquitin protein ligase binding		Predicted intracellular proteins; ENZYME proteins:Transferases; Candidate cardiovascular disease genes; Cancer-related genes:Candidate cancer biomarkers; Enzymes; FDA approved drug targets:Small molecule drugs	Cytosol (Supported)	Creatine; Phosphocreatine		(M5907)HALLMARK ESTROGEN RESPONSE LATE; (M5909)HALLMARK MYOGENESIS	0	0	0	0	0	0	0	0	0	0	0	0	0	0	0	0	0	0	0	0	0
285600	KIAA0825	0	1	0	1	1	0	0	0	KIAA0825	C5orf36|PAPA10	protein-coding	KIAA0825		chr5:94618604-94150851		[GO:0003674] molecular_function		GO:0005515 protein binding;GO:0005488 binding;GO:0003674 molecular_function		Disease related genes; Predicted intracellular proteins; Human disease related genes:Congenital malformations:Congenital malformations of the musculoskeletal system					0	0	0	0	0	0	0	0	0	0	0	0	0	0	0	0	0	0	0	0	0
728495	FAM74A3	0	1	0	1	1	0	0	0	FAM74A3		ncRNA	family with sequence similarity 74 member A3		chr9:66977317-66970162			GO:0016021 integral component of membrane;GO:0031224 intrinsic component of membrane;GO:0016020 membrane								0	0	0	0	0	0	0	0	0	0	0	0	0	0	0	0	0	0	0	0	0
8587	OR7E2P	1	1	0	1	0	0	0	0	OR7E2P	OR11-6|OR7E143P|OR7E51P|OR7E52P|OR7F2P|OST245|hg94	pseudo	olfactory receptor family 7 subfamily E member 2 pseudogene	Olfactory receptors interact with odorant molecules in the nose, to initiate a neuronal response that triggers the perception of a smell. The olfactory receptor proteins are members of a large family of G-protein-coupled receptors (GPCR) arising from single coding-exon genes. Olfactory receptors share a 7-transmembrane domain structure with many neurotransmitter and hormone receptors and are resp…	chr11:86857954-86856931											0	0	0	0	0	0	0	0	0	0	0	0	0	0	0	0	0	0	0	0	0
219445	OR7E5P	1	1	0	1	0	0	0	0	OR7E5P	OR11-12|OR11-156|OR7F5P	pseudo	olfactory receptor family 7 subfamily E member 5 pseudogene	Olfactory receptors interact with odorant molecules in the nose, to initiate a neuronal response that triggers the perception of a smell. The olfactory receptor proteins are members of a large family of G-protein-coupled receptors (GPCR) arising from single coding-exon genes. Olfactory receptors share a 7-transmembrane domain structure with many neurotransmitter and hormone receptors and are resp…	chr11:55986405-55978703											0	0	0	0	0	0	0	0	0	0	0	0	0	0	0	0	0	0	0	0	0
139105	BEND2	1	1	1	0	0	0	0	0	BEND2	CXorf20	protein-coding	BEN domain containing 2	This gene encodes a protein which has two BEN domains in the C-terminus. These domains are found in proteins which participate in protein and DNA interactions which occur during chromatin restructuring or transcription. Alternative splicing results in multiple transcript variants. [provided by RefSeq, Aug 2011]	chrX:18220886-18162931		[GO:0003674] molecular_function; [GO:0003677] DNA binding		GO:0003677 DNA binding;GO:0003676 nucleic acid binding;GO:1901363 heterocyclic compound binding		Predicted intracellular proteins					0	0	0	0	0	0	0	0	0	0	0	0	0	0	0	0	0	0	0	0	0
945	CD33	0	1	0	1	1	0	0	0	CD33	SIGLEC-3|SIGLEC3|p67	protein-coding	CD33 molecule		chr19:51211076-51240016	GO:0150102 negative regulation of monocyte activation;GO:1903615 positive regulation of protein tyrosine phosphatase activity;GO:1903613 regulation of protein tyrosine phosphatase activity	[GO:0005575] cellular_component; [GO:0005622] intracellular anatomical structure; [GO:0043226] organelle; [GO:0005634] nucleus; [GO:0005654] nucleoplasm; [GO:0005886] plasma membrane; [GO:0003674] molecular_function; [GO:0008150] biological_process; [GO:0007155] cell adhesion; [GO:0005737] cytoplasm; [GO:0005777] peroxisome; [GO:0031410] cytoplasmic vesicle; [GO:0043167] ion binding; [GO:0007165]…	GO:0070821 tertiary granule membrane;GO:0035579 specific granule membrane;GO:0005777 peroxisome	GO:0033691 sialic acid binding;GO:0019903 protein phosphatase binding;GO:0031406 carboxylic acid binding		FDA approved drug targets:Biotech drugs; CD markers	Nucleoplasm;Plasma membrane (Approved)	Gemtuzumab ozogamicin; AVE9633			0	0	1	0	0	0	0	0	0	0	0	0	0	0	0	0	0	1	0	0	0
401508	FAM74A4	0	1	0	1	1	0	0	0	FAM74A4	FAM74A2	ncRNA	family with sequence similarity 74 member A4		chr9:61205260-61212373				GO:0005515 protein binding;GO:0005488 binding;GO:0003674 molecular_function							0	0	0	0	0	0	0	0	0	0	0	0	0	0	0	0	0	0	0	0	0
83450	DRC3	0	1	1	0	1	0	0	0	DRC3	CFAP134|LRRC48	protein-coding	dynein regulatory complex subunit 3		chr17:17972813-18016889		[GO:0003674] molecular_function; [GO:0005575] cellular_component; [GO:0005737] cytoplasm; [GO:0005622] intracellular anatomical structure; [GO:0043226] organelle; [GO:0005929] cilium; [GO:0005856] cytoskeleton	GO:0005930 axoneme;GO:0097014 ciliary plasm;GO:0036126 sperm flagellum	GO:0005515 protein binding;GO:0005488 binding;GO:0003674 molecular_function		Predicted intracellular proteins					0	0	0	0	0	0	0	0	0	0	0	0	0	0	0	0	0	0	0	0	0
11043	MID2	0	1	0	1	1	0	0	0	MID2	FXY2|MRX101|RNF60|TRIM1|XLID101	protein-coding	midline 2	The protein encoded by this gene is a member of the tripartite motif (TRIM) family. The TRIM motif includes three zinc-binding domains, a RING, a B-box type 1 and a B-box type 2, and a coiled-coil region. The protein localizes to microtubular structures in the cytoplasm. Alternate splicing of this gene results in two transcript variants encoding different isoforms. [provided by RefSeq, Feb 2009]	chrX:107825735-107931637	GO:0035372 protein localization to microtubule;GO:0032897 negative regulation of viral transcription;GO:0044790 suppression of viral release by host	[GO:0003674] molecular_function; [GO:0043167] ion binding; [GO:0005575] cellular_component; [GO:0005737] cytoplasm; [GO:0005622] intracellular anatomical structure; [GO:0008150] biological_process; [GO:0006464] cellular protein modification process; [GO:0043226] organelle; [GO:0005856] cytoskeleton; [GO:0034641] cellular nitrogen compound metabolic process; [GO:0009058] biosynthetic process; [GO:…	GO:0005874 microtubule;GO:0099513 polymeric cytoskeletal fiber;GO:0099512 supramolecular fiber	GO:0051219 phosphoprotein binding;GO:0003713 transcription coactivator activity;GO:0008017 microtubule binding		Predicted intracellular proteins; ENZYME proteins:Transferases; Disease related genes; Potential drug targets; Enzymes; Human disease related genes:Other diseases:Mental and behavioural disorders					0	0	0	0	1	0	0	0	0	0	0	0	0	0	0	0	0	0	0	0	0
4978	OPCML	0	1	0	0	1	0	1	0	OPCML	IGLON1|OBCAM|OPCM	protein-coding	opioid binding protein/cell adhesion molecule like	This gene encodes a member of the IgLON subfamily in the immunoglobulin protein superfamily of proteins. The encoded preprotein is proteolytically processed to generate the mature protein. This protein is localized in the plasma membrane and may have an accessory role in opioid receptor function. This gene has an ortholog in rat and bovine. The opioid binding-cell adhesion molecule encoded by the…	chr11:133532501-132414981	GO:0008038 neuron recognition;GO:0008037 cell recognition;GO:0048666 neuron development	[GO:0005575] cellular_component; [GO:0005886] plasma membrane; [GO:0008150] biological_process; [GO:0007155] cell adhesion; [GO:0003674] molecular_function; [GO:0005576] extracellular region; [GO:0048856] anatomical structure development; [GO:0030154] cell differentiation	GO:0031225 anchored component of membrane;GO:0005576 extracellular region;GO:0031224 intrinsic component of membrane	GO:0005515 protein binding;GO:0005488 binding;GO:0003674 molecular_function		Disease related genes; Predicted intracellular proteins					0	0	0	0	0	0	0	0	0	0	0	0	0	0	0	0	0	0	0	0	0
285267	ZNF619	1	1	0	1	0	0	0	0	ZNF619		protein-coding	zinc finger protein 619		chr3:40477122-40491053	GO:0000122 negative regulation of transcription by RNA polymerase II;GO:0045892 negative regulation of transcription, DNA-templated;GO:1903507 negative regulation of nucleic acid-templated transcription	[GO:0005575] cellular_component; [GO:0005622] intracellular anatomical structure; [GO:0043226] organelle; [GO:0005634] nucleus; [GO:0003674] molecular_function; [GO:0043167] ion binding; [GO:0003677] DNA binding; [GO:0008150] biological_process; [GO:0034641] cellular nitrogen compound metabolic process; [GO:0009058] biosynthetic process; [GO:0003700] DNA-binding transcription factor activity	GO:0005634 nucleus;GO:0043231 intracellular membrane-bounded organelle;GO:0043229 intracellular organelle	GO:0001227 DNA-binding transcription repressor activity, RNA polymerase II-specific;GO:0001217 DNA-binding transcription repressor activity;GO:0000981 DNA-binding transcription factor activity, RNA polymerase II-specific		Transcription factors:Zinc-coordinating DNA-binding domains; Predicted intracellular proteins	Nucleoplasm (Approved); Additional: Intermediate filaments				1	0	0	0	0	0	0	0	0	0	0	0	0	0	0	0	0	0	0	0	0
80162	PGGHG	0	0	1	1	1	0	0	0	PGGHG	ATHL1	protein-coding	protein-glucosylgalactosylhydroxylysine glucosidase		chr11:289126-296107	GO:0005975 carbohydrate metabolic process;GO:0044238 primary metabolic process;GO:0071704 organic substance metabolic process	[GO:0005575] cellular_component; [GO:0005737] cytoplasm; [GO:0005622] intracellular anatomical structure; [GO:0005829] cytosol; [GO:0003674] molecular_function; [GO:0008150] biological_process; [GO:0005975] carbohydrate metabolic process; [GO:0016798] hydrolase activity, acting on glycosyl bonds	GO:0005829 cytosol;GO:0005737 cytoplasm;GO:0005622 intracellular anatomical structure	GO:0047402 protein-glucosylgalactosylhydroxylysine glucosidase activity;GO:0015926 glucosidase activity;GO:0004553 hydrolase activity, hydrolyzing O-glycosyl compounds		Predicted intracellular proteins; Enzymes; ENZYME proteins:Hydrolases	Cytosol (Enhanced)				0	0	0	0	0	0	0	0	0	0	0	0	0	0	0	0	0	0	0	0	0
113878	DTX2	0	1	0	1	1	0	0	0	DTX2	RNF58	protein-coding	deltex E3 ubiquitin ligase 2	DTX2 functions as an E3 ubiquitin ligase (Takeyama et al., 2003 [PubMed 12670957]).[supplied by OMIM, Nov 2009]	chr7:76461709-76505991	GO:0007219 Notch signaling pathway;GO:0016567 protein ubiquitination;GO:0032446 protein modification by small protein conjugation	[GO:0005575] cellular_component; [GO:0005737] cytoplasm; [GO:0005622] intracellular anatomical structure; [GO:0003674] molecular_function; [GO:0043167] ion binding; [GO:0008150] biological_process; [GO:0006464] cellular protein modification process; [GO:0007165] signal transduction; [GO:0043226] organelle; [GO:0005634] nucleus; [GO:0005654] nucleoplasm; [GO:0005635] nuclear envelope	GO:0031965 nuclear membrane;GO:0005635 nuclear envelope;GO:0031967 organelle envelope	GO:0061630 ubiquitin protein ligase activity;GO:0061659 ubiquitin-like protein ligase activity;GO:0004842 ubiquitin-protein transferase activity		ENZYME proteins:Transferases; Predicted intracellular proteins; Enzymes	Nuclear membrane;Nucleoplasm (Supported)			(M5903)HALLMARK NOTCH SIGNALING	0	0	0	0	1	0	0	0	0	0	0	0	0	0	0	0	0	0	0	0	0
7518	XRCC4	0	1	0	0	1	1	0	0	XRCC4	SSMED|hXRCC4	protein-coding	X-ray repair cross complementing 4	The protein encoded by this gene functions together with DNA ligase IV and the DNA-dependent protein kinase in the repair of DNA double-strand breaks. This protein plays a role in both non-homologous end joining and the completion of V(D)J recombination. Mutations in this gene can cause short stature, microcephaly, and endocrine dysfunction (SSMED). Alternate transcript variants such as NM_022406…	chr5:83077547-83374473	GO:0051103 DNA ligation involved in DNA repair;GO:1990166 protein localization to site of double-strand break;GO:0033152 immunoglobulin V(D)J recombination	[GO:0003674] molecular_function; [GO:0005575] cellular_component; [GO:0005622] intracellular anatomical structure; [GO:0043226] organelle; [GO:0005634] nucleus; [GO:0005737] cytoplasm; [GO:0005654] nucleoplasm; [GO:0003677] DNA binding; [GO:0005829] cytosol; [GO:0005694] chromosome; [GO:0008150] biological_process; [GO:0006259] DNA metabolic process; [GO:0034641] cellular nitrogen compound metabo…	GO:0032807 DNA ligase IV complex;GO:0005958 DNA-dependent protein kinase-DNA ligase 4 complex;GO:0070419 nonhomologous end joining complex	GO:0070975 FHA domain binding;GO:0008022 protein C-terminus binding;GO:0019904 protein domain specific binding		Disease related genes; Predicted intracellular proteins; Human disease related genes:Congenital malformations:Other congenital malformations; Cancer-related genes:Candidate cancer biomarkers	Nucleoplasm (Enhanced)	S-(Dimethylarsenic)Cysteine	(M42)PID DNA PK PATHWAY; (M84)PID ATM PATHWAY		0	0	0	0	0	0	0	0	1	0	0	0	0	0	0	0	0	0	0	0	0
8942	KYNU	0	1	0	1	1	0	0	0	KYNU	KYNUU|VCRL2	protein-coding	kynureninase	Kynureninase is a pyridoxal-5'-phosphate (pyridoxal-P) dependent enzyme that catalyzes the cleavage of L-kynurenine and L-3-hydroxykynurenine into anthranilic and 3-hydroxyanthranilic acids, respectively. Kynureninase is involved in the biosynthesis of NAD cofactors from tryptophan through the kynurenine pathway. Alternative splicing results in multiple transcript variants. [provided by RefSeq, N…	chr2:142877664-143055833	GO:0034516 response to vitamin B6;GO:0019805 quinolinate biosynthetic process;GO:0043420 anthranilate metabolic process	[GO:0005575] cellular_component; [GO:0005737] cytoplasm; [GO:0005622] intracellular anatomical structure; [GO:0043226] organelle; [GO:0005634] nucleus; [GO:0005654] nucleoplasm; [GO:0005829] cytosol; [GO:0003674] molecular_function; [GO:0005739] mitochondrion; [GO:0043167] ion binding; [GO:0044281] small molecule metabolic process; [GO:0008150] biological_process; [GO:0034641] cellular nitrogen c…	GO:0005739 mitochondrion;GO:0005654 nucleoplasm;GO:0031981 nuclear lumen	GO:0030429 kynureninase activity;GO:0061981 3-hydroxykynureninase activity;GO:0016822 hydrolase activity, acting on acid carbon-carbon bonds		Predicted intracellular proteins; ENZYME proteins:Hydrolases; Human disease related genes:Congenital disorders of metabolism:Congenital disorders of amino acid metabolism; Disease related genes; Potential drug targets; Enzymes	Cytosol (Supported); Additional: Nucleoplasm	Pyridoxal phosphate; Alanine; m-Hydroxyhippuric acid		(M5890)HALLMARK TNFA SIGNALING VIA NFKB; (M5921)HALLMARK COMPLEMENT; (M5934)HALLMARK XENOBIOTIC METABOLISM	0	0	0	0	0	1	0	0	0	0	0	0	0	0	0	0	0	0	0	0	0
401507	FAM74A1	0	1	0	1	1	0	0	0	FAM74A1	FAM74A5	ncRNA	family with sequence similarity 74 member A1		chr9:39371065-39376916			GO:0016021 integral component of membrane;GO:0031224 intrinsic component of membrane;GO:0016020 membrane	GO:0005515 protein binding;GO:0005488 binding;GO:0003674 molecular_function							0	0	0	0	0	0	0	0	0	0	0	0	0	0	0	0	0	0	0	0	0
1044	CDX1	0	0	1	1	1	0	0	0	CDX1		protein-coding	caudal type homeobox 1	This gene is a member of the caudal-related homeobox transcription factor gene family. The encoded DNA-binding protein regulates intestine-specific gene expression and enterocyte differentiation. It has been shown to induce expression of the intestinal alkaline phosphatase gene, and inhibit beta-catenin/T-cell factor transcriptional activity. [provided by RefSeq, Jul 2008]	chr5:150166778-150184558	GO:0014807 regulation of somitogenesis;GO:0009948 anterior/posterior axis specification;GO:0009798 axis specification	[GO:0005575] cellular_component; [GO:0005622] intracellular anatomical structure; [GO:0043226] organelle; [GO:0005634] nucleus; [GO:0003674] molecular_function; [GO:0003677] DNA binding; [GO:0008150] biological_process; [GO:0034641] cellular nitrogen compound metabolic process; [GO:0009058] biosynthetic process; [GO:0003700] DNA-binding transcription factor activity; [GO:0005694] chromosome; [GO:…	GO:0000785 chromatin;GO:0005694 chromosome;GO:0043232 intracellular non-membrane-bounded organelle	GO:0008327 methyl-CpG binding;GO:0001228 DNA-binding transcription activator activity, RNA polymerase II-specific;GO:0001216 DNA-binding transcription activator activity		Transcription factors:Helix-turn-helix domains; Predicted intracellular proteins			(M223)PID BETA CATENIN NUC PATHWAY		0	0	0	0	0	0	1	0	0	0	0	0	0	0	0	0	0	0	0	0	0
10330	CNPY2	1	0	0	1	1	0	0	0	CNPY2	HP10390|MSAP|TMEM4|ZSIG9	protein-coding	canopy FGF signaling regulator 2		chr12:56316346-56309844	GO:1905599 positive regulation of low-density lipoprotein receptor activity;GO:0010988 regulation of low-density lipoprotein particle clearance;GO:0010984 regulation of lipoprotein particle clearance	[GO:0005575] cellular_component; [GO:0005737] cytoplasm; [GO:0005622] intracellular anatomical structure; [GO:0043226] organelle; [GO:0005783] endoplasmic reticulum; [GO:0003674] molecular_function; [GO:0008150] biological_process	GO:0005783 endoplasmic reticulum;GO:0012505 endomembrane system;GO:0005737 cytoplasm	GO:0005515 protein binding;GO:0005488 binding;GO:0003674 molecular_function		Predicted intracellular proteins	Cytosol (Supported)				0	0	0	0	0	0	0	0	0	0	0	0	0	0	0	0	0	0	0	0	0
79892	MCMBP	1	1	0	0	1	0	0	0	MCMBP	C10orf119|MCM-BP	protein-coding	minichromosome maintenance complex binding protein	This gene encodes a protein which is a component of the hexameric minichromosome maintenance (MCM) complex which regulates initiation and elongation of DNA. Multiple transcript variants encoding different isoforms have been found for this gene. [provided by RefSeq, Jan 2012]	chr10:119873581-119829440	GO:0007062 sister chromatid cohesion;GO:0006261 DNA-templated DNA replication;GO:0000819 sister chromatid segregation	[GO:0005575] cellular_component; [GO:0005622] intracellular anatomical structure; [GO:0043226] organelle; [GO:0005634] nucleus; [GO:0008150] biological_process; [GO:0007049] cell cycle; [GO:0005654] nucleoplasm; [GO:0005737] cytoplasm; [GO:0005829] cytosol; [GO:0051301] cell division; [GO:0003674] molecular_function; [GO:0009058] biosynthetic process; [GO:0032991] protein-containing complex; [GO:…	GO:0030054 cell junction;GO:0005654 nucleoplasm;GO:0031981 nuclear lumen	GO:0003682 chromatin binding;GO:0005515 protein binding;GO:0005488 binding		Predicted intracellular proteins	Nucleoplasm (Enhanced); Additional: Cell Junctions;Cytosol				0	0	0	0	0	0	1	0	1	0	0	0	0	0	0	0	0	0	0	0	0
388389	CCDC103	0	0	1	1	1	0	0	0	CCDC103	CILD17|PR46b|SMH	protein-coding	coiled-coil domain containing 103	This gene encodes a protein that contains a coiled-coil domain. [provided by RefSeq, Apr 2012]	chr17:44899729-44905390	GO:0071907 determination of digestive tract left/right asymmetry;GO:0060287 epithelial cilium movement involved in determination of left/right asymmetry;GO:0036159 inner dynein arm assembly	[GO:0008150] biological_process; [GO:0065003] protein-containing complex assembly; [GO:0022607] cellular component assembly; [GO:0007010] cytoskeleton organization; [GO:0032991] protein-containing complex; [GO:0005575] cellular_component; [GO:0005737] cytoplasm; [GO:0005622] intracellular anatomical structure; [GO:0043226] organelle; [GO:0005856] cytoskeleton; [GO:0005929] cilium; [GO:0003674] mo…	GO:0036157 outer dynein arm;GO:0005858 axonemal dynein complex;GO:0030286 dynein complex	GO:0042803 protein homodimerization activity;GO:0046983 protein dimerization activity;GO:0042802 identical protein binding		Disease related genes; Predicted intracellular proteins; Human disease related genes:Respiratory diseases:Tracheobronchial diseases	Cytosol (Approved)				0	0	0	0	0	0	0	0	0	0	0	0	0	0	0	0	0	0	0	0	0
1158	CKM	0	0	0	1	0	0	1	1	CKM	CKMM|CPK-M|M-CK	protein-coding	creatine kinase, M-type	The protein encoded by this gene is a cytoplasmic enzyme involved in energy homeostasis and is an important serum marker for myocardial infarction. The encoded protein reversibly catalyzes the transfer of phosphate between ATP and various phosphogens such as creatine phosphate. It acts as a homodimer in striated muscle as well as in other tissues, and as a heterodimer with a similar brain isozyme…	chr19:45322875-45306413	GO:0006599 phosphagen metabolic process;GO:0006603 phosphocreatine metabolic process;GO:0042396 phosphagen biosynthetic process	[GO:0005575] cellular_component; [GO:0005737] cytoplasm; [GO:0005622] intracellular anatomical structure; [GO:0003674] molecular_function; [GO:0043167] ion binding; [GO:0008150] biological_process; [GO:0016301] kinase activity; [GO:0009058] biosynthetic process; [GO:0005576] extracellular region; [GO:0005615] extracellular space; [GO:0005829] cytosol	GO:0005615 extracellular space;GO:0005576 extracellular region;GO:0005829 cytosol	GO:0004111 creatine kinase activity;GO:0016775 phosphotransferase activity, nitrogenous group as acceptor;GO:0016301 kinase activity		Enzymes; ENZYME proteins:Transferases; Candidate cardiovascular disease genes; Predicted intracellular proteins; FDA approved drug targets:Small molecule drugs		Creatine; (Diaminomethyl-Methyl-Amino)-Acetic Acid; D-arginine; Phosphocreatine	(M279)PID RB 1PATHWAY	(M5909)HALLMARK MYOGENESIS; (M5956)HALLMARK KRAS SIGNALING DN	0	0	0	0	0	0	0	0	0	0	0	0	0	0	0	0	0	0	0	0	0
100506759	OR7E37P	1	1	0	1	0	0	0	0	OR7E37P	OR7E48P|OST193|hg533	pseudo	olfactory receptor family 7 subfamily E member 37 pseudogene	Olfactory receptors interact with odorant molecules in the nose, to initiate a neuronal response that triggers the perception of a smell. The olfactory receptor proteins are members of a large family of G-protein-coupled receptors (GPCR) arising from single coding-exon genes. Olfactory receptors share a 7-transmembrane domain structure with many neurotransmitter and hormone receptors and are resp…	chr13:41442564-41443766											0	0	0	0	0	0	0	0	0	0	0	0	0	0	0	0	0	0	0	0	0
158427	TSTD2	0	0	1	1	1	0	0	0	TSTD2	C9orf97	protein-coding	thiosulfate sulfurtransferase like domain containing 2		chr9:97633368-97600080	GO:0008150 biological_process		GO:0005575 cellular_component	GO:0005515 protein binding;GO:0005488 binding;GO:0003674 molecular_function		Predicted intracellular proteins	Nucleoplasm (Approved)				0	0	0	0	0	0	0	0	0	0	0	0	0	0	0	0	0	0	0	0	0
946	SIGLEC6	0	1	0	1	1	0	0	0	SIGLEC6	CD327|CD33L|CD33L1|CD33L2|CDW327|OBBP1	protein-coding	sialic acid binding Ig like lectin 6	This gene encodes a member of the SIGLEC (sialic acid binding immunoglobulin-like lectin) family of proteins. The encoded transmembrane receptor binds sialyl-TN glycans and leptin. Placental expression of the encoded protein is upregulated in preeclampsia. [provided by RefSeq, Jul 2016]	chr19:51531670-51517819	GO:0007155 cell adhesion;GO:0007267 cell-cell signaling;GO:0023052 signaling	[GO:0005575] cellular_component; [GO:0005737] cytoplasm; [GO:0005622] intracellular anatomical structure; [GO:0005829] cytosol; [GO:0005886] plasma membrane; [GO:0003674] molecular_function; [GO:0008150] biological_process; [GO:0007155] cell adhesion; [GO:0005576] extracellular region; [GO:0043167] ion binding; [GO:0007267] cell-cell signaling	GO:0005887 integral component of plasma membrane;GO:0031226 intrinsic component of plasma membrane;GO:0005576 extracellular region	GO:0033691 sialic acid binding;GO:0031406 carboxylic acid binding;GO:0030246 carbohydrate binding		Predicted secreted proteins; CD markers	Cytosol;Plasma membrane (Approved)				0	0	1	0	0	0	0	0	0	0	0	0	0	0	0	0	0	0	0	0	0
2039	DMTN	0	1	0	1	1	0	0	0	DMTN	DMT|EPB49	protein-coding	dematin actin binding protein	The protein encoded by this gene is an actin binding and bundling protein that plays a structural role in erythrocytes, by stabilizing and attaching the spectrin/actin cytoskeleton to the erythrocyte membrane in a phosphorylation-dependent manner. This protein contains a core domain in the N-terminus, and a headpiece domain in the C-terminus that binds F-actin. When purified from erythrocytes, th…	chr8:22048931-22082525	GO:0070560 protein secretion by platelet;GO:0035585 calcium-mediated signaling using extracellular calcium source;GO:0090315 negative regulation of protein targeting to membrane	[GO:0005575] cellular_component; [GO:0005737] cytoplasm; [GO:0005622] intracellular anatomical structure; [GO:0043226] organelle; [GO:0031410] cytoplasmic vesicle; [GO:0005886] plasma membrane; [GO:0003674] molecular_function; [GO:0008092] cytoskeletal protein binding; [GO:0008150] biological_process; [GO:0007010] cytoskeleton organization; [GO:0005856] cytoskeleton; [GO:0005829] cytosol; [GO:006…	GO:0014731 spectrin-associated cytoskeleton;GO:0031095 platelet dense tubular network membrane;GO:0031094 platelet dense tubular network	GO:0030507 spectrin binding;GO:0043621 protein self-association;GO:0051015 actin filament binding		Predicted intracellular proteins				(M5945)HALLMARK HEME METABOLISM	0	0	0	0	0	0	1	0	0	0	1	0	0	0	0	0	0	1	0	0	0
284367	SIGLEC17P	0	1	0	1	1	0	0	0	SIGLEC17P	HSPC078|SIGLECP2|SIGLECP3	pseudo	sialic acid binding Ig like lectin 17, pseudogene		chr19:51167328-51173524											0	0	0	0	0	0	0	0	0	0	0	0	0	0	0	0	0	0	0	0	0
54955	C1orf109	1	1	0	1	0	0	0	0	C1orf109		protein-coding	chromosome 1 open reading frame 109		chr1:37692242-37681570		[GO:0005575] cellular_component; [GO:0005622] intracellular anatomical structure; [GO:0043226] organelle; [GO:0005634] nucleus; [GO:0005737] cytoplasm; [GO:0005654] nucleoplasm; [GO:0005730] nucleolus; [GO:0005829] cytosol; [GO:0003674] molecular_function	GO:0005730 nucleolus;GO:0005654 nucleoplasm;GO:0031981 nuclear lumen	GO:0005515 protein binding;GO:0005488 binding;GO:0003674 molecular_function		Predicted intracellular proteins	Cytosol (Supported); Additional: Nucleoli;Nucleoplasm				0	0	0	0	0	0	0	0	0	0	0	0	0	0	0	0	0	0	0	0	0
29894	CPSF1	0	1	0	1	1	0	0	0	CPSF1	CPSF160|HSU37012|MYP27|P/cl.18	protein-coding	cleavage and polyadenylation specific factor 1	Cleavage and polyadenylation specificity factor (CPSF) is a multisubunit complex that plays a central role in 3-prime processing of pre-mRNAs. CPSF recognizes the AAUAAA signal in the pre-mRNA and interacts with other proteins to facilitate both RNA cleavage and poly(A) synthesis. CPSF1 is the largest subunit of the CPSF complex (Murthy and Manley, 1995 [PubMed 7590244]).[supplied by OMIM, Mar 20…	chr8:144409335-144393231	GO:0098789 pre-mRNA cleavage required for polyadenylation;GO:0098787 mRNA cleavage involved in mRNA processing;GO:0006379 mRNA cleavage	[GO:0005575] cellular_component; [GO:0005622] intracellular anatomical structure; [GO:0043226] organelle; [GO:0005634] nucleus; [GO:0003674] molecular_function; [GO:0003723] RNA binding; [GO:0008150] biological_process; [GO:0034641] cellular nitrogen compound metabolic process; [GO:0006397] mRNA processing; [GO:0005654] nucleoplasm; [GO:0003729] mRNA binding; [GO:0019899] enzyme binding; [GO:0032…	GO:0005847 mRNA cleavage and polyadenylation specificity factor complex;GO:0005849 mRNA cleavage factor complex;GO:0140513 nuclear protein-containing complex	GO:0035925 mRNA 3'-UTR AU-rich region binding;GO:0003730 mRNA 3'-UTR binding;GO:0003729 mRNA binding		Disease related genes; Predicted intracellular proteins	Nucleoplasm (Enhanced)				0	0	0	0	0	0	0	0	0	0	0	0	0	0	0	0	0	0	0	0	0
23212	RRS1	1	0	0	1	1	0	0	0	RRS1		protein-coding	ribosome biogenesis regulator 1 homolog		chr8:66429014-66430733	GO:0000055 ribosomal large subunit export from nucleus;GO:1902570 protein localization to nucleolus;GO:0000447 endonucleolytic cleavage in ITS1 to separate SSU-rRNA from 5.8S rRNA and LSU-rRNA from tricistronic rRNA transcript (SSU-rRNA, 5.8S rRNA, LSU-rRNA)		GO:0030687 preribosome, large subunit precursor;GO:0030684 preribosome;GO:0000794 condensed nuclear chromosome	GO:0008097 5S rRNA binding;GO:0019843 rRNA binding;GO:0003723 RNA binding		Predicted intracellular proteins	Nucleoli (Supported)				0	0	0	0	0	0	0	0	0	0	0	1	0	0	0	1	0	0	0	0	0
11284	PNKP	0	0	1	1	1	0	0	0	PNKP	AOA4|CMT2B2|EIEE10|MCSZ|PNK	protein-coding	polynucleotide kinase 3'-phosphatase	This locus represents a gene involved in DNA repair. In response to ionizing radiation or oxidative damage, the protein encoded by this locus catalyzes 5' phosphorylation and 3' dephosphorylation of nucleic acids. Mutations at this locus have been associated with microcephaly, seizures, and developmental delay.[provided by RefSeq, Sep 2010]	chr19:49867576-49861204	GO:0000718 nucleotide-excision repair, DNA damage removal;GO:0044349 DNA excision;GO:0098506 polynucleotide 3' dephosphorylation	[GO:0008150] biological_process; [GO:0006259] DNA metabolic process; [GO:0034641] cellular nitrogen compound metabolic process; [GO:0005575] cellular_component; [GO:0005622] intracellular anatomical structure; [GO:0043226] organelle; [GO:0005634] nucleus; [GO:0005654] nucleoplasm; [GO:0005730] nucleolus; [GO:0006950] response to stress; [GO:0003674] molecular_function; [GO:0016791] phosphatase ac…	GO:0035861 site of double-strand break;GO:0090734 site of DNA damage;GO:0005730 nucleolus	GO:0046403 polynucleotide 3'-phosphatase activity;GO:0098518 polynucleotide phosphatase activity;GO:0046404 polydeoxyribonucleotide 5'-hydroxyl-kinase activity		Human disease related genes:Nervous system diseases:Neurodegenerative diseases; Predicted intracellular proteins; ENZYME proteins:Hydrolases; ENZYME proteins:Transferases; Disease related genes; Potential drug targets; Enzymes; Human disease related genes:Nervous system diseases:Epilepsy	Nucleoli;Nucleoplasm (Supported)		(M42)PID DNA PK PATHWAY		0	0	0	0	0	0	0	0	1	0	0	0	0	0	1	0	0	0	0	0	0
7681	MKRN3	0	1	0	1	1	0	0	0	MKRN3	CPPB2|D15S9|RNF63|ZFP127|ZNF127	protein-coding	makorin ring finger protein 3	The protein encoded by this gene contains a RING (C3HC4) zinc finger motif and several C3H zinc finger motifs. This gene is intronless and imprinted, with expression only from the paternal allele. Disruption of the imprinting at this locus may contribute to Prader-Willi syndrome. An antisense RNA of unknown function has been found overlapping this gene. [provided by RefSeq, Jul 2008]	chr15:23565674-23568044	GO:0000209 protein polyubiquitination;GO:0016567 protein ubiquitination;GO:0032446 protein modification by small protein conjugation	[GO:0003674] molecular_function; [GO:0043167] ion binding; [GO:0008150] biological_process; [GO:0006464] cellular protein modification process; [GO:0032991] protein-containing complex; [GO:0005575] cellular_component; [GO:0003723] RNA binding	GO:1990904 ribonucleoprotein complex;GO:0032991 protein-containing complex;GO:0005575 cellular_component	GO:0061630 ubiquitin protein ligase activity;GO:0061659 ubiquitin-like protein ligase activity;GO:0004842 ubiquitin-protein transferase activity		Predicted intracellular proteins; Human disease related genes:Endocrine and metabolic diseases:Hypothalamus and pituitary gland diseases; ENZYME proteins:Transferases; Disease related genes; Potential drug targets; Enzymes	Cytosol;Plasma membrane (Approved); Additional: Nucleoplasm				0	0	0	0	1	0	0	0	0	0	0	0	0	0	0	0	0	0	0	0	0
767	CA8	1	0	0	1	1	0	0	0	CA8	CA-RP|CA-VIII|CALS|CAMRQ3|CARP	protein-coding	carbonic anhydrase 8	The protein encoded by this gene was initially named CA-related protein because of sequence similarity to other known carbonic anhydrase genes. However, the gene product lacks carbonic anhydrase activity (i.e., the reversible hydration of carbon dioxide). The gene product continues to carry a carbonic anhydrase designation based on clear sequence identity to other members of the carbonic anhydras…	chr8:60281400-60185412	GO:0006730 one-carbon metabolic process;GO:0048015 phosphatidylinositol-mediated signaling;GO:0048017 inositol lipid-mediated signaling	[GO:0003674] molecular_function; [GO:0043167] ion binding; [GO:0016829] lyase activity; [GO:0044281] small molecule metabolic process; [GO:0008150] biological_process; [GO:0007165] signal transduction; [GO:0005575] cellular_component; [GO:0005737] cytoplasm; [GO:0005622] intracellular anatomical structure	GO:0005737 cytoplasm;GO:0005622 intracellular anatomical structure;GO:0110165 cellular anatomical entity	GO:0004089 carbonate dehydratase activity;GO:0016836 hydro-lyase activity;GO:0016835 carbon-oxygen lyase activity		Disease related genes; Human disease related genes:Nervous system diseases:Neurodegenerative diseases; Predicted intracellular proteins; Cancer-related genes:Candidate cancer biomarkers		Zonisamide			0	0	0	0	0	0	0	0	0	0	0	0	0	0	0	0	0	0	0	0	0
50863	NTM	0	1	0	0	1	0	1	0	NTM	CEPU-1|HNT|IGLON2|NTRI	protein-coding	neurotrimin	This gene encodes a member of the IgLON (LAMP, OBCAM, Ntm) family of immunoglobulin (Ig) domain-containing glycosylphosphatidylinositol (GPI)-anchored cell adhesion molecules. The encoded protein may promote neurite outgrowth and adhesion via a homophilic mechanism. This gene is closely linked to a related family member, opioid binding protein/cell adhesion molecule-like (OPCML), on chromosome 11…	chr11:131370615-132336822	GO:0008038 neuron recognition;GO:0008037 cell recognition;GO:0048666 neuron development	[GO:0005575] cellular_component; [GO:0005886] plasma membrane; [GO:0008150] biological_process; [GO:0007155] cell adhesion; [GO:0003674] molecular_function; [GO:0005576] extracellular region; [GO:0048856] anatomical structure development; [GO:0030154] cell differentiation	GO:0031225 anchored component of membrane;GO:0005576 extracellular region;GO:0031224 intrinsic component of membrane	GO:0005515 protein binding;GO:0005488 binding;GO:0003674 molecular_function		Predicted intracellular proteins				(M5930)HALLMARK EPITHELIAL MESENCHYMAL TRANSITION	0	0	0	0	0	0	0	0	0	0	0	0	0	0	0	0	0	0	0	0	0
51512	GTSE1	1	0	0	0	1	0	1	0	GTSE1	B99	protein-coding	G2 and S-phase expressed 1	The protein encoded by this gene is only expressed in the S and G2 phases of the cell cycle, where it colocalizes with cytoplasmic tubulin and microtubules. In response to DNA damage, the encoded protein accumulates in the nucleus and binds the tumor suppressor protein p53, shuttling it out of the nucleus and repressing its ability to induce apoptosis. [provided by RefSeq, Jul 2008]	chr22:46296870-46330810	GO:0006977 DNA damage response, signal transduction by p53 class mediator resulting in cell cycle arrest;GO:0031571 mitotic G1 DNA damage checkpoint signaling;GO:0044819 mitotic G1/S transition checkpoint signaling	[GO:0005575] cellular_component; [GO:0005737] cytoplasm; [GO:0005622] intracellular anatomical structure; [GO:0043226] organelle; [GO:0005856] cytoskeleton; [GO:0003674] molecular_function; [GO:0008150] biological_process; [GO:0005634] nucleus; [GO:0005654] nucleoplasm; [GO:0005829] cytosol; [GO:0008092] cytoskeletal protein binding; [GO:0006950] response to stress; [GO:0007165] signal transducti…	GO:0005881 cytoplasmic microtubule;GO:0005874 microtubule;GO:0099513 polymeric cytoskeletal fiber	GO:0008017 microtubule binding;GO:0015631 tubulin binding;GO:0008092 cytoskeletal protein binding		Predicted intracellular proteins	Centrosome (Approved); Additional: Plasma membrane				0	0	0	0	0	0	0	0	1	0	0	1	0	0	0	0	0	0	0	0	0
147923	ZNF420	1	1	0	1	0	0	0	0	ZNF420	APAK	protein-coding	zinc finger protein 420	The protein encoded by this gene is a KRAB-type zinc finger protein that negatively-regulates p53-mediated apoptosis. Under stress conditions, the encoded protein is phosphorylated by ATM and dissociates from p53, which activates p53 and initiates apoptosis. [provided by RefSeq, Jul 2016]	chr19:37007902-37130368	GO:0006357 regulation of transcription by RNA polymerase II;GO:0006355 regulation of transcription, DNA-templated;GO:1903506 regulation of nucleic acid-templated transcription	[GO:0008150] biological_process; [GO:0034641] cellular nitrogen compound metabolic process; [GO:0009058] biosynthetic process; [GO:0005575] cellular_component; [GO:0005622] intracellular anatomical structure; [GO:0043226] organelle; [GO:0005634] nucleus; [GO:0003674] molecular_function; [GO:0043167] ion binding; [GO:0003677] DNA binding; [GO:0003700] DNA-binding transcription factor activity; [GO…	GO:0005654 nucleoplasm;GO:0031981 nuclear lumen;GO:0031974 membrane-enclosed lumen	GO:0000978 RNA polymerase II cis-regulatory region sequence-specific DNA binding;GO:0000987 cis-regulatory region sequence-specific DNA binding;GO:0000981 DNA-binding transcription factor activity, RNA polymerase II-specific		Transcription factors:Zinc-coordinating DNA-binding domains; Predicted intracellular proteins	Nucleoplasm (Approved)				1	0	0	0	0	0	0	0	0	0	0	0	0	0	0	0	0	0	0	0	0
89	ACTN3	1	1	0	0	1	0	0	0	ACTN3	ACTN3D	protein-coding	actinin alpha 3	This gene encodes a member of the alpha-actin binding protein gene family. The encoded protein is primarily expressed in skeletal muscle and functions as a structural component of sarcomeric Z line. This protein is involved in crosslinking actin containing thin filaments. An allelic polymorphism in this gene results in both coding and non-coding variants; the reference genome represents the codin…	chr11:66546395-66563334	GO:0031446 regulation of fast-twitch skeletal muscle fiber contraction;GO:0031448 positive regulation of fast-twitch skeletal muscle fiber contraction;GO:1900159 positive regulation of bone mineralization involved in bone maturation	[GO:0003674] molecular_function; [GO:0043167] ion binding; [GO:0005575] cellular_component; [GO:0008092] cytoskeletal protein binding; [GO:0005886] plasma membrane; [GO:0008150] biological_process; [GO:0008219] cell death; [GO:0005737] cytoplasm; [GO:0005622] intracellular anatomical structure; [GO:0005829] cytosol; [GO:0043226] organelle; [GO:0005576] extracellular region; [GO:0005615] extracell…	GO:0031143 pseudopodium;GO:0030864 cortical actin cytoskeleton;GO:0005903 brush border	GO:0008307 structural constituent of muscle;GO:0044325 transmembrane transporter binding;GO:0005178 integrin binding		Predicted intracellular proteins	Actin filaments (Uncertain)			(M5909)HALLMARK MYOGENESIS; (M5915)HALLMARK APICAL JUNCTION	0	0	0	0	0	0	1	0	0	1	1	0	0	0	0	0	1	0	0	0	0
5925	RB1	1	1	1	0	0	0	0	0	RB1	OSRC|PPP1R130|RB|p105-Rb|p110-RB1|pRb|pp110	protein-coding	RB transcriptional corepressor 1	The protein encoded by this gene is a negative regulator of the cell cycle and was the first tumor suppressor gene found. The encoded protein also stabilizes constitutive heterochromatin to maintain the overall chromatin structure. The active, hypophosphorylated form of the protein binds transcription factor E2F1. Defects in this gene are a cause of childhood cancer retinoblastoma (RB), bladder c…	chr13:48303751-48481890	GO:0071930 negative regulation of transcription involved in G1/S transition of mitotic cell cycle;GO:0031134 sister chromatid biorientation;GO:1902948 negative regulation of tau-protein kinase activity	[GO:0005575] cellular_component; [GO:0005622] intracellular anatomical structure; [GO:0043226] organelle; [GO:0005634] nucleus; [GO:0008150] biological_process; [GO:0007049] cell cycle; [GO:0034641] cellular nitrogen compound metabolic process; [GO:0009058] biosynthetic process; [GO:0051276] chromosome organization; [GO:0003674] molecular_function; [GO:0003677] DNA binding; [GO:0019899] enzyme bi…	GO:0035189 Rb-E2F complex;GO:0061793 chromatin lock complex;GO:0005677 chromatin silencing complex	GO:0061676 importin-alpha family protein binding;GO:0097718 disordered domain specific binding;GO:0051219 phosphoprotein binding		Human disease related genes:Cancers:Cancers of soft tissues and bone; Human disease related genes:Cancers:Cancers of the digestive system; Cancer-related genes:Mutated cancer genes; Disease related genes; Human disease related genes:Cancers:Cancers of the lung and pleura; Human disease related genes:Cancers:Cancers of eye, brain, and central nervous system; Human disease related genes:Cancers:Can…	Nucleoplasm (Supported)	Insulin human; Insulin pork	(M176)PID FOXM1 PATHWAY; (M288)PID HES HEY PATHWAY; (M166)PID ATF2 PATHWAY	(M5909)HALLMARK MYOGENESIS; (M5939)HALLMARK P53 PATHWAY	0	0	1	0	0	0	1	0	0	0	0	1	0	0	0	0	0	0	0	0	0
26628	OR7E47P	1	1	0	1	0	0	0	0	OR7E47P	OR7E141	pseudo	olfactory receptor family 7 subfamily E member 47 pseudogene		chr12:52084746-52108319											0	0	0	0	0	0	0	0	0	0	0	0	0	0	0	0	0	0	0	0	0
9814	SFI1	0	1	1	1	0	0	0	0	SFI1	PISD|PPP1R139|hSfi1p	protein-coding	SFI1 centrin binding protein		chr22:31496139-31618588		[GO:0005575] cellular_component; [GO:0005737] cytoplasm; [GO:0005622] intracellular anatomical structure; [GO:0043226] organelle; [GO:0005856] cytoskeleton; [GO:0005815] microtubule organizing center; [GO:0003674] molecular_function; [GO:0005829] cytosol; [GO:0019899] enzyme binding	GO:0005814 centriole;GO:0005815 microtubule organizing center;GO:0015630 microtubule cytoskeleton	GO:0019902 phosphatase binding;GO:0019899 enzyme binding;GO:0005515 protein binding		Predicted intracellular proteins					0	0	0	0	0	0	1	0	0	0	0	1	0	0	0	0	0	0	0	0	0
90592	ZNF700	1	1	0	1	0	0	0	0	ZNF700		protein-coding	zinc finger protein 700		chr19:11925107-11950763	GO:0006357 regulation of transcription by RNA polymerase II;GO:0006355 regulation of transcription, DNA-templated;GO:1903506 regulation of nucleic acid-templated transcription	[GO:0003674] molecular_function; [GO:0043167] ion binding; [GO:0008150] biological_process; [GO:0034641] cellular nitrogen compound metabolic process; [GO:0009058] biosynthetic process; [GO:0005575] cellular_component; [GO:0005622] intracellular anatomical structure; [GO:0043226] organelle; [GO:0005634] nucleus; [GO:0003677] DNA binding; [GO:0003700] DNA-binding transcription factor activity	GO:0005634 nucleus;GO:0043231 intracellular membrane-bounded organelle;GO:0043229 intracellular organelle	GO:0000981 DNA-binding transcription factor activity, RNA polymerase II-specific;GO:0000977 RNA polymerase II transcription regulatory region sequence-specific DNA binding;GO:0003700 DNA-binding transcription factor activity		Transcription factors:Zinc-coordinating DNA-binding domains; Predicted intracellular proteins	Nucleoplasm (Uncertain)				1	0	0	0	0	0	0	0	0	0	0	0	0	0	0	0	0	0	0	0	0
79654	HECTD3	1	0	0	1	1	0	0	0	HECTD3		protein-coding	HECT domain E3 ubiquitin protein ligase 3	The protein encoded by this gene transfers ubiquitin from an E2 ubiquitin-conjugating enzyme to targeted substrates, leading to the degradation of those substrates. The encoded protein has been shown to transfer ubiquitin to TRIOBP to facilitate cell cycle progression, and to STX8. [provided by RefSeq, Dec 2012]	chr1:45011324-45002548	GO:0043161 proteasome-mediated ubiquitin-dependent protein catabolic process;GO:0010498 proteasomal protein catabolic process;GO:0006511 ubiquitin-dependent protein catabolic process	[GO:0005575] cellular_component; [GO:0005737] cytoplasm; [GO:0005622] intracellular anatomical structure; [GO:0003674] molecular_function; [GO:0008150] biological_process; [GO:0006464] cellular protein modification process; [GO:0009056] catabolic process	GO:0048471 perinuclear region of cytoplasm;GO:0005737 cytoplasm;GO:0005622 intracellular anatomical structure	GO:0019905 syntaxin binding;GO:0000149 SNARE binding;GO:0004842 ubiquitin-protein transferase activity		ENZYME proteins:Transferases; Predicted intracellular proteins; Enzymes					0	0	1	0	1	0	0	0	0	0	0	0	0	0	0	0	0	0	0	0	0
6619	SNAPC3	0	0	1	1	1	0	0	0	SNAPC3	PTFbeta|SNAP50	protein-coding	small nuclear RNA activating complex polypeptide 3		chr9:15422876-15466735	GO:0042796 snRNA transcription by RNA polymerase III;GO:0042795 snRNA transcription by RNA polymerase II;GO:0009301 snRNA transcription	[GO:0005575] cellular_component; [GO:0005622] intracellular anatomical structure; [GO:0043226] organelle; [GO:0005634] nucleus; [GO:0005654] nucleoplasm; [GO:0005730] nucleolus; [GO:0003674] molecular_function; [GO:0003677] DNA binding; [GO:0008150] biological_process; [GO:0034641] cellular nitrogen compound metabolic process; [GO:0009058] biosynthetic process; [GO:0032991] protein-containing com…	GO:0019185 snRNA-activating protein complex;GO:0005667 transcription regulator complex;GO:0016604 nuclear body	GO:0003681 bent DNA binding;GO:0000992 RNA polymerase III cis-regulatory region sequence-specific DNA binding;GO:0001006 RNA polymerase III type 3 promoter sequence-specific DNA binding		Predicted intracellular proteins	Nuclear bodies;Nucleoplasm (Supported); Additional: Nucleoli				0	0	0	0	0	0	0	0	0	0	0	0	0	0	0	1	0	0	0	0	0
7753	ZNF202	0	1	0	1	1	0	0	0	ZNF202	ZKSCAN10|ZSCAN42	protein-coding	zinc finger protein 202		chr11:123741660-123723914	GO:0000122 negative regulation of transcription by RNA polymerase II;GO:0006629 lipid metabolic process;GO:0045892 negative regulation of transcription, DNA-templated	[GO:0005575] cellular_component; [GO:0005622] intracellular anatomical structure; [GO:0043226] organelle; [GO:0005634] nucleus; [GO:0003674] molecular_function; [GO:0043167] ion binding; [GO:0005730] nucleolus; [GO:0003677] DNA binding; [GO:0008150] biological_process; [GO:0034641] cellular nitrogen compound metabolic process; [GO:0009058] biosynthetic process; [GO:0005694] chromosome; [GO:000565…	GO:0016604 nuclear body;GO:0005730 nucleolus;GO:0005694 chromosome	GO:0001227 DNA-binding transcription repressor activity, RNA polymerase II-specific;GO:0001217 DNA-binding transcription repressor activity;GO:0000978 RNA polymerase II cis-regulatory region sequence-specific DNA binding		Transcription factors:Zinc-coordinating DNA-binding domains; Predicted intracellular proteins	Mitotic chromosome;Nucleoli rim (Approved); Additional: Nuclear bodies				0	0	0	0	0	0	0	0	0	0	0	0	0	0	0	0	0	0	0	0	0
3932	LCK	0	1	0	1	0	0	0	0	LCK	IMD22|LSK|YT16|p56lck|pp58lck	protein-coding	LCK proto-oncogene, Src family tyrosine kinase	This gene is a member of the Src family of protein tyrosine kinases (PTKs). The encoded protein is a key signaling molecule in the selection and maturation of developing T-cells. It contains N-terminal sites for myristylation and palmitylation, a PTK domain, and SH2 and SH3 domains which are involved in mediating protein-protein interactions with phosphotyrosine-containing and proline-rich motifs…	chr1:32251265-32286165	GO:0034116 positive regulation of heterotypic cell-cell adhesion;GO:0050862 positive regulation of T cell receptor signaling pathway;GO:0038083 peptidyl-tyrosine autophosphorylation	[GO:0005575] cellular_component; [GO:0005737] cytoplasm; [GO:0005622] intracellular anatomical structure; [GO:0003674] molecular_function; [GO:0016301] kinase activity; [GO:0008150] biological_process; [GO:0006464] cellular protein modification process; [GO:0043167] ion binding; [GO:0005886] plasma membrane; [GO:0005829] cytosol; [GO:0016791] phosphatase activity; [GO:0006950] response to stress;…	GO:0000242 pericentriolar material;GO:0001772 immunological synapse;GO:0031234 extrinsic component of cytoplasmic side of plasma membrane	GO:0042610 CD8 receptor binding;GO:0042609 CD4 receptor binding;GO:0042608 T cell receptor binding	Tyr protein kinase family	Predicted intracellular proteins; Cancer-related genes; ENZYME proteins:Transferases; Disease related genes; Kinases:Tyr protein kinases; Human disease related genes:Immune system diseases:Primary immunodeficiency; Enzymes; FDA approved drug targets:Small molecule drugs	Golgi apparatus (Approved)	Dasatinib; AP-22408; Staurosporine; 1-Tert-Butyl-3-(4-Chloro-Phenyl)-1h-Pyrazolo[3,4-D]Pyrimidin-4-Ylamine; {4-[(2S)-2-Acetamido-3-({(1S)-1-[3-carbamoyl-4-(cyclohexylmethoxy)phenyl]ethyl}amino)-3-oxopropyl]-2-phosphonophenoxy}acetic acid; Phosphoaminophosphonic Acid-Adenylate Ester; 3-(2-AMINOQUINAZOLIN-6-YL)-4-METHYL-N-[3-(TRIFLUOROMETHYL)PHENYL]BENZAMIDE; 2,3-DIPHENYL-N-(2-PIPERAZIN-1-YLETHYL)F…	(M26)PID NFKAPPAB ATYPICAL PATHWAY; (M33)PID GLYPICAN 1PATHWAY; (M76)PID P38 ALPHA BETA PATHWAY	(M5923)HALLMARK PI3K AKT MTOR SIGNALING; (M5948)HALLMARK BILE ACID METABOLISM; (M5921)HALLMARK COMPLEMENT	0	0	1	0	0	0	1	0	0	0	0	0	0	0	0	0	0	0	0	0	0
9724	UTP14C	0	0	0	1	1	0	0	0	UTP14C	2700066J21Rik|KIAA0266|UTP14B	protein-coding	UTP14C small subunit processome component		chr13:52024691-52033600	GO:0006364 rRNA processing;GO:0051321 meiotic cell cycle;GO:0016072 rRNA metabolic process	[GO:0005575] cellular_component; [GO:0005622] intracellular anatomical structure; [GO:0043226] organelle; [GO:0005634] nucleus; [GO:0005730] nucleolus; [GO:0005737] cytoplasm; [GO:0005829] cytosol; [GO:0008150] biological_process; [GO:0030154] cell differentiation; [GO:0003674] molecular_function; [GO:0000003] reproduction; [GO:0007049] cell cycle; [GO:0042254] ribosome biogenesis; [GO:0034641] c…	GO:0032040 small-subunit processome;GO:0030684 preribosome;GO:1990904 ribonucleoprotein complex	GO:0005515 protein binding;GO:0005488 binding;GO:0003674 molecular_function		Predicted intracellular proteins	Nucleoli (Approved); Additional: Cytosol				0	0	0	0	0	0	0	0	0	0	0	0	0	0	0	1	0	0	0	0	0
54556	ING3	0	0	0	1	1	0	0	0	ING3	Eaf4|ING2|MEAF4|p47ING3	protein-coding	inhibitor of growth family member 3	The protein encoded by this gene is similar to ING1, a tumor suppressor protein that can interact with TP53, inhibit cell growth, and induce apoptosis. This protein contains a PHD-finger, which is a common motif in proteins involved in chromatin remodeling. This gene can activate p53 trans-activated promoters, including promoters of p21/waf1 and bax. Overexpression of this gene has been shown to …	chr7:120950777-120977216	GO:0043968 histone H2A acetylation;GO:1905168 positive regulation of double-strand break repair via homologous recombination;GO:0043967 histone H4 acetylation	[GO:0005575] cellular_component; [GO:0005622] intracellular anatomical structure; [GO:0043226] organelle; [GO:0005634] nucleus; [GO:0003674] molecular_function; [GO:0043167] ion binding; [GO:0005654] nucleoplasm; [GO:0008150] biological_process; [GO:0051276] chromosome organization; [GO:0042393] histone binding; [GO:0008219] cell death; [GO:0040007] growth; [GO:0034641] cellular nitrogen compound…	GO:0032777 Piccolo NuA4 histone acetyltransferase complex;GO:0000812 Swr1 complex;GO:0035267 NuA4 histone acetyltransferase complex	GO:0035064 methylated histone binding;GO:0140034 methylation-dependent protein binding;GO:0140030 modification-dependent protein binding		Disease related genes; Predicted intracellular proteins	Nucleoplasm (Enhanced)			(M5925)HALLMARK E2F TARGETS	0	0	0	0	0	0	0	0	0	0	0	0	0	0	1	0	0	0	0	0	0
54981	NMRK1	0	0	0	1	1	0	0	0	NMRK1	C9orf95|NRK1|bA235O14.2	protein-coding	nicotinamide riboside kinase 1	Nicotinamide adenine dinucleotide (NAD+) is essential for life in all organisms, both as a coenzyme for oxidoreductases and as a source of ADP-ribosyl groups used in various reactions. Nicotinic acid and nicotinamide, collectively known as niacin, are the vitamin precursors of NAD+. Nicotinamide riboside kinases, such as NRK1, function to synthesize NAD+ through nicotinamide mononucleotide using …	chr9:75088155-75060577	GO:0019674 NAD metabolic process;GO:0009435 NAD biosynthetic process;GO:0019359 nicotinamide nucleotide biosynthetic process	[GO:0003674] molecular_function; [GO:0043167] ion binding; [GO:0008150] biological_process; [GO:0016301] kinase activity; [GO:0044281] small molecule metabolic process; [GO:0034641] cellular nitrogen compound metabolic process; [GO:0009058] biosynthetic process; [GO:0005575] cellular_component; [GO:0005737] cytoplasm; [GO:0005622] intracellular anatomical structure; [GO:0005829] cytosol	GO:0005829 cytosol;GO:0005737 cytoplasm;GO:0005622 intracellular anatomical structure	GO:0050262 ribosylnicotinamide kinase activity;GO:0061769 ribosylnicotinate kinase activity;GO:0016773 phosphotransferase activity, alcohol group as acceptor		ENZYME proteins:Transferases; Predicted intracellular proteins; Enzymes	Cytosol;Nucleoplasm (Approved); Additional: Centrosome				0	0	0	0	0	0	0	0	0	0	0	0	0	0	0	0	0	0	0	0	0
10821	OR7E12P	1	1	0	0	0	0	0	0	OR7E12P	HG1058|OR11-3|OR7E58P|OR7E79P|OR7E81P|OST021	pseudo	olfactory receptor family 7 subfamily E member 12 pseudogene	Olfactory receptors interact with odorant molecules in the nose, to initiate a neuronal response that triggers the perception of a smell. The olfactory receptor proteins are members of a large family of G-protein-coupled receptors (GPCR) arising from single coding-exon genes. Olfactory receptors share a 7-transmembrane domain structure with many neurotransmitter and hormone receptors and are resp…	chr11:3391915-3390707											0	0	0	0	0	0	0	0	0	0	0	0	0	0	0	0	0	0	0	0	0
55236	UBA6	0	0	1	1	0	0	0	0	UBA6	E1-L2|MOP-4|UBE1L2	protein-coding	ubiquitin like modifier activating enzyme 6	Modification of proteins with ubiquitin (UBB; MIM 191339) or ubiquitin-like proteins controls many signaling networks and requires a ubiquitin-activating enzyme (E1), a ubiquitin conjugating enzyme (E2), and a ubiquitin protein ligase (E3). UBE1L2 is an E1 enzyme that initiates the activation and conjugation of ubiquitin-like proteins (Jin et al., 2007 [PubMed 17597759]).[supplied by OMIM, Mar 20…	chr4:67701155-67612652	GO:0021764 amygdala development;GO:0060996 dendritic spine development;GO:0021766 hippocampus development	[GO:0003674] molecular_function; [GO:0043167] ion binding; [GO:0008150] biological_process; [GO:0006464] cellular protein modification process; [GO:0016874] ligase activity; [GO:0009056] catabolic process; [GO:0005575] cellular_component; [GO:0005622] intracellular anatomical structure; [GO:0043226] organelle; [GO:0005634] nucleus; [GO:0005737] cytoplasm; [GO:0006950] response to stress; [GO:0050…	GO:0005829 cytosol;GO:0005634 nucleus;GO:0005737 cytoplasm	GO:0019780 FAT10 activating enzyme activity;GO:0004839 ubiquitin activating enzyme activity;GO:0008641 ubiquitin-like modifier activating enzyme activity		Predicted intracellular proteins; ENZYME proteins:Ligase; Enzymes	Cytosol;Nucleoplasm (Enhanced)				0	0	0	0	1	0	0	0	1	0	0	0	0	0	0	0	0	0	0	0	0
285782	CAGE1	0	1	0	1	0	0	0	0	CAGE1	CT3|CT95|CTAG3|bA69L16.7	protein-coding	cancer antigen 1		chr6:7389742-7326659		[GO:0003674] molecular_function		GO:0005515 protein binding;GO:0005488 binding;GO:0003674 molecular_function		Predicted intracellular proteins					0	0	0	0	0	0	0	0	0	0	0	0	0	0	0	0	0	0	0	0	0
705	BYSL	0	1	1	0	0	0	0	0	BYSL	BYSTIN|Enp1	protein-coding	bystin like	Bystin is expressed as a 2-kb major transcript and a 3.6-kb minor transcript in SNG-M cells and in human trophoblastic teratocarcinoma HT-H cells. Protein binding assays determined that bystin binds directly to trophinin and tastin, and that binding is enhanced when cytokeratins 8 and 18 are present. Immunocytochemistry of HT-H cells showed that bystin colocalizes with trophinin, tastin, and the …	chr6:41908759-41933046	GO:1904749 regulation of protein localization to nucleolus;GO:0001829 trophectodermal cell differentiation;GO:0000462 maturation of SSU-rRNA from tricistronic rRNA transcript (SSU-rRNA, 5.8S rRNA, LSU-rRNA)		GO:0030688 preribosome, small subunit precursor;GO:0030684 preribosome;GO:0045177 apical part of cell	GO:0030515 snoRNA binding;GO:0003723 RNA binding;GO:0003676 nucleic acid binding		Predicted intracellular proteins	Mitotic chromosome;Nucleoli;Nucleoli rim (Enhanced); Additional: Nucleoplasm			(M5928)HALLMARK MYC TARGETS V2	0	0	0	0	0	0	0	0	0	0	0	0	0	0	0	0	0	0	0	0	0
104326058	SMAD1-AS1	0	0	0	1	1	0	0	0	SMAD1-AS1		ncRNA	SMAD1 antisense RNA 1		chr4:145517194-145514578											0	0	0	0	0	0	0	0	0	0	0	0	0	0	0	0	0	0	0	0	0
10813	UTP14A	0	0	0	1	1	0	0	0	UTP14A	NYCO16|SDCCAG16|Utp14|dJ537K23.3	protein-coding	UTP14A small subunit processome component	This gene encodes a member of the uridine triphosphate 14 family. As an essential component of a large ribonucleoprotein complex bound to the U3 small nucleolar RNA, the encoded protein is involved in ribosome biogenesis and 18S rRNA synthesis. An autosomal retrotransposed copy of this X-linked gene exists on chromosome 13. Alternative splicing results in multiple transcript variants.[provided by…	chrX:129906164-129929752	GO:0006364 rRNA processing;GO:0016072 rRNA metabolic process;GO:0042254 ribosome biogenesis	[GO:0005575] cellular_component; [GO:0005622] intracellular anatomical structure; [GO:0043226] organelle; [GO:0005634] nucleus; [GO:0003674] molecular_function; [GO:0003723] RNA binding; [GO:0005730] nucleolus; [GO:0005737] cytoplasm; [GO:0005829] cytosol; [GO:0008150] biological_process; [GO:0042254] ribosome biogenesis; [GO:0034641] cellular nitrogen compound metabolic process; [GO:0032991] pro…	GO:0032040 small-subunit processome;GO:0030684 preribosome;GO:1990904 ribonucleoprotein complex	GO:0003723 RNA binding;GO:0003676 nucleic acid binding;GO:1901363 heterocyclic compound binding		Predicted intracellular proteins	Nucleoli (Supported); Additional: Cytosol				0	0	0	0	0	0	0	0	0	0	0	0	0	0	0	1	0	0	0	0	0
84984	CEP19	0	1	0	0	1	0	0	0	CEP19	C3orf34|MOSPGF	protein-coding	centrosomal protein 19	The protein encoded by this gene localizes to centrosomes and primary cilia and co-localizes with a marker for the mother centriole. This gene resides in a region of human chromosome 3 that is linked to morbid obesity. A homozygous knockout of the orthologous gene in mouse resulted in mice with morbid obesity, hyperphagy, glucose intolerance, and insulin resistance. Mutations in this gene cause m…	chr3:196712250-196706277	GO:0097712 vesicle targeting, trans-Golgi to periciliary membrane compartment;GO:0034454 microtubule anchoring at centrosome;GO:0072393 microtubule anchoring at microtubule organizing center	[GO:0005575] cellular_component; [GO:0005737] cytoplasm; [GO:0005622] intracellular anatomical structure; [GO:0043226] organelle; [GO:0005634] nucleus; [GO:0005654] nucleoplasm; [GO:0005856] cytoskeleton; [GO:0005815] microtubule organizing center; [GO:0005929] cilium; [GO:0003674] molecular_function; [GO:0008150] biological_process; [GO:0022607] cellular component assembly; [GO:0007010] cytoskel…	GO:0005814 centriole;GO:0036064 ciliary basal body;GO:0000922 spindle pole	GO:0005515 protein binding;GO:0005488 binding;GO:0003674 molecular_function		Disease related genes; Human disease related genes:Endocrine and metabolic diseases:Other endocrine and metabolic diseases; Predicted intracellular proteins	Centrosome (Supported)				0	0	0	0	0	0	0	0	0	0	0	0	1	0	0	0	0	0	0	0	0
6503	SLA	0	0	0	1	1	0	0	0	SLA	SLA1|SLAP	protein-coding	Src like adaptor		chr8:133102602-133036728	GO:0007169 transmembrane receptor protein tyrosine kinase signaling pathway;GO:0007167 enzyme-linked receptor protein signaling pathway;GO:0045087 innate immune response	[GO:0005575] cellular_component; [GO:0005737] cytoplasm; [GO:0005622] intracellular anatomical structure; [GO:0043226] organelle; [GO:0031410] cytoplasmic vesicle; [GO:0005768] endosome; [GO:0003674] molecular_function; [GO:0008150] biological_process; [GO:0007165] signal transduction; [GO:0006950] response to stress; [GO:0002376] immune system process; [GO:0030154] cell differentiation; [GO:0005…	GO:0031234 extrinsic component of cytoplasmic side of plasma membrane;GO:0019897 extrinsic component of plasma membrane;GO:0043197 dendritic spine	GO:0005102 signaling receptor binding;GO:0005515 protein binding;GO:0005488 binding		Predicted intracellular proteins	Cytosol;Nuclear membrane (Approved)		(M186)PID PDGFRB PATHWAY	(M5923)HALLMARK PI3K AKT MTOR SIGNALING; (M5924)HALLMARK MTORC1 SIGNALING	0	0	0	0	0	0	0	0	0	0	0	0	0	0	0	0	0	0	0	0	0
5143	PDE4C	0	1	0	1	0	0	0	0	PDE4C	DPDE1|PDE21	protein-coding	phosphodiesterase 4C	The protein encoded by this gene belongs to the cyclic nucleotide phosphodiesterase (PDE) family, and PDE4 subfamily. This PDE hydrolyzes the second messenger, cAMP, which is a regulator and mediator of a number of cellular responses to extracellular signals. Thus, by regulating the cellular concentration of cAMP, this protein plays a key role in many important physiological processes. Alternativ…	chr19:18248433-18207965	GO:0006198 cAMP catabolic process;GO:0009214 cyclic nucleotide catabolic process;GO:0046058 cAMP metabolic process	[GO:0003674] molecular_function; [GO:0043167] ion binding; [GO:0005575] cellular_component; [GO:0043226] organelle; [GO:0005929] cilium; [GO:0008150] biological_process; [GO:0007165] signal transduction; [GO:0005576] extracellular region; [GO:0005615] extracellular space; [GO:0005622] intracellular anatomical structure; [GO:0005634] nucleus; [GO:0005737] cytoplasm; [GO:0005829] cytosol; [GO:00442…	GO:0005929 cilium;GO:0048471 perinuclear region of cytoplasm;GO:0120025 plasma membrane bounded cell projection	GO:0004115 3',5'-cyclic-AMP phosphodiesterase activity;GO:0004114 3',5'-cyclic-nucleotide phosphodiesterase activity;GO:0004112 cyclic-nucleotide phosphodiesterase activity		FDA approved drug targets:Small molecule drugs; Predicted intracellular proteins; Enzymes; ENZYME proteins:Hydrolases	Centrosome;Cytosol (Approved); Additional: Midbody ring	Dyphylline; Iloprost; Roflumilast; Piclamilast; Crisaborole; Ibudilast; Exisulind			0	0	0	0	0	1	0	0	0	0	0	0	0	0	0	0	0	0	0	0	0
114792	KLHL32	0	1	0	1	0	0	0	0	KLHL32	BKLHD5|KIAA1900|UG0030H05|dJ21F7.1	protein-coding	kelch like family member 32		chr6:96898083-97140753		[GO:0003674] molecular_function		GO:0005515 protein binding;GO:0005488 binding;GO:0003674 molecular_function		Predicted intracellular proteins					0	0	0	0	0	0	0	0	0	0	0	0	0	0	0	0	0	0	0	0	0
11025	LILRB3	0	1	0	0	1	0	0	0	LILRB3	CD85A|HL9|ILT-5|ILT5|LILRA6|LIR-3|LIR3|PIR-B|PIRB	protein-coding	leukocyte immunoglobulin like receptor B3	This gene is a member of the leukocyte immunoglobulin-like receptor (LIR) family, which is found in a gene cluster at chromosomal region 19q13.4. The encoded protein belongs to the subfamily B class of LIR receptors which contain two or four extracellular immunoglobulin domains, a transmembrane domain, and two to four cytoplasmic immunoreceptor tyrosine-based inhibitory motifs (ITIMs). The recept…	chr19:54223007-54216278	GO:0045671 negative regulation of osteoclast differentiation;GO:0002762 negative regulation of myeloid leukocyte differentiation;GO:0045670 regulation of osteoclast differentiation	[GO:0005575] cellular_component; [GO:0005886] plasma membrane; [GO:0003674] molecular_function; [GO:0008150] biological_process; [GO:0002376] immune system process; [GO:0007165] signal transduction; [GO:0048856] anatomical structure development; [GO:0030154] cell differentiation; [GO:0005737] cytoplasm; [GO:0005622] intracellular anatomical structure; [GO:0043226] organelle; [GO:0031410] cytoplas…	GO:0030667 secretory granule membrane;GO:0030141 secretory granule;GO:0099503 secretory vesicle	GO:0032396 inhibitory MHC class I receptor activity;GO:0032393 MHC class I receptor activity;GO:0140375 immune receptor activity		Predicted intracellular proteins; CD markers	Plasma membrane (Approved); Additional: Cytosol				0	0	1	0	0	0	0	0	0	0	0	0	0	0	0	0	0	0	0	0	0
220296	HEPACAM	0	0	1	0	0	0	1	0	HEPACAM	GlialCAM|HEPN1|MLC2A|MLC2B	protein-coding	hepatic and glial cell adhesion molecule	The protein encoded by this gene is a single-pass type I membrane protein that localizes to the cytoplasmic side of the cell membrane. The encoded protein acts as a homodimer and is involved in cell motility and cell-matrix interactions. The expression of this gene is downregulated or undetectable in many cancer cell lines, so this may be a tumor suppressor gene. [provided by RefSeq, Jul 2011]	chr11:124936047-124919205	GO:0040008 regulation of growth;GO:0007155 cell adhesion;GO:0007049 cell cycle	[GO:0005575] cellular_component; [GO:0005737] cytoplasm; [GO:0005622] intracellular anatomical structure; [GO:0008150] biological_process; [GO:0007049] cell cycle; [GO:0007155] cell adhesion; [GO:0040007] growth	GO:0005911 cell-cell junction;GO:0030424 axon;GO:0070161 anchoring junction			Human disease related genes:Nervous system diseases:Neurodegenerative diseases; Disease related genes; Potential drug targets; Human disease related genes:Congenital disorders of metabolism:Congenital disorders of lipid/glycolipid metabolism; Transporters:Accessory Factors Involved in Transport	Vesicles (Approved)				0	0	0	0	0	0	0	0	0	0	0	0	0	0	0	0	0	0	0	0	0
9070	ASH2L	0	0	0	1	1	0	0	0	ASH2L	ASH2|ASH2L1|ASH2L2|Bre2	protein-coding	ASH2 like, histone lysine methyltransferase complex subunit		chr8:38105493-38140080	GO:0051568 histone H3-K4 methylation;GO:0043627 response to estrogen;GO:0034968 histone lysine methylation	[GO:0005575] cellular_component; [GO:0005622] intracellular anatomical structure; [GO:0043226] organelle; [GO:0005634] nucleus; [GO:0003674] molecular_function; [GO:0043167] ion binding; [GO:0003677] DNA binding; [GO:0008150] biological_process; [GO:0051276] chromosome organization; [GO:0032991] protein-containing complex; [GO:0005654] nucleoplasm; [GO:0008283] cell population proliferation; [GO:…	GO:0044666 MLL3/4 complex;GO:0048188 Set1C/COMPASS complex;GO:0071339 MLL1 complex	GO:0042800 histone methyltransferase activity (H3-K4 specific);GO:0018024 histone-lysine N-methyltransferase activity;GO:0042054 histone methyltransferase activity		Predicted intracellular proteins	Nucleoplasm (Supported); Additional: Plasma membrane				0	0	0	0	0	0	0	0	1	0	0	0	0	0	0	0	0	0	0	0	0
114932	MRFAP1L1	0	0	1	1	0	0	0	0	MRFAP1L1	PP784	protein-coding	Morf4 family associated protein 1 like 1		chr4:6709865-6707701		[GO:0003674] molecular_function		GO:0042802 identical protein binding;GO:0005515 protein binding;GO:0005488 binding		Predicted intracellular proteins					0	0	0	0	0	0	0	0	0	0	0	0	0	0	0	0	0	0	0	0	0
406	ARNTL	1	0	0	0	1	0	0	0	ARNTL	ARNTL1|BMAL1|BMAL1c|JAP3|MOP3|PASD3|TIC|bHLHe5	protein-coding	aryl hydrocarbon receptor nuclear translocator like	The protein encoded by this gene is a basic helix-loop-helix protein that forms a heterodimer with CLOCK. This heterodimer binds E-box enhancer elements upstream of Period (PER1, PER2, PER3) and Cryptochrome (CRY1, CRY2) genes and activates transcription of these genes. PER and CRY proteins heterodimerize and repress their own transcription by interacting in a feedback loop with CLOCK/ARNTL compl…	chr11:13276652-13387266	GO:0090403 oxidative stress-induced premature senescence;GO:2000323 negative regulation of glucocorticoid receptor signaling pathway;GO:2000322 regulation of glucocorticoid receptor signaling pathway	[GO:0005575] cellular_component; [GO:0005622] intracellular anatomical structure; [GO:0043226] organelle; [GO:0005634] nucleus; [GO:0005737] cytoplasm; [GO:0005654] nucleoplasm; [GO:0003674] molecular_function; [GO:0003677] DNA binding; [GO:0008150] biological_process; [GO:0034641] cellular nitrogen compound metabolic process; [GO:0009058] biosynthetic process; [GO:0003700] DNA-binding transcript…	GO:1990513 CLOCK-BMAL transcription complex;GO:0034751 aryl hydrocarbon receptor complex;GO:0033391 chromatoid body	GO:0017162 aryl hydrocarbon receptor binding;GO:0051879 Hsp90 protein binding;GO:0070888 E-box binding		Transcription factors:Basic domains; Predicted intracellular proteins	Nucleoplasm (Supported); Additional: Vesicles		(M95)PID CIRCADIAN PATHWAY		0	0	0	0	0	0	0	0	0	1	0	0	0	0	0	0	1	0	0	1	0
54971	BANP	0	1	0	1	0	0	0	0	BANP	BEND1|SMAR1|SMARBP1	protein-coding	BTG3 associated nuclear protein	This gene encodes a protein that binds to matrix attachment regions. The protein forms a complex with p53 and negatively regulates p53 transcription, and functions as a tumor suppressor and cell cycle regulator. Multiple transcript variants encoding different isoforms have been found for this gene. [provided by RefSeq, Mar 2010]	chr16:87949238-88077318	GO:0042177 negative regulation of protein catabolic process;GO:0034504 protein localization to nucleus;GO:0009895 negative regulation of catabolic process	[GO:0005575] cellular_component; [GO:0005622] intracellular anatomical structure; [GO:0043226] organelle; [GO:0005634] nucleus; [GO:0008150] biological_process; [GO:0007049] cell cycle; [GO:0005654] nucleoplasm; [GO:0003674] molecular_function; [GO:0003677] DNA binding; [GO:0051276] chromosome organization; [GO:0009056] catabolic process; [GO:0034641] cellular nitrogen compound metabolic process;…	GO:0016604 nuclear body;GO:0005654 nucleoplasm;GO:0031981 nuclear lumen	GO:0003677 DNA binding;GO:0003676 nucleic acid binding;GO:1901363 heterocyclic compound binding		Predicted intracellular proteins	Nucleoplasm (Supported); Additional: Nuclear bodies				0	0	0	0	0	0	0	0	0	0	0	0	0	0	0	0	0	0	0	0	0
93621	MRFAP1	0	0	1	1	0	0	0	0	MRFAP1	PAM14|PGR1	protein-coding	Morf4 family associated protein 1	This gene encodes an intracellular protein that interacts with members of the MORF4/MRG (mortality factor on chromosome 4/MORF4 related gene) family and the tumor suppressor Rb (retinoblastoma protein.) The protein may play a role in senescence, cell growth and immortalization. Alternative splicing results in multiple transcript variants. [provided by RefSeq, Jan 2013]	chr4:6640685-6642729		[GO:0005575] cellular_component; [GO:0005622] intracellular anatomical structure; [GO:0043226] organelle; [GO:0005634] nucleus; [GO:0005737] cytoplasm; [GO:0005654] nucleoplasm; [GO:0003674] molecular_function	GO:0048471 perinuclear region of cytoplasm;GO:0005654 nucleoplasm;GO:0031981 nuclear lumen	GO:0005515 protein binding;GO:0005488 binding;GO:0003674 molecular_function		Predicted intracellular proteins	Nucleoplasm (Supported)				0	0	0	0	0	0	0	0	0	0	0	0	0	0	0	0	0	0	0	0	0
79098	C1orf116	1	0	0	0	1	0	0	0	C1orf116	SARG	protein-coding	chromosome 1 open reading frame 116		chr1:207032756-207018522	GO:0008150 biological_process	[GO:0005575] cellular_component; [GO:0005737] cytoplasm; [GO:0005622] intracellular anatomical structure; [GO:0005829] cytosol; [GO:0005886] plasma membrane; [GO:0003674] molecular_function; [GO:0043226] organelle; [GO:0005576] extracellular region; [GO:0005615] extracellular space; [GO:0008150] biological_process	GO:0070062 extracellular exosome;GO:1903561 extracellular vesicle;GO:0043230 extracellular organelle	GO:0005515 protein binding;GO:0005488 binding;GO:0003674 molecular_function		Predicted intracellular proteins	Cytosol;Plasma membrane (Enhanced)				0	0	0	0	0	0	0	0	0	0	0	0	0	0	0	0	0	0	0	0	0
57698	SHTN1	1	0	0	1	0	0	0	0	SHTN1	KIAA1598|shootin-1	protein-coding	shootin 1		chr10:117126586-116881477	GO:0061163 endoplasmic reticulum polarization;GO:0061573 actin filament bundle retrograde transport;GO:0070650 actin filament bundle distribution	[GO:0005575] cellular_component; [GO:0005737] cytoplasm; [GO:0005622] intracellular anatomical structure; [GO:0043226] organelle; [GO:0005856] cytoskeleton; [GO:0003674] molecular_function; [GO:0008092] cytoskeletal protein binding; [GO:0008150] biological_process; [GO:0048856] anatomical structure development; [GO:0030154] cell differentiation; [GO:0000902] cell morphogenesis; [GO:0032991] prote…	GO:0044295 axonal growth cone;GO:0030175 filopodium;GO:0043204 perikaryon	GO:0019894 kinesin binding;GO:0051015 actin filament binding;GO:0045296 cadherin binding		Predicted intracellular proteins	Cytosol;Nucleoplasm (Approved); Additional: Plasma membrane				0	0	0	0	0	0	0	0	0	0	1	0	0	0	0	0	0	0	0	0	0
117286	CIB3	0	1	0	0	1	0	0	0	CIB3	KIP3	protein-coding	calcium and integrin binding family member 3	This gene product shares a high degree of sequence similarity with DNA-dependent protein kinase catalytic subunit-interacting protein 2 in human and mouse, and like them may bind the catalytic subunit of DNA-dependent protein kinases. The exact function of this gene is not known. Alternative splicing results in multiple transcript variants. [provided by RefSeq, Jul 2014]	chr19:16173525-16161368		[GO:0003674] molecular_function; [GO:0043167] ion binding		GO:0000287 magnesium ion binding;GO:0005509 calcium ion binding;GO:0046872 metal ion binding		Predicted intracellular proteins	Cytosol;Plasma membrane (Approved)				0	0	0	0	0	0	0	0	0	0	0	0	0	0	0	0	0	0	0	0	0
7171	TPM4	0	0	0	1	1	0	0	0	TPM4	HEL-S-108	protein-coding	tropomyosin 4	This gene encodes a member of the tropomyosin family of actin-binding proteins involved in the contractile system of striated and smooth muscles and the cytoskeleton of non-muscle cells. Tropomyosins are dimers of coiled-coil proteins that polymerize end-to-end along the major groove in most actin filaments. They provide stability to the filaments and regulate access of other actin-binding protei…	chr19:16067538-16103002	GO:0001649 osteoblast differentiation;GO:0006936 muscle contraction;GO:0007015 actin filament organization	[GO:0003674] molecular_function; [GO:0008092] cytoskeletal protein binding; [GO:0005575] cellular_component; [GO:0005622] intracellular anatomical structure; [GO:0043226] organelle; [GO:0005856] cytoskeleton; [GO:0005737] cytoplasm; [GO:0043167] ion binding; [GO:0005829] cytosol; [GO:0005576] extracellular region; [GO:0005615] extracellular space; [GO:0008150] biological_process; [GO:0007010] cyt…	GO:0005862 muscle thin filament tropomyosin;GO:0005865 striated muscle thin filament;GO:0036379 myofilament	GO:0008307 structural constituent of muscle;GO:0051015 actin filament binding;GO:0046982 protein heterodimerization activity		Cancer-related genes; Predicted intracellular proteins	Actin filaments (Approved); Additional: Cytosol	Phenethyl Isothiocyanate		(M5930)HALLMARK EPITHELIAL MESENCHYMAL TRANSITION	0	0	0	0	0	0	0	0	0	0	1	0	0	0	0	0	0	0	0	0	0
22803	XRN2	0	1	0	0	1	0	0	0	XRN2		protein-coding	5'-3' exoribonuclease 2	This gene encodes a 5'-3' exonuclease that promotes transcription termination at cotranscriptional cleavage sites. Alternative splicing results in multiple transcript variants encoding different isoforms. [provided by RefSeq, Dec 2015]	chr20:21303331-21389825	GO:0000738 DNA catabolic process, exonucleolytic;GO:0006353 DNA-templated transcription, termination;GO:0006308 DNA catabolic process	[GO:0005575] cellular_component; [GO:0005622] intracellular anatomical structure; [GO:0043226] organelle; [GO:0005634] nucleus; [GO:0003674] molecular_function; [GO:0003723] RNA binding; [GO:0008150] biological_process; [GO:0034641] cellular nitrogen compound metabolic process; [GO:0006397] mRNA processing; [GO:0043167] ion binding; [GO:0005654] nucleoplasm; [GO:0005730] nucleolus; [GO:0003677] D…	GO:0016235 aggresome;GO:0016234 inclusion body;GO:0005730 nucleolus	GO:0001147 transcription termination site sequence-specific DNA binding;GO:0004534 5'-3' exoribonuclease activity;GO:0008409 5'-3' exonuclease activity		Predicted intracellular proteins	Nucleoli (Enhanced); Additional: Nucleoplasm				0	0	0	0	0	0	0	0	1	0	0	0	0	0	0	1	0	0	0	0	0
11026	LILRA3	0	1	0	0	1	0	0	0	LILRA3	CD85E|HM31|HM43|ILT-6|ILT6|LIR-4|LIR4	protein-coding	leukocyte immunoglobulin like receptor A3	This gene encodes a member of a family of immunoreceptors that are expressed predominantly in monocytes and B cells, and at lower levels in dendritic cells and natural killer cells. The encoded protein lacks the transmembrane region found in other members of this family. It acts as a soluble receptor for class I major histocompatibility complex (MHC) antigens. Alternatively spliced transcript var…		GO:0019221 cytokine-mediated signaling pathway;GO:0002250 adaptive immune response;GO:0071345 cellular response to cytokine stimulus	[GO:0005575] cellular_component; [GO:0005576] extracellular region; [GO:0008150] biological_process; [GO:0002376] immune system process; [GO:0005886] plasma membrane; [GO:0003674] molecular_function; [GO:0007165] signal transduction; [GO:0005737] cytoplasm; [GO:0005622] intracellular anatomical structure; [GO:0043226] organelle; [GO:0031410] cytoplasmic vesicle	GO:0101003 ficolin-1-rich granule membrane;GO:0070821 tertiary granule membrane;GO:0035579 specific granule membrane	GO:0032396 inhibitory MHC class I receptor activity;GO:0032393 MHC class I receptor activity;GO:0140375 immune receptor activity							0	0	1	0	0	0	0	0	0	0	0	0	0	0	0	0	0	0	0	0	0
340277	FAM221A	0	0	0	1	1	0	0	0	FAM221A	C7orf46	protein-coding	family with sequence similarity 221 member A		chr7:23680199-23703249		[GO:0003674] molecular_function		GO:0005515 protein binding;GO:0005488 binding;GO:0003674 molecular_function		Predicted intracellular proteins	Cytosol (Approved)				0	0	0	0	0	0	0	0	0	0	0	0	0	0	0	0	0	0	0	0	0
147804	TPM3P9	0	0	0	1	1	0	0	0	TPM3P9		pseudo	tropomyosin 3 pseudogene 9		chr19:53431974-53444672											0	0	0	0	0	0	0	0	0	0	0	0	0	0	0	0	0	0	0	0	0
9513	FXR2	0	1	0	0	1	0	0	0	FXR2	FMR1L2|FXR2P	protein-coding	FMR1 autosomal homolog 2	The protein encoded by this gene is a RNA binding protein containing two KH domains and one RCG box, which is similar to FMRP and FXR1. It associates with polyribosomes, predominantly with 60S large ribosomal subunits. This encoded protein may self-associate or interact with FMRP and FXR1. It may have a role in the development of fragile X cognitive disability syndrome. [provided by RefSeq, Jul 2…	chr17:7614897-7591230	GO:0051489 regulation of filopodium assembly;GO:0000381 regulation of alternative mRNA splicing, via spliceosome;GO:0048024 regulation of mRNA splicing, via spliceosome	[GO:0003674] molecular_function; [GO:0003723] RNA binding; [GO:0003729] mRNA binding; [GO:0005575] cellular_component; [GO:0005737] cytoplasm; [GO:0005622] intracellular anatomical structure; [GO:0005829] cytosol; [GO:0008150] biological_process; [GO:0034641] cellular nitrogen compound metabolic process; [GO:0009058] biosynthetic process; [GO:0006412] translation; [GO:0043226] organelle; [GO:0005…	GO:0044326 dendritic spine neck;GO:1902737 dendritic filopodium;GO:0022625 cytosolic large ribosomal subunit	GO:0003730 mRNA 3'-UTR binding;GO:0046982 protein heterodimerization activity;GO:0045182 translation regulator activity		Predicted intracellular proteins	Cytosol (Supported)				0	0	0	0	0	0	0	0	0	0	0	0	0	0	1	0	0	0	0	0	0
27437	HSFY1P1	1	0	1	0	0	0	0	0	HSFY1P1	CECR8|HSFYL1|HSFYP1|NCRNA00016	pseudo	HSFY1 pseudogene 1		chr22:16827474-16829335											0	0	0	0	0	0	0	0	0	0	0	0	0	0	0	0	0	0	0	0	0
5090	PBX3	1	0	0	0	1	0	0	0	PBX3		protein-coding	PBX homeobox 3		chr9:125747373-125967377	GO:0007387 anterior compartment pattern formation;GO:0007388 posterior compartment specification;GO:0007386 compartment pattern specification	[GO:0005575] cellular_component; [GO:0005622] intracellular anatomical structure; [GO:0043226] organelle; [GO:0005634] nucleus; [GO:0003674] molecular_function; [GO:0003677] DNA binding; [GO:0008150] biological_process; [GO:0034641] cellular nitrogen compound metabolic process; [GO:0009058] biosynthetic process; [GO:0003700] DNA-binding transcription factor activity; [GO:0005694] chromosome; [GO:…	GO:0005667 transcription regulator complex;GO:0000785 chromatin;GO:0005694 chromosome	GO:0001228 DNA-binding transcription activator activity, RNA polymerase II-specific;GO:0001216 DNA-binding transcription activator activity;GO:0000978 RNA polymerase II cis-regulatory region sequence-specific DNA binding		Transcription factors:Helix-turn-helix domains; Predicted intracellular proteins	Nucleoplasm (Approved); Additional: Cytosol;Nuclear bodies				0	0	0	0	0	0	0	0	0	0	0	0	0	0	0	0	0	0	0	0	0
440352	SNX29P2	0	1	0	1	0	0	0	0	SNX29P2	RUNDC2C	pseudo	sorting nexin 29 pseudogene 2		chr16:29302287-29365059											0	0	0	0	0	0	0	0	0	0	0	0	0	0	0	0	0	0	0	0	0
4745	NELL1	0	0	0	1	1	0	0	0	NELL1	IDH3GL|NRP1	protein-coding	neural EGFL like 1	This gene encodes a cytoplasmic protein that contains epidermal growth factor (EGF)-like repeats. The encoded heterotrimeric protein may be involved in cell growth regulation and differentiation. A similar protein in rodents is involved in craniosynostosis. Alternative splicing results in multiple transcript variants. [provided by RefSeq, Dec 2013]	chr11:20669551-21575686	GO:0033689 negative regulation of osteoblast proliferation;GO:0033688 regulation of osteoblast proliferation;GO:0030501 positive regulation of bone mineralization	[GO:0005575] cellular_component; [GO:0003674] molecular_function; [GO:0043167] ion binding; [GO:0005622] intracellular anatomical structure; [GO:0043226] organelle; [GO:0005634] nucleus; [GO:0005737] cytoplasm; [GO:0005576] extracellular region; [GO:0005635] nuclear envelope; [GO:0008150] biological_process; [GO:0030154] cell differentiation; [GO:0048856] anatomical structure development; [GO:001…	GO:0005635 nuclear envelope;GO:0048471 perinuclear region of cytoplasm;GO:0031967 organelle envelope	GO:0005080 protein kinase C binding;GO:0008201 heparin binding;GO:0005539 glycosaminoglycan binding		Predicted secreted proteins			(M3008)NABA ECM GLYCOPROTEINS; (M5884)NABA CORE MATRISOME; (M5889)NABA MATRISOME		0	0	0	0	0	0	0	0	0	0	0	0	0	0	0	0	0	1	0	0	0
200734	SPRED2	0	1	1	0	0	0	0	0	SPRED2	NS14|Spred-2	protein-coding	sprouty related EVH1 domain containing 2	SPRED2 is a member of the Sprouty (see SPRY1; MIM 602465)/SPRED family of proteins that regulate growth factor-induced activation of the MAP kinase cascade (see MAPK1; MIM 176948) (Nonami et al., 2004 [PubMed 15465815]).[supplied by OMIM, Mar 2008]	chr2:65432599-65307175	GO:1902747 negative regulation of lens fiber cell differentiation;GO:1902746 regulation of lens fiber cell differentiation;GO:0043517 positive regulation of DNA damage response, signal transduction by p53 class mediator	[GO:0005575] cellular_component; [GO:0005737] cytoplasm; [GO:0005622] intracellular anatomical structure; [GO:0043226] organelle; [GO:0031410] cytoplasmic vesicle; [GO:0005886] plasma membrane; [GO:0003674] molecular_function; [GO:0008150] biological_process; [GO:0007165] signal transduction; [GO:0019899] enzyme binding; [GO:0005829] cytosol; [GO:0006464] cellular protein modification process; [G…	GO:0030658 transport vesicle membrane;GO:0030133 transport vesicle;GO:0030659 cytoplasmic vesicle membrane	GO:0005173 stem cell factor receptor binding;GO:0030291 protein serine/threonine kinase inhibitor activity;GO:0004860 protein kinase inhibitor activity		Predicted intracellular proteins	Nucleoplasm (Uncertain); Additional: Cytosol		(M231)PID KIT PATHWAY	(M5947)HALLMARK IL2 STAT5 SIGNALING	0	0	0	0	0	0	1	0	0	0	0	0	0	0	1	0	1	0	0	0	0
115416	MALSU1	1	0	0	0	1	0	0	0	MALSU1	C7orf30|mtRsfA	protein-coding	mitochondrial assembly of ribosomal large subunit 1		chr7:23299339-23311729	GO:0070130 negative regulation of mitochondrial translation;GO:0090071 negative regulation of ribosome biogenesis;GO:0090069 regulation of ribosome biogenesis	[GO:0005575] cellular_component; [GO:0005737] cytoplasm; [GO:0005622] intracellular anatomical structure; [GO:0005829] cytosol; [GO:0005739] mitochondrion; [GO:0043226] organelle; [GO:0003674] molecular_function; [GO:0008150] biological_process; [GO:0042254] ribosome biogenesis; [GO:0032991] protein-containing complex; [GO:0005840] ribosome; [GO:0034641] cellular nitrogen compound metabolic proce…	GO:0005739 mitochondrion;GO:0005829 cytosol;GO:0005737 cytoplasm	GO:0043023 ribosomal large subunit binding;GO:0043021 ribonucleoprotein complex binding;GO:0044877 protein-containing complex binding		Predicted intracellular proteins	Mitochondria (Enhanced)				0	0	0	0	0	0	0	0	0	0	0	0	0	0	0	0	0	0	0	0	0
386681	KRTAP10-8	1	0	0	1	0	0	0	0	KRTAP10-8	KAP10.8|KRTAP18-8|KRTAP18.8	protein-coding	keratin associated protein 10-8		chr21:44612079-44612954		[GO:0003674] molecular_function; [GO:0005575] cellular_component; [GO:0005622] intracellular anatomical structure; [GO:0043226] organelle; [GO:0005856] cytoskeleton; [GO:0005737] cytoplasm; [GO:0005829] cytosol	GO:0045095 keratin filament;GO:0005882 intermediate filament;GO:0045111 intermediate filament cytoskeleton	GO:0042802 identical protein binding;GO:0005515 protein binding;GO:0005488 binding		Predicted intracellular proteins					0	0	0	1	0	0	0	0	0	0	0	0	0	0	0	0	0	0	0	0	0
10990	LILRB5	0	1	0	0	1	0	0	0	LILRB5	CD85C|LIR-8|LIR8	protein-coding	leukocyte immunoglobulin like receptor B5	This gene is a member of the leukocyte immunoglobulin-like receptor (LIR) family, which is found in a gene cluster at chromosomal region 19q13.4. The encoded protein belongs to the subfamily B class of LIR receptors which contain two or four extracellular immunoglobulin domains, a transmembrane domain, and two to four cytoplasmic immunoreceptor tyrosine-based inhibitory motifs (ITIMs). Several ot…	chr19:54257609-54249421	GO:0019221 cytokine-mediated signaling pathway;GO:0002250 adaptive immune response;GO:0071345 cellular response to cytokine stimulus	[GO:0005575] cellular_component; [GO:0008150] biological_process; [GO:0002376] immune system process; [GO:0005886] plasma membrane; [GO:0003674] molecular_function; [GO:0007165] signal transduction; [GO:0006950] response to stress	GO:0016021 integral component of membrane;GO:0031224 intrinsic component of membrane;GO:0005886 plasma membrane	GO:0032396 inhibitory MHC class I receptor activity;GO:0032393 MHC class I receptor activity;GO:0140375 immune receptor activity		CD markers					0	0	1	0	0	0	0	0	0	0	0	0	0	0	0	0	0	0	0	0	0
7170	TPM3	0	0	0	1	1	0	0	0	TPM3	CAPM1|CFTD|HEL-189|HEL-S-82p|NEM1|OK/SW-cl.5|TM-5|TM3|TM30|TM30nm|TM5|TPM3nu|TPMsk3|TRK|hscp30	protein-coding	tropomyosin 3	This gene encodes a member of the tropomyosin family of actin-binding proteins. Tropomyosins are dimers of coiled-coil proteins that provide stability to actin filaments and regulate access of other actin-binding proteins. Mutations in this gene result in autosomal dominant nemaline myopathy and other muscle disorders. This locus is involved in translocations with other loci, including anaplastic…	chr1:154192100-154155308	GO:0006936 muscle contraction;GO:0007015 actin filament organization;GO:0003012 muscle system process	[GO:0003674] molecular_function; [GO:0008092] cytoskeletal protein binding; [GO:0005575] cellular_component; [GO:0005622] intracellular anatomical structure; [GO:0043226] organelle; [GO:0005856] cytoskeleton; [GO:0005737] cytoplasm; [GO:0005829] cytosol; [GO:0005576] extracellular region; [GO:0005615] extracellular space; [GO:0008150] biological_process; [GO:0007010] cytoskeleton organization; [G…	GO:0005862 muscle thin filament tropomyosin;GO:0005865 striated muscle thin filament;GO:0036379 myofilament	GO:0051015 actin filament binding;GO:0003779 actin binding;GO:0008092 cytoskeletal protein binding		Human disease related genes:Cancers:Cancers of endocrine organs; Cancer-related genes; Disease related genes; Human disease related genes:Musculoskeletal diseases:Muscular diseases; Predicted intracellular proteins	Actin filaments (Approved); Additional: Cytosol	Phenethyl Isothiocyanate		(M5909)HALLMARK MYOGENESIS	0	0	0	0	0	0	0	0	0	0	1	0	0	0	0	0	0	0	0	0	0
7066	THPO	0	1	1	0	0	0	0	0	THPO	MGDF|MKCSF|ML|MPLLG|THCYT1|TPO	protein-coding	thrombopoietin	Megakaryocytopoiesis is the cellular development process that leads to platelet production. The main functional protein encoded by this gene is a humoral growth factor that is necessary for megakaryocyte proliferation and maturation, as well as for thrombopoiesis. This protein is the ligand for MLP/C_MPL, the product of myeloproliferative leukemia virus oncogene. Mutations in this gene are the ca…	chr3:184379688-184371935	GO:0038163 thrombopoietin-mediated signaling pathway;GO:1902035 positive regulation of hematopoietic stem cell proliferation;GO:1902033 regulation of hematopoietic stem cell proliferation	[GO:0005575] cellular_component; [GO:0005576] extracellular region; [GO:0005615] extracellular space; [GO:0008150] biological_process; [GO:0006464] cellular protein modification process; [GO:0003674] molecular_function; [GO:0007165] signal transduction; [GO:0008283] cell population proliferation; [GO:0048856] anatomical structure development; [GO:0030154] cell differentiation; [GO:0002376] immune…	GO:0005615 extracellular space;GO:0005576 extracellular region;GO:0110165 cellular anatomical entity	GO:0005179 hormone activity;GO:0008083 growth factor activity;GO:0005125 cytokine activity		Disease related genes; Predicted intracellular proteins; Predicted secreted proteins; Cancer-related genes:Candidate cancer biomarkers			(M5883)NABA SECRETED FACTORS; (M5885)NABA MATRISOME ASSOCIATED; (M5889)NABA MATRISOME		0	0	1	0	0	0	1	0	0	0	0	0	0	0	0	0	0	0	0	0	0
171392	ZNF675	1	1	0	0	0	0	0	0	ZNF675	TBZF|TIZ	protein-coding	zinc finger protein 675		chr19:23687212-23652801	GO:2000660 negative regulation of interleukin-1-mediated signaling pathway;GO:2000659 regulation of interleukin-1-mediated signaling pathway;GO:0043508 negative regulation of JUN kinase activity	[GO:0008150] biological_process; [GO:0034641] cellular nitrogen compound metabolic process; [GO:0009058] biosynthetic process; [GO:0005575] cellular_component; [GO:0005622] intracellular anatomical structure; [GO:0043226] organelle; [GO:0005634] nucleus; [GO:0003674] molecular_function; [GO:0043167] ion binding; [GO:0003677] DNA binding; [GO:0007165] signal transduction; [GO:0003700] DNA-binding …	GO:0048471 perinuclear region of cytoplasm;GO:0005634 nucleus;GO:0005737 cytoplasm	GO:0031625 ubiquitin protein ligase binding;GO:0044389 ubiquitin-like protein ligase binding;GO:0008270 zinc ion binding		Transcription factors:Zinc-coordinating DNA-binding domains; Predicted intracellular proteins					1	0	1	0	0	0	1	0	0	0	0	0	0	0	0	0	1	0	0	0	0
23608	MKRN1	0	1	0	1	0	0	0	0	MKRN1	RNF61	protein-coding	makorin ring finger protein 1	This gene encodes a protein that belongs to a novel class of zinc finger proteins. The encoded protein functions as a transcriptional co-regulator, and as an E3 ubiquitin ligase that promotes the ubiquitination and proteasomal degradation of target proteins. The protein encoded by this gene is thought to regulate RNA polymerase II-catalyzed transcription. Substrates for this protein's E3 ubiquiti…	chr7:140479569-140453033	GO:0000209 protein polyubiquitination;GO:0016567 protein ubiquitination;GO:0032446 protein modification by small protein conjugation	[GO:0003674] molecular_function; [GO:0003723] RNA binding; [GO:0043167] ion binding; [GO:0008150] biological_process; [GO:0006464] cellular protein modification process; [GO:0005575] cellular_component; [GO:0005737] cytoplasm; [GO:0005622] intracellular anatomical structure; [GO:0005829] cytosol	GO:0005829 cytosol;GO:0005737 cytoplasm;GO:0005622 intracellular anatomical structure	GO:0061630 ubiquitin protein ligase activity;GO:0061659 ubiquitin-like protein ligase activity;GO:0004842 ubiquitin-protein transferase activity		ENZYME proteins:Transferases; Predicted intracellular proteins; Enzymes	Cytosol;Nucleoplasm (Approved)			(M5945)HALLMARK HEME METABOLISM	0	0	0	0	1	0	0	0	0	0	0	0	0	0	0	0	0	0	0	0	0
51564	HDAC7	1	0	0	0	1	0	0	0	HDAC7	HD7|HD7A|HDAC7A	protein-coding	histone deacetylase 7	Histones play a critical role in transcriptional regulation, cell cycle progression, and developmental events. Histone acetylation/deacetylation alters chromosome structure and affects transcription factor access to DNA. The protein encoded by this gene has sequence homology to members of the histone deacetylase family. This gene is orthologous to mouse HDAC7 gene whose protein promotes repressio…	chr12:47821344-47782722	GO:0032703 negative regulation of interleukin-2 production;GO:0090050 positive regulation of cell migration involved in sprouting angiogenesis;GO:1901223 negative regulation of NIK/NF-kappaB signaling	[GO:0005575] cellular_component; [GO:0005622] intracellular anatomical structure; [GO:0043226] organelle; [GO:0005634] nucleus; [GO:0005737] cytoplasm; [GO:0003674] molecular_function; [GO:0043167] ion binding; [GO:0005829] cytosol; [GO:0008150] biological_process; [GO:0051276] chromosome organization; [GO:0006464] cellular protein modification process; [GO:0016810] hydrolase activity, acting on …	GO:0000118 histone deacetylase complex;GO:0140513 nuclear protein-containing complex;GO:1902494 catalytic complex	GO:0004407 histone deacetylase activity;GO:0033558 protein lysine deacetylase activity;GO:0019789 SUMO transferase activity		FDA approved drug targets:Small molecule drugs; Predicted intracellular proteins; Enzymes; ENZYME proteins:Hydrolases	Cytosol (Supported)	Trichostatin A	(M30)PID HDAC CLASSII PATHWAY; (M151)PID AR TF PATHWAY; (M101)PID HDAC CLASSI PATHWAY		0	0	0	0	1	0	0	0	0	0	0	0	0	0	0	0	1	0	0	0	0
5571	PRKAG1	0	0	0	1	1	0	0	0	PRKAG1	AMPKG	protein-coding	protein kinase AMP-activated non-catalytic subunit gamma 1	The protein encoded by this gene is a regulatory subunit of the AMP-activated protein kinase (AMPK). AMPK is a heterotrimer consisting of an alpha catalytic subunit, and non-catalytic beta and gamma subunits. AMPK is an important energy-sensing enzyme that monitors cellular energy status. In response to cellular metabolic stresses, AMPK is activated, and thus phosphorylates and inactivates acetyl…	chr12:49018776-49002274	GO:0006110 regulation of glycolytic process;GO:0042149 cellular response to glucose starvation;GO:0043470 regulation of carbohydrate catabolic process	[GO:0003674] molecular_function; [GO:0008150] biological_process; [GO:0006464] cellular protein modification process; [GO:0005575] cellular_component; [GO:0043167] ion binding; [GO:0016301] kinase activity; [GO:0006629] lipid metabolic process; [GO:0044281] small molecule metabolic process; [GO:0009058] biosynthetic process; [GO:0006810] transport; [GO:0006913] nucleocytoplasmic transport; [GO:00…	GO:0031588 nucleotide-activated protein kinase complex;GO:1902911 protein kinase complex;GO:0061695 transferase complex, transferring phosphorus-containing groups	GO:0004691 cAMP-dependent protein kinase activity;GO:0004690 cyclic nucleotide-dependent protein kinase activity;GO:0008603 cAMP-dependent protein kinase regulator activity		Predicted intracellular proteins; FDA approved drug targets:Small molecule drugs	Cytosol (Approved); Additional: Nucleoplasm		(M87)PID LKB1 PATHWAY; (M237)PID VEGFR1 2 PATHWAY	(M5923)HALLMARK PI3K AKT MTOR SIGNALING	0	0	0	0	0	0	0	0	0	1	1	0	0	1	0	0	0	0	0	0	0
444	ASPH	0	1	0	0	1	0	0	0	ASPH	AAH|BAH|CASQ2BP1|FDLAB|HAAH|JCTN|junctin	protein-coding	aspartate beta-hydroxylase	This gene is thought to play an important role in calcium homeostasis. The gene is expressed from two promoters and undergoes extensive alternative splicing. The encoded set of proteins share varying amounts of overlap near their N-termini but have substantial variations in their C-terminal domains resulting in distinct functional properties. The longest isoforms (a and f) include a C-terminal As…	chr8:61714592-61500556	GO:0042264 peptidyl-aspartic acid hydroxylation;GO:0018197 peptidyl-aspartic acid modification;GO:0097202 activation of cysteine-type endopeptidase activity	[GO:0005575] cellular_component; [GO:0003674] molecular_function; [GO:0043167] ion binding; [GO:0005737] cytoplasm; [GO:0005622] intracellular anatomical structure; [GO:0043226] organelle; [GO:0005783] endoplasmic reticulum; [GO:0005886] plasma membrane; [GO:0016491] oxidoreductase activity; [GO:0008150] biological_process; [GO:0006464] cellular protein modification process; [GO:0006091] generati…	GO:0032541 cortical endoplasmic reticulum;GO:0071782 endoplasmic reticulum tubular network;GO:0033017 sarcoplasmic reticulum membrane	GO:0062101 peptidyl-aspartic acid 3-dioxygenase activity;GO:0008307 structural constituent of muscle;GO:0016706 2-oxoglutarate-dependent dioxygenase activity		Human disease related genes:Congenital malformations:Other congenital malformations; Predicted intracellular proteins; Transporters:Accessory Factors Involved in Transport; Disease related genes; ENZYME proteins:Oxidoreductases; Potential drug targets; Enzymes; Cancer-related genes:Candidate cancer biomarkers	Endoplasmic reticulum (Enhanced)	Aspartic acid			0	0	0	0	0	0	0	0	0	0	0	0	0	0	0	0	0	1	0	0	0
116496	FAM129A	0	1	0	1	0	0	0	0	NIBAN1	C1orf24|FAM129A|GIG39|NIBAN	protein-coding	niban apoptosis regulator 1	This gene encodes a member of the family with sequence similarity 129 protein family. This gene is highly expressed in several cancer cells and may serve as a prognostic marker for certain cancers. The encoded protein may play a role in regulating p53-mediated apoptosis. [provided by RefSeq, Sep 2016]	chr1:184974508-184791032	GO:0045727 positive regulation of translation;GO:0034250 positive regulation of cellular amide metabolic process;GO:0034976 response to endoplasmic reticulum stress	[GO:0005575] cellular_component; [GO:0005737] cytoplasm; [GO:0005622] intracellular anatomical structure; [GO:0005829] cytosol; [GO:0005886] plasma membrane; [GO:0008150] biological_process; [GO:0034641] cellular nitrogen compound metabolic process; [GO:0009058] biosynthetic process; [GO:0006412] translation; [GO:0003674] molecular_function; [GO:0006464] cellular protein modification process; [GO…	GO:0070062 extracellular exosome;GO:1903561 extracellular vesicle;GO:0043230 extracellular organelle	GO:0005515 protein binding;GO:0005488 binding;GO:0003674 molecular_function		Predicted intracellular proteins; Cancer-related genes:Candidate cancer biomarkers	Cytosol;Plasma membrane (Supported)			(M5892)HALLMARK CHOLESTEROL HOMEOSTASIS; (M5924)HALLMARK MTORC1 SIGNALING	0	0	0	0	0	0	1	0	0	0	0	0	0	0	0	0	0	0	0	0	0
1608	DGKG	0	0	0	1	1	0	0	0	DGKG	DAGK3|DGK-GAMMA	protein-coding	diacylglycerol kinase gamma	This gene encodes an enzyme that is a member of the type I subfamily of diacylglycerol kinases, which are involved in lipid metabolism. These enzymes generate phosphatidic acid by catalyzing the phosphorylation of diacylglycerol, a fundamental lipid second messenger that activates numerous proteins, including protein kinase C isoforms, Ras guanyl nucleotide-releasing proteins and some transient r…	chr3:186362234-186147201	GO:0090038 negative regulation of protein kinase C signaling;GO:0046834 lipid phosphorylation;GO:0090036 regulation of protein kinase C signaling	[GO:0005575] cellular_component; [GO:0005737] cytoplasm; [GO:0005622] intracellular anatomical structure; [GO:0003674] molecular_function; [GO:0043167] ion binding; [GO:0008150] biological_process; [GO:0016301] kinase activity; [GO:0007165] signal transduction; [GO:0006629] lipid metabolic process; [GO:0043226] organelle; [GO:0005856] cytoskeleton; [GO:0005829] cytosol; [GO:0009058] biosynthetic …	GO:0005856 cytoskeleton;GO:0005829 cytosol;GO:0043232 intracellular non-membrane-bounded organelle	GO:0004143 diacylglycerol kinase activity;GO:0003951 NAD+ kinase activity;GO:0016773 phosphotransferase activity, alcohol group as acceptor		ENZYME proteins:Transferases; Predicted intracellular proteins; Enzymes	Plasma membrane;Vesicles (Supported)	Phosphatidyl serine		(M5921)HALLMARK COMPLEMENT	0	0	0	0	0	0	0	0	0	0	0	0	0	0	0	0	1	0	0	0	0
9541	CIR1	0	1	0	1	0	0	0	0	CIR1	CIR	protein-coding	corepressor interacting with RBPJ, CIR1		chr2:174395712-174348022	GO:0001701 in utero embryonic development;GO:0008380 RNA splicing;GO:0006397 mRNA processing		GO:0016607 nuclear speck;GO:0005813 centrosome;GO:0005815 microtubule organizing center	GO:0042826 histone deacetylase binding;GO:0003714 transcription corepressor activity;GO:0003712 transcription coregulator activity		Predicted intracellular proteins	Nuclear speckles (Supported)			(M5945)HALLMARK HEME METABOLISM	0	0	0	0	0	0	0	0	0	0	0	0	0	0	0	0	0	0	0	0	0
11006	LILRB4	0	1	0	0	1	0	0	0	LILRB4	B4|CD85K|ILT-3|ILT3|LIR-5|LIR5	protein-coding	leukocyte immunoglobulin like receptor B4	This gene is a member of the leukocyte immunoglobulin-like receptor (LIR) family, which is found in a gene cluster at chromosomal region 19q13.4. The encoded protein belongs to the subfamily B class of LIR receptors which contain two or four extracellular immunoglobulin domains, a transmembrane domain, and two to four cytoplasmic immunoreceptor tyrosine-based inhibitory motifs (ITIMs). The recept…	chr19:54662985-54668718	GO:0045584 negative regulation of cytotoxic T cell differentiation;GO:0140105 interleukin-10-mediated signaling pathway;GO:0150102 negative regulation of monocyte activation	[GO:0005575] cellular_component; [GO:0005886] plasma membrane; [GO:0003674] molecular_function; [GO:0008150] biological_process; [GO:0002376] immune system process; [GO:0043226] organelle; [GO:0005576] extracellular region; [GO:0005615] extracellular space; [GO:0048856] anatomical structure development; [GO:0030154] cell differentiation; [GO:0034641] cellular nitrogen compound metabolic process; …	GO:0098752 integral component of the cytoplasmic side of the plasma membrane;GO:0031235 intrinsic component of the cytoplasmic side of the plasma membrane;GO:0009898 cytoplasmic side of plasma membrane	GO:0030293 transmembrane receptor protein tyrosine kinase inhibitor activity;GO:0030292 protein tyrosine kinase inhibitor activity;GO:0034185 apolipoprotein binding		Predicted intracellular proteins; CD markers					0	0	1	0	0	0	1	0	0	0	0	0	0	0	0	0	1	1	0	0	0
2058	QARS	0	1	0	0	1	0	0	0	EPRS1	EARS|EPRS|GLUPRORS|HLD15|PARS|PIG32|QARS|QPRS	protein-coding	glutamyl-prolyl-tRNA synthetase 1	Aminoacyl-tRNA synthetases are a class of enzymes that charge tRNAs with their cognate amino acids. The protein encoded by this gene is a multifunctional aminoacyl-tRNA synthetase that catalyzes the aminoacylation of glutamic acid and proline tRNA species. Alternative splicing has been observed for this gene, but the full-length nature and biological validity of the variant have not been determin…	chr1:220046505-219968600	GO:0006424 glutamyl-tRNA aminoacylation;GO:0006433 prolyl-tRNA aminoacylation;GO:0140212 regulation of long-chain fatty acid import into cell	[GO:0003674] molecular_function; [GO:0003723] RNA binding; [GO:0005575] cellular_component; [GO:0005737] cytoplasm; [GO:0005622] intracellular anatomical structure; [GO:0008150] biological_process; [GO:0034641] cellular nitrogen compound metabolic process; [GO:0009058] biosynthetic process; [GO:0006412] translation; [GO:0043167] ion binding; [GO:0005829] cytosol; [GO:0005886] plasma membrane; [GO…	GO:0097452 GAIT complex;GO:0017101 aminoacyl-tRNA synthetase multienzyme complex;GO:1990904 ribonucleoprotein complex	GO:0004818 glutamate-tRNA ligase activity;GO:0004827 proline-tRNA ligase activity;GO:0035613 RNA stem-loop binding		Predicted intracellular proteins; Disease related genes; ENZYME proteins:Ligase; Potential drug targets; Human disease related genes:Congenital disorders of metabolism:Congenital disorders of lipid/glycolipid metabolism; Enzymes	Cytosol (Enhanced)	Glutamic acid; Proline; 5'-O-(L-Prolylsulfamoyl)adenosine; 5'-O-(L-Cysteinylsulfamoyl)adenosine; 5'-O-(N-(Alanyl)sulfamoyl)adenosine		(M5924)HALLMARK MTORC1 SIGNALING; (M5926)HALLMARK MYC TARGETS V1	0	0	1	0	0	0	0	0	0	0	0	0	0	0	0	1	0	0	0	0	0
25959	KANK2	0	0	0	1	1	0	0	0	KANK2	ANKRD25|MXRA3|NPHS16|PPKWH|SIP	protein-coding	KN motif and ankyrin repeat domains 2	This gene encodes a member of the KN motif and ankyrin repeat domains (KANK) family of proteins, which play a role in cytoskeletal formation by regulating actin polymerization. The encoded protein functions in the sequestration of steroid receptor coactivators and possibly other proteins. Mutations in this gene are associated with impaired kidney podocyte function and nephrotic syndrome, and kera…	chr19:11197865-11164270	GO:0070563 negative regulation of vitamin D receptor signaling pathway;GO:0090521 podocyte cell migration;GO:0070562 regulation of vitamin D receptor signaling pathway	[GO:0005575] cellular_component; [GO:0005737] cytoplasm; [GO:0005622] intracellular anatomical structure; [GO:0005739] mitochondrion; [GO:0043226] organelle; [GO:0008150] biological_process; [GO:0008219] cell death; [GO:0003674] molecular_function; [GO:0034641] cellular nitrogen compound metabolic process; [GO:0009058] biosynthetic process; [GO:0008283] cell population proliferation; [GO:0007049]…	GO:0005739 mitochondrion;GO:0005737 cytoplasm;GO:0043231 intracellular membrane-bounded organelle	GO:0005515 protein binding;GO:0005488 binding;GO:0003674 molecular_function		Disease related genes; Human disease related genes:Urinary system diseases:Kidney diseases; Predicted intracellular proteins	Nucleoplasm (Approved); Additional: Cytosol				0	0	0	0	0	0	0	0	0	0	0	0	0	0	0	0	0	1	0	0	0
440138	ALG11	0	0	0	1	1	0	0	0	ALG11	CDG1P|GT8	protein-coding	ALG11 alpha-1,2-mannosyltransferase	This gene encodes a GDP-Man:Man3GlcNAc2-PP-dolichol-alpha1,2-mannosyltransferase which is localized to the cytosolic side of the endoplasmic reticulum (ER) and catalyzes the transfer of the fourth and fifth mannose residue from GDP-mannose (GDP-Man) to Man3GlcNAc2-PP-dolichol and Man4GlcNAc2-PP-dolichol resulting in the production of Man5GlcNAc2-PP-dolichol. Mutations in this gene are associated …	chr13:52012398-52033600	GO:0006490 oligosaccharide-lipid intermediate biosynthetic process;GO:0097502 mannosylation;GO:0006487 protein N-linked glycosylation	[GO:0005575] cellular_component; [GO:0008150] biological_process; [GO:0003674] molecular_function; [GO:0016757] glycosyltransferase activity; [GO:0005737] cytoplasm; [GO:0005622] intracellular anatomical structure; [GO:0043226] organelle; [GO:0005783] endoplasmic reticulum; [GO:0006464] cellular protein modification process; [GO:0009058] biosynthetic process; [GO:0006629] lipid metabolic process	GO:0005789 endoplasmic reticulum membrane;GO:0098827 endoplasmic reticulum subcompartment;GO:0042175 nuclear outer membrane-endoplasmic reticulum membrane network	GO:0004377 GDP-Man:Man3GlcNAc2-PP-Dol alpha-1,2-mannosyltransferase activity;GO:0000026 alpha-1,2-mannosyltransferase activity;GO:0004376 glycolipid mannosyltransferase activity		Predicted intracellular proteins; ENZYME proteins:Transferases; Disease related genes; Human disease related genes:Congenital disorders of metabolism:Congenital disorders of glycan/glycoprotein metabolism; Potential drug targets; Enzymes					0	0	0	0	0	0	0	0	0	0	0	0	0	0	0	0	0	0	0	0	0
170392	OIT3	0	1	0	1	0	0	0	0	OIT3	LZP	protein-coding	oncoprotein induced transcript 3	This gene was identified due to its downregulation in hepatocarcinomas. The encoded protein may be involved in liver development and function. [provided by RefSeq, Sep 2016]	chr10:72893739-72933036	GO:1903118 urate homeostasis;GO:0048878 chemical homeostasis;GO:0042592 homeostatic process		GO:0005635 nuclear envelope;GO:0009986 cell surface;GO:0031967 organelle envelope	GO:0005201 extracellular matrix structural constituent;GO:0005509 calcium ion binding;GO:0005198 structural molecule activity		Predicted secreted proteins			(M3008)NABA ECM GLYCOPROTEINS; (M5884)NABA CORE MATRISOME; (M5889)NABA MATRISOME		0	0	0	0	0	0	0	0	0	0	0	0	0	0	0	0	0	0	0	0	0
1031	CDKN2C	1	1	0	0	0	0	0	0	CDKN2C	INK4C|p18|p18-INK4C	protein-coding	cyclin dependent kinase inhibitor 2C	The protein encoded by this gene is a member of the INK4 family of cyclin-dependent kinase inhibitors. This protein has been shown to interact with CDK4 or CDK6, and prevent the activation of the CDK kinases, thus function as a cell growth regulator that controls cell cycle G1 progression. Ectopic expression of this gene was shown to suppress the growth of human cells in a manner that appears to …	chr1:50968706-50974634	GO:0045736 negative regulation of cyclin-dependent protein serine/threonine kinase activity;GO:1904030 negative regulation of cyclin-dependent protein kinase activity;GO:0048709 oligodendrocyte differentiation	[GO:0005575] cellular_component; [GO:0005737] cytoplasm; [GO:0005622] intracellular anatomical structure; [GO:0043226] organelle; [GO:0005634] nucleus; [GO:0008150] biological_process; [GO:0003674] molecular_function; [GO:0016301] kinase activity; [GO:0007049] cell cycle; [GO:0005829] cytosol; [GO:0019899] enzyme binding; [GO:0008283] cell population proliferation; [GO:0040007] growth; [GO:000027…	GO:0005829 cytosol;GO:0005634 nucleus;GO:0005737 cytoplasm	GO:0004861 cyclin-dependent protein serine/threonine kinase inhibitor activity;GO:0030291 protein serine/threonine kinase inhibitor activity;GO:0016538 cyclin-dependent protein serine/threonine kinase regulator activity		Cancer-related genes:Mutational cancer driver genes; Predicted intracellular proteins	Cytosol;Nucleoplasm (Approved)		(M40)PID E2F PATHWAY	(M5901)HALLMARK G2M CHECKPOINT; (M5905)HALLMARK ADIPOGENESIS; (M5925)HALLMARK E2F TARGETS	0	0	0	1	0	0	1	0	0	0	0	0	0	0	0	0	0	0	0	0	0
86614	HSFY1	1	0	1	0	0	0	0	0	HSFY1	HSF2L|HSFY	protein-coding	heat shock transcription factor Y-linked 1	This gene encodes a member of the heat shock factor (HSF) family of transcriptional activators for heat shock proteins. This gene is a candidate gene for azoospermia, since it localizes to a region of chromosome Y that is sometimes deleted in infertile males. The genome has two identical copies of this gene within a palindromic region; this record represents the more centromeric copy. Alternative…	chrY:18529643-18588963	GO:0006357 regulation of transcription by RNA polymerase II;GO:0006355 regulation of transcription, DNA-templated;GO:1903506 regulation of nucleic acid-templated transcription	[GO:0005575] cellular_component; [GO:0005622] intracellular anatomical structure; [GO:0043226] organelle; [GO:0005634] nucleus; [GO:0005737] cytoplasm; [GO:0005654] nucleoplasm; [GO:0005829] cytosol; [GO:0003674] molecular_function; [GO:0003677] DNA binding; [GO:0008150] biological_process; [GO:0034641] cellular nitrogen compound metabolic process; [GO:0009058] biosynthetic process; [GO:0003700] …	GO:0000785 chromatin;GO:0005694 chromosome;GO:0005654 nucleoplasm	GO:0000978 RNA polymerase II cis-regulatory region sequence-specific DNA binding;GO:0000987 cis-regulatory region sequence-specific DNA binding;GO:0000981 DNA-binding transcription factor activity, RNA polymerase II-specific		Transcription factors:Helix-turn-helix domains; Predicted intracellular proteins	Cytosol;Nucleoplasm (Supported)				0	0	0	0	0	0	0	0	0	0	0	0	0	0	0	0	0	0	0	0	0
10859	LILRB1	0	1	0	0	1	0	0	0	LILRB1	CD85J|ILT-2|ILT2|LIR-1|LIR1|MIR-7|MIR7|PIR-B|PIRB	protein-coding	leukocyte immunoglobulin like receptor B1	This gene is a member of the leukocyte immunoglobulin-like receptor (LIR) family, which is found in a gene cluster at chromosomal region 19q13.4. The encoded protein belongs to the subfamily B class of LIR receptors which contain two or four extracellular immunoglobulin domains, a transmembrane domain, and two to four cytoplasmic immunoreceptor tyrosine-based inhibitory motifs (ITIMs). The recept…	chr19:54616322-54638022	GO:2001191 regulation of gamma-delta T cell activation involved in immune response;GO:2001193 positive regulation of gamma-delta T cell activation involved in immune response;GO:2001189 negative regulation of T cell activation via T cell receptor contact with antigen bound to MHC molecule on antigen presenting cell	[GO:0005575] cellular_component; [GO:0005737] cytoplasm; [GO:0005622] intracellular anatomical structure; [GO:0005886] plasma membrane; [GO:0005576] extracellular region; [GO:0008150] biological_process; [GO:0007165] signal transduction; [GO:0003674] molecular_function; [GO:0002376] immune system process; [GO:0006950] response to stress; [GO:0008219] cell death; [GO:0007049] cell cycle; [GO:00198…	GO:0009897 external side of plasma membrane;GO:0098552 side of membrane;GO:0009986 cell surface	GO:0030107 HLA-A specific inhibitory MHC class I receptor activity;GO:0030109 HLA-B specific inhibitory MHC class I receptor activity;GO:0023025 MHC class Ib protein complex binding							0	0	1	0	0	0	0	0	0	0	0	0	0	0	0	0	0	1	0	0	0
26206	SPAG8	0	0	1	0	1	0	0	0	SPAG8	BS-84|CILD28|CT142|HSD-1|SMP1|SPAG3|hSMP-1	protein-coding	sperm associated antigen 8	The correlation of anti-sperm antibodies with cases of unexplained infertility implicates a role for these antibodies in blocking fertilization. Improved diagnosis and treatment of immunologic infertility, as well as identification of proteins for targeted contraception, are dependent on the identification and characterization of relevant sperm antigens. The protein encoded by this gene is recogn…	chr9:35812262-35807785	GO:0032092 positive regulation of protein binding;GO:0007338 single fertilization;GO:0051099 positive regulation of binding	[GO:0005575] cellular_component; [GO:0005622] intracellular anatomical structure; [GO:0043226] organelle; [GO:0005634] nucleus; [GO:0005737] cytoplasm; [GO:0031410] cytoplasmic vesicle; [GO:0008150] biological_process; [GO:0007049] cell cycle; [GO:0005856] cytoskeleton; [GO:0030154] cell differentiation; [GO:0003674] molecular_function; [GO:0008092] cytoskeletal protein binding; [GO:0000003] repr…	GO:0001669 acrosomal vesicle;GO:0005819 spindle;GO:0030141 secretory granule	GO:0008017 microtubule binding;GO:0015631 tubulin binding;GO:0008092 cytoskeletal protein binding		Predicted intracellular proteins					0	0	0	0	0	0	1	0	0	0	0	0	0	0	0	0	0	0	0	0	0
10483	SEC23B	0	1	0	0	1	0	0	0	SEC23B	CDA-II|CDAII|CDAN2|CWS7|HEMPAS|hSec23B	protein-coding	SEC23 homolog B, COPII coat complex component	The protein encoded by this gene is a member of the SEC23 subfamily of the SEC23/SEC24 family, which is involved in vesicle trafficking. The encoded protein has similarity to yeast Sec23p component of COPII. COPII is the coat protein complex responsible for vesicle budding from the ER. The function of this gene product has been implicated in cargo selection and concentration. Multiple alternative…	chr20:18507548-18561415	GO:0090110 COPII-coated vesicle cargo loading;GO:0035459 vesicle cargo loading;GO:0090114 COPII-coated vesicle budding	[GO:0005575] cellular_component; [GO:0005737] cytoplasm; [GO:0005622] intracellular anatomical structure; [GO:0006810] transport; [GO:0008150] biological_process; [GO:0015031] protein transport; [GO:0043226] organelle; [GO:0031410] cytoplasmic vesicle; [GO:0003674] molecular_function; [GO:0043167] ion binding; [GO:0005783] endoplasmic reticulum; [GO:0016192] vesicle-mediated transport; [GO:000582…	GO:0030127 COPII vesicle coat;GO:0070971 endoplasmic reticulum exit site;GO:0030120 vesicle coat	GO:0005096 GTPase activator activity;GO:0030695 GTPase regulator activity;GO:0060589 nucleoside-triphosphatase regulator activity		Disease related genes; Predicted intracellular proteins; Human disease related genes:Cardiovascular diseases:Hematologic diseases; Human disease related genes:Congenital malformations:Other congenital malformations	Vesicles (Supported)				0	0	0	0	0	0	0	0	0	1	0	0	0	0	0	0	0	0	0	0	0
440515	ZNF506	1	1	0	0	0	0	0	0	ZNF506		protein-coding	zinc finger protein 506		chr19:19821750-19792711	GO:0006357 regulation of transcription by RNA polymerase II;GO:0006355 regulation of transcription, DNA-templated;GO:1903506 regulation of nucleic acid-templated transcription	[GO:0005575] cellular_component; [GO:0005622] intracellular anatomical structure; [GO:0043226] organelle; [GO:0005634] nucleus; [GO:0003674] molecular_function; [GO:0043167] ion binding; [GO:0003677] DNA binding; [GO:0008150] biological_process; [GO:0034641] cellular nitrogen compound metabolic process; [GO:0009058] biosynthetic process; [GO:0003700] DNA-binding transcription factor activity; [GO…	GO:0005730 nucleolus;GO:0031981 nuclear lumen;GO:0043232 intracellular non-membrane-bounded organelle	GO:0000978 RNA polymerase II cis-regulatory region sequence-specific DNA binding;GO:0000987 cis-regulatory region sequence-specific DNA binding;GO:0000981 DNA-binding transcription factor activity, RNA polymerase II-specific		Transcription factors:Zinc-coordinating DNA-binding domains; Predicted intracellular proteins					1	0	0	0	0	0	0	0	0	0	0	0	0	0	0	0	0	0	0	0	0
6945	MLX	1	0	0	0	1	0	0	0	MLX	MAD7|MXD7|TCFL4|TF4|bHLHd13	protein-coding	MAX dimerization protein MLX	The product of this gene belongs to the family of basic helix-loop-helix leucine zipper (bHLH-Zip) transcription factors. These factors form heterodimers with Mad proteins and play a role in proliferation, determination and differentiation. This gene product may act to diversify Mad family function by its restricted association with a subset of the Mad family of transcriptional repressors, namely…	chr17:42567100-42573203	GO:0000122 negative regulation of transcription by RNA polymerase II;GO:0045944 positive regulation of transcription by RNA polymerase II;GO:0045892 negative regulation of transcription, DNA-templated	[GO:0005575] cellular_component; [GO:0005622] intracellular anatomical structure; [GO:0043226] organelle; [GO:0005634] nucleus; [GO:0005737] cytoplasm; [GO:0005654] nucleoplasm; [GO:0005829] cytosol; [GO:0003674] molecular_function; [GO:0003677] DNA binding; [GO:0008150] biological_process; [GO:0034641] cellular nitrogen compound metabolic process; [GO:0009058] biosynthetic process; [GO:0003700] …	GO:0031965 nuclear membrane;GO:0005635 nuclear envelope;GO:0031967 organelle envelope	GO:0001227 DNA-binding transcription repressor activity, RNA polymerase II-specific;GO:0001217 DNA-binding transcription repressor activity;GO:0046982 protein heterodimerization activity		Transcription factors:Basic domains; Predicted intracellular proteins	Nucleoplasm (Supported); Additional: Cytosol;Nuclear membrane				0	0	0	0	0	0	0	0	0	1	0	0	0	0	0	0	0	0	0	0	0
400058	MKRN9P	0	1	0	1	0	0	0	0	MKRN9P	MKRN5|MKRN9|MKRNP6|RNF65|ZNF127L3	pseudo	makorin ring finger protein 9, pseudogene		chr12:87784711-87782885											0	0	0	0	0	0	0	0	0	0	0	0	0	0	0	0	0	0	0	0	0
51371	POMP	0	1	0	1	0	0	0	0	POMP	C13orf12|HSPC014|PNAS-110|PRAAS2|UMP1	protein-coding	proteasome maturation protein	The protein encoded by this gene is a molecular chaperone that binds 20S preproteasome components and is essential for 20S proteasome formation. The 20S proteasome is the proteolytically active component of the 26S proteasome complex. The encoded protein is degraded before the maturation of the 20S proteasome is complete. A variant in the 5' UTR of this gene has been associated with KLICK syndrom…	chr13:28659130-28678959	GO:0043248 proteasome assembly;GO:0065003 protein-containing complex assembly;GO:0043933 protein-containing complex organization	[GO:0005575] cellular_component; [GO:0005622] intracellular anatomical structure; [GO:0043226] organelle; [GO:0005634] nucleus; [GO:0005737] cytoplasm; [GO:0005654] nucleoplasm; [GO:0005783] endoplasmic reticulum; [GO:0005829] cytosol; [GO:0003674] molecular_function; [GO:0008150] biological_process; [GO:0065003] protein-containing complex assembly; [GO:0022607] cellular component assembly	GO:0016607 nuclear speck;GO:0016604 nuclear body;GO:0005783 endoplasmic reticulum	GO:0005515 protein binding;GO:0005488 binding;GO:0003674 molecular_function		Disease related genes; Human disease related genes:Congenital malformations:Congenital malformations of skin; Predicted intracellular proteins	Nuclear speckles (Supported)				0	0	0	0	0	0	0	0	0	0	0	0	0	0	0	0	0	0	0	0	0
342667	STAC2	0	0	0	1	1	0	0	0	STAC2	24b2|24b2/STAC2	protein-coding	SH3 and cysteine rich domain 2	This gene encodes a protein containing an SH3 domain and a zinc finger domain. The encoded protein has been shown to regulate calcium channel inactivation in a human cell line. Reduced expression of this gene has been observed in human heart failure. [provided by RefSeq, May 2017]	chr17:39225945-39210541	GO:1901387 positive regulation of voltage-gated calcium channel activity;GO:0003009 skeletal muscle contraction;GO:0050879 multicellular organismal movement	[GO:0005575] cellular_component; [GO:0005737] cytoplasm; [GO:0005622] intracellular anatomical structure; [GO:0003674] molecular_function; [GO:0043167] ion binding; [GO:0005886] plasma membrane; [GO:0005829] cytosol; [GO:0008150] biological_process; [GO:0050877] nervous system process; [GO:0006810] transport; [GO:0055085] transmembrane transport	GO:0031234 extrinsic component of cytoplasmic side of plasma membrane;GO:0042383 sarcolemma;GO:0019897 extrinsic component of plasma membrane	GO:0046872 metal ion binding;GO:0043169 cation binding;GO:0043167 ion binding		Predicted intracellular proteins	Cytosol (Approved)				0	0	0	0	0	0	0	0	0	0	0	0	0	0	0	0	0	0	1	0	0
137209	ZNF572	0	1	0	1	0	0	0	0	ZNF572		protein-coding	zinc finger protein 572		chr8:124973295-124979389	GO:0000122 negative regulation of transcription by RNA polymerase II;GO:0045892 negative regulation of transcription, DNA-templated;GO:1903507 negative regulation of nucleic acid-templated transcription		GO:0005654 nucleoplasm;GO:0031981 nuclear lumen;GO:0031974 membrane-enclosed lumen	GO:0001227 DNA-binding transcription repressor activity, RNA polymerase II-specific;GO:0001217 DNA-binding transcription repressor activity;GO:0000978 RNA polymerase II cis-regulatory region sequence-specific DNA binding		Transcription factors:Zinc-coordinating DNA-binding domains; Predicted intracellular proteins	Nuclear speckles (Approved)				0	0	0	0	0	0	0	0	0	0	0	0	0	0	0	0	0	0	0	0	0
11024	LILRA1	0	1	0	0	1	0	0	0	LILRA1	CD85I|LIR-6|LIR6	protein-coding	leukocyte immunoglobulin like receptor A1	This gene encodes an activating member of the leukocyte immunoglobulin-like receptor (LIR) family, which is found in a gene cluster at chromosomal region 19q13.4. The encoded protein is predominantly expressed in B cells, interacts with major histocompatibility complex class I ligands, and contributes to the regulation of immune responses. Alternative splicing results in multiple transcript varia…	chr19:54593632-54602381	GO:0019221 cytokine-mediated signaling pathway;GO:0002250 adaptive immune response;GO:0071345 cellular response to cytokine stimulus	[GO:0005575] cellular_component; [GO:0008150] biological_process; [GO:0002376] immune system process; [GO:0005886] plasma membrane; [GO:0003674] molecular_function; [GO:0007165] signal transduction; [GO:0006950] response to stress	GO:0016021 integral component of membrane;GO:0031224 intrinsic component of membrane;GO:0005886 plasma membrane	GO:0032396 inhibitory MHC class I receptor activity;GO:0032393 MHC class I receptor activity;GO:0140375 immune receptor activity		CD markers					0	0	1	0	0	0	0	0	0	0	0	0	0	0	0	0	0	0	0	0	0
9247	GCM2	0	1	0	0	1	0	0	0	GCM2	FIH2|GCMB|HRPT4|hGCMb	protein-coding	glial cells missing transcription factor 2	This gene is a homolog of the Drosophila glial cells missing gene, which is thought to act as a binary switch between neuronal and glial cell determination. The protein encoded by this gene contains a conserved N-terminal GCM motif that has DNA-binding activity. The protein is a transcription factor that acts as a master regulator of parathyroid development. It has been suggested that this transc…	chr6:10882041-10873223	GO:0060017 parathyroid gland development;GO:0030643 cellular phosphate ion homeostasis;GO:0072502 cellular trivalent inorganic anion homeostasis	[GO:0005575] cellular_component; [GO:0005622] intracellular anatomical structure; [GO:0043226] organelle; [GO:0005634] nucleus; [GO:0003674] molecular_function; [GO:0043167] ion binding; [GO:0003677] DNA binding; [GO:0008150] biological_process; [GO:0034641] cellular nitrogen compound metabolic process; [GO:0009058] biosynthetic process; [GO:0003700] DNA-binding transcription factor activity; [GO…	GO:0000785 chromatin;GO:0005694 chromosome;GO:0043232 intracellular non-membrane-bounded organelle	GO:0001228 DNA-binding transcription activator activity, RNA polymerase II-specific;GO:0001216 DNA-binding transcription activator activity;GO:0000978 RNA polymerase II cis-regulatory region sequence-specific DNA binding		Disease related genes; Predicted intracellular proteins; Human disease related genes:Endocrine and metabolic diseases:Parathyroid diseases; Transcription factors:beta-Hairpin exposed by an alpha/beta-scaffold					0	0	0	0	0	1	0	0	0	0	0	0	0	0	0	0	0	0	0	0	0
9322	TRIP10	0	1	0	0	1	0	0	0	TRIP10	CIP4|HSTP|STOT|STP|TRIP-10	protein-coding	thyroid hormone receptor interactor 10		chr19:6739680-6751530	GO:0006897 endocytosis;GO:0030036 actin cytoskeleton organization;GO:0030029 actin filament-based process	[GO:0005575] cellular_component; [GO:0005622] intracellular anatomical structure; [GO:0043226] organelle; [GO:0005634] nucleus; [GO:0005654] nucleoplasm; [GO:0008150] biological_process; [GO:0007165] signal transduction; [GO:0007010] cytoskeleton organization; [GO:0006810] transport; [GO:0016192] vesicle-mediated transport; [GO:0003674] molecular_function; [GO:0005737] cytoplasm; [GO:0005794] Gol…	GO:0001891 phagocytic cup;GO:0005938 cell cortex;GO:0048471 perinuclear region of cytoplasm	GO:0008289 lipid binding;GO:0042802 identical protein binding;GO:0005515 protein binding		Predicted intracellular proteins	Vesicles (Supported); Additional: Nucleoplasm		(M247)PID INSULIN GLUCOSE PATHWAY; (M16)PID INSULIN PATHWAY	(M5890)HALLMARK TNFA SIGNALING VIA NFKB	0	0	0	0	0	0	0	0	0	0	1	0	0	0	0	0	0	0	0	0	0
51142	CHCHD2	0	1	0	1	0	0	0	0	CHCHD2	C7orf17|MIX17B|MNRR1|NS2TP|PARK22	protein-coding	coiled-coil-helix-coiled-coil-helix domain containing 2	The protein encoded by this gene belongs to a class of eukaryotic CX(9)C proteins characterized by four cysteine residues spaced ten amino acids apart from one another. These residues form disulfide linkages that define a CHCH fold. In response to stress, the protein translocates from the mitochondrial intermembrane space to the nucleus where it binds to a highly conserved 13 nucleotide oxygen re…	chr7:56106476-56101573	GO:1905448 positive regulation of mitochondrial ATP synthesis coupled electron transport;GO:1905446 regulation of mitochondrial ATP synthesis coupled electron transport;GO:1900037 regulation of cellular response to hypoxia	[GO:0005575] cellular_component; [GO:0005622] intracellular anatomical structure; [GO:0043226] organelle; [GO:0005634] nucleus; [GO:0005737] cytoplasm; [GO:0005739] mitochondrion; [GO:0003674] molecular_function; [GO:0003677] DNA binding; [GO:0008150] biological_process; [GO:0034641] cellular nitrogen compound metabolic process; [GO:0009058] biosynthetic process; [GO:0008134] transcription factor…	GO:0005758 mitochondrial intermembrane space;GO:0031970 organelle envelope lumen;GO:0005740 mitochondrial envelope	GO:0140297 DNA-binding transcription factor binding;GO:0008134 transcription factor binding;GO:0043565 sequence-specific DNA binding		Disease related genes; Human disease related genes:Nervous system diseases:Neurodegenerative diseases; Predicted intracellular proteins	Mitochondria (Supported)				0	0	0	0	0	0	0	0	0	0	0	0	0	0	0	0	0	0	0	0	0
159119	HSFY2	1	0	1	0	0	0	0	0	HSFY2	HSF2L|HSFY	protein-coding	heat shock transcription factor Y-linked 2	This gene encodes a member of the heat shock factor (HSF) family of transcriptional activators for heat shock proteins. This gene is a candidate gene for azoospermia, since it localizes to a region of chromosome Y that is sometimes deleted in infertile males. The genome has two identical copies of this gene within a palindromic region; this record represents the more telomeric copy. Alternative s…	chrY:18790764-18731440	GO:0006357 regulation of transcription by RNA polymerase II;GO:0006355 regulation of transcription, DNA-templated;GO:1903506 regulation of nucleic acid-templated transcription	[GO:0005575] cellular_component; [GO:0005622] intracellular anatomical structure; [GO:0043226] organelle; [GO:0005634] nucleus; [GO:0005737] cytoplasm; [GO:0005654] nucleoplasm; [GO:0005829] cytosol; [GO:0003674] molecular_function; [GO:0003677] DNA binding; [GO:0008150] biological_process; [GO:0034641] cellular nitrogen compound metabolic process; [GO:0009058] biosynthetic process; [GO:0003700] …	GO:0000785 chromatin;GO:0005694 chromosome;GO:0005654 nucleoplasm	GO:0000978 RNA polymerase II cis-regulatory region sequence-specific DNA binding;GO:0000987 cis-regulatory region sequence-specific DNA binding;GO:0000981 DNA-binding transcription factor activity, RNA polymerase II-specific		Transcription factors:Helix-turn-helix domains; Predicted intracellular proteins	Cytosol;Nucleoplasm (Supported)				0	0	0	0	0	0	0	0	0	0	0	0	0	0	0	0	0	0	0	0	0
10288	LILRB2	0	1	0	0	1	0	0	0	LILRB2	CD85D|ILT-4|ILT4|LIR-2|LIR2|MIR-10|MIR10	protein-coding	leukocyte immunoglobulin like receptor B2	This gene is a member of the leukocyte immunoglobulin-like receptor (LIR) family, which is found in a gene cluster at chromosomal region 19q13.4. The encoded protein belongs to the subfamily B class of LIR receptors which contain two or four extracellular immunoglobulin domains, a transmembrane domain, and two to four cytoplasmic immunoreceptor tyrosine-based inhibitory motifs (ITIMs). The recept…	chr19:54281110-54273812	GO:1905875 negative regulation of postsynaptic density organization;GO:0140105 interleukin-10-mediated signaling pathway;GO:2000524 negative regulation of T cell costimulation	[GO:0005575] cellular_component; [GO:0005737] cytoplasm; [GO:0005622] intracellular anatomical structure; [GO:0005576] extracellular region; [GO:0005615] extracellular space; [GO:0005886] plasma membrane; [GO:0003674] molecular_function; [GO:0008150] biological_process; [GO:0002376] immune system process; [GO:0019899] enzyme binding; [GO:0007165] signal transduction; [GO:0043226] organelle; [GO:0…	GO:0101003 ficolin-1-rich granule membrane;GO:0070821 tertiary granule membrane;GO:0070820 tertiary granule	GO:0023025 MHC class Ib protein complex binding;GO:0023029 MHC class Ib protein binding;GO:0032396 inhibitory MHC class I receptor activity		CD markers					0	0	1	0	0	0	0	0	0	0	0	0	0	0	0	0	0	1	0	0	0
5141	PDE4A	0	1	0	1	0	0	0	0	PDE4A	DPDE2|PDE4|PDE46	protein-coding	phosphodiesterase 4A	The protein encoded by this gene belongs to the cyclic nucleotide phosphodiesterase (PDE) family, and PDE4 subfamily. This PDE hydrolyzes the second messenger, cAMP, which is a regulator and mediator of a number of cellular responses to extracellular signals. Thus, by regulating the cellular concentration of cAMP, this protein plays a key role in many important physiological processes. Alternativ…	chr19:10416773-10469631	GO:0006198 cAMP catabolic process;GO:0009214 cyclic nucleotide catabolic process;GO:0106070 regulation of adenylate cyclase-activating G protein-coupled receptor signaling pathway	[GO:0005575] cellular_component; [GO:0005737] cytoplasm; [GO:0005622] intracellular anatomical structure; [GO:0003674] molecular_function; [GO:0043167] ion binding; [GO:0043226] organelle; [GO:0005634] nucleus; [GO:0005654] nucleoplasm; [GO:0005886] plasma membrane; [GO:0008150] biological_process; [GO:0007165] signal transduction; [GO:0005829] cytosol; [GO:0044281] small molecule metabolic proce…	GO:0032587 ruffle membrane;GO:0031256 leading edge membrane;GO:0001726 ruffle	GO:0004115 3',5'-cyclic-AMP phosphodiesterase activity;GO:0030552 cAMP binding;GO:0004114 3',5'-cyclic-nucleotide phosphodiesterase activity		FDA approved drug targets:Small molecule drugs; Predicted intracellular proteins; Enzymes; ENZYME proteins:Hydrolases	Plasma membrane (Supported); Additional: Nucleoplasm	Theophylline; Dyphylline; Enprofylline; Dipyridamole; Iloprost; Oxtriphylline; Amrinone; Roflumilast; Piclamilast; Crisaborole; Ibudilast; Propentofylline; Drotaverine; (4R)-4-(3-butoxy-4-methoxybenzyl)imidazolidin-2-one; 4-[8-(3-nitrophenyl)-1,7-naphthyridin-6-yl]benzoic acid; Tofisopam			0	0	0	0	0	1	0	0	0	0	0	0	0	0	0	0	0	0	0	0	0
84812	PLCD4	1	0	0	0	1	0	0	0	PLCD4		protein-coding	phospholipase C delta 4	This gene encodes a member of the delta class of phospholipase C enzymes. Phospholipase C enzymes play a critical role in many cellular processes by hydrolyzing phosphatidylinositol 4,5-bisphosphate into two intracellular second messengers, inositol 1,4,5-trisphosphate and diacylglycerol. Expression of this gene may be a marker for cancer. [provided by RefSeq, Jan 2011]	chr2:218607899-218637175	GO:0007340 acrosome reaction;GO:0048015 phosphatidylinositol-mediated signaling;GO:0048017 inositol lipid-mediated signaling	[GO:0005575] cellular_component; [GO:0005622] intracellular anatomical structure; [GO:0043226] organelle; [GO:0005634] nucleus; [GO:0005737] cytoplasm; [GO:0003674] molecular_function; [GO:0043167] ion binding; [GO:0005783] endoplasmic reticulum; [GO:0005829] cytosol; [GO:0005886] plasma membrane; [GO:0008150] biological_process; [GO:0007165] signal transduction; [GO:0006629] lipid metabolic proc…	GO:0005789 endoplasmic reticulum membrane;GO:0098827 endoplasmic reticulum subcompartment;GO:0042175 nuclear outer membrane-endoplasmic reticulum membrane network	GO:0004435 phosphatidylinositol phospholipase C activity;GO:0004629 phospholipase C activity;GO:0008081 phosphoric diester hydrolase activity		Predicted intracellular proteins; Enzymes; ENZYME proteins:Hydrolases	Cytosol (Supported); Additional: Endoplasmic reticulum;Plasma membrane				0	0	0	0	0	0	0	0	0	0	0	0	0	0	0	0	0	0	0	0	0
125963	OR1M1	1	1	0	0	0	0	0	0	OR1M1	OR19-5|OR19-6	protein-coding	olfactory receptor family 1 subfamily M member 1	Olfactory receptors interact with odorant molecules in the nose, to initiate a neuronal response that triggers the perception of a smell. The olfactory receptor proteins are members of a large family of G-protein-coupled receptors (GPCR) arising from single coding-exon genes. Olfactory receptors share a 7-transmembrane domain structure with many neurotransmitter and hormone receptors and are resp…	chr19:9087061-9095669	GO:0050911 detection of chemical stimulus involved in sensory perception of smell;GO:0007608 sensory perception of smell;GO:0050907 detection of chemical stimulus involved in sensory perception	[GO:0005575] cellular_component; [GO:0003674] molecular_function; [GO:0008150] biological_process; [GO:0007165] signal transduction; [GO:0005886] plasma membrane; [GO:0050877] nervous system process	GO:0016021 integral component of membrane;GO:0031224 intrinsic component of membrane;GO:0005886 plasma membrane	GO:0004984 olfactory receptor activity;GO:0004930 G protein-coupled receptor activity;GO:0004888 transmembrane signaling receptor activity		G-protein coupled receptors:Odorant/olfactory and gustatory receptors					0	0	0	0	0	0	0	0	0	0	0	0	0	0	0	0	0	0	0	0	0
9751	SNPH	0	0	0	1	1	0	0	0	SNPH		protein-coding	syntaphilin	Syntaxin-1, synaptobrevin/VAMP, and SNAP25 interact to form the SNARE complex, which is required for synaptic vesicle docking and fusion. The protein encoded by this gene is membrane-associated and inhibits SNARE complex formation by binding free syntaxin-1. Expression of this gene appears to be brain-specific. Alternative splicing results in multiple transcript variants encoding different isofor…	chr20:1266294-1309327	GO:0016081 synaptic vesicle docking;GO:0006904 vesicle docking involved in exocytosis;GO:0016079 synaptic vesicle exocytosis	[GO:0005575] cellular_component; [GO:0003674] molecular_function; [GO:0005737] cytoplasm; [GO:0005622] intracellular anatomical structure; [GO:0005739] mitochondrion; [GO:0043226] organelle; [GO:0005856] cytoskeleton; [GO:0008150] biological_process; [GO:0048856] anatomical structure development; [GO:0030154] cell differentiation; [GO:0006810] transport; [GO:0007267] cell-cell signaling; [GO:0016…	GO:0005881 cytoplasmic microtubule;GO:0005874 microtubule;GO:0098793 presynapse	GO:0017075 syntaxin-1 binding;GO:0019905 syntaxin binding;GO:0000149 SNARE binding			Mitochondria (Uncertain); Additional: Cytokinetic bridge				0	0	0	0	0	0	0	0	0	0	0	0	0	0	0	0	0	0	0	0	0
10302	SNAPC5	1	1	0	0	0	0	0	0	SNAPC5	SNAP19	protein-coding	small nuclear RNA activating complex polypeptide 5	This gene encodes a subunit of the small nuclear RNA (snRNA)-activating protein complex that plays a role in the transcription of snRNA genes. This complex binds to the promoters of snRNA genes transcribed by either RNA polymerase II or III and recruits other regulatory factors to activate snRNA gene transcription. The encoded protein may play a role in stabilizing this complex. A pseudogene of t…	chr15:66497762-66489748	GO:0006384 transcription initiation from RNA polymerase III promoter;GO:0042796 snRNA transcription by RNA polymerase III;GO:0042795 snRNA transcription by RNA polymerase II	[GO:0005575] cellular_component; [GO:0005622] intracellular anatomical structure; [GO:0043226] organelle; [GO:0005634] nucleus; [GO:0005654] nucleoplasm; [GO:0005730] nucleolus; [GO:0008150] biological_process; [GO:0034641] cellular nitrogen compound metabolic process; [GO:0009058] biosynthetic process; [GO:0003674] molecular_function	GO:0016604 nuclear body;GO:0005730 nucleolus;GO:0005654 nucleoplasm	GO:0000995 RNA polymerase III general transcription initiation factor activity;GO:0016251 RNA polymerase II general transcription initiation factor activity;GO:0140223 general transcription initiation factor activity		Predicted intracellular proteins	Nucleoplasm (Supported)			(M5898)HALLMARK DNA REPAIR	0	0	0	0	0	0	0	0	0	0	0	0	0	0	0	0	0	0	0	0	0
2204	FCAR	0	1	0	0	1	0	0	0	FCAR	CD89|CTB-61M7.2|FcalphaR|FcalphaRI	protein-coding	Fc alpha receptor	This gene is a member of the immunoglobulin gene superfamily and encodes a receptor for the Fc region of IgA. The receptor is a transmembrane glycoprotein present on the surface of myeloid lineage cells such as neutrophils, monocytes, macrophages, and eosinophils, where it mediates immunologic responses to pathogens. It interacts with IgA-opsonized targets and triggers several immunologic defense…	chr19:54874235-54891420	GO:0006955 immune response;GO:0002376 immune system process;GO:0050896 response to stimulus	[GO:0005575] cellular_component; [GO:0005886] plasma membrane; [GO:0005576] extracellular region; [GO:0005737] cytoplasm; [GO:0005622] intracellular anatomical structure; [GO:0043226] organelle; [GO:0031410] cytoplasmic vesicle; [GO:0008150] biological_process; [GO:0002376] immune system process; [GO:0003674] molecular_function; [GO:0008219] cell death; [GO:0042592] homeostatic process; [GO:00071…	GO:0101003 ficolin-1-rich granule membrane;GO:0070821 tertiary granule membrane;GO:0035579 specific granule membrane	GO:0019862 IgA binding;GO:0019865 immunoglobulin binding;GO:0044877 protein-containing complex binding		Predicted intracellular proteins; CD markers	Plasma membrane (Supported)				0	0	0	0	0	0	0	0	0	0	0	0	0	0	0	0	0	0	0	0	0
252969	NEIL2	1	1	0	0	0	0	0	0	NEIL2	NEH2|NEI2	protein-coding	nei like DNA glycosylase 2	This gene encodes a member of the Fpg/Nei family of DNA glycosylases. These glycosylases initiate the first step in base excision repair by cleaving oxidatively damaged bases and introducing a DNA strand break via their abasic site lyase activity. This enzyme is primarily associated with DNA repair during transcription and acts prefentially on cytosine-derived lesions, particularly 5-hydroxyuraci…	chr8:11769710-11787345	GO:0045008 depyrimidination;GO:0006285 base-excision repair, AP site formation;GO:0009223 pyrimidine deoxyribonucleotide catabolic process	[GO:0005575] cellular_component; [GO:0005622] intracellular anatomical structure; [GO:0043226] organelle; [GO:0005634] nucleus; [GO:0003674] molecular_function; [GO:0043167] ion binding; [GO:0005654] nucleoplasm; [GO:0003677] DNA binding; [GO:0016829] lyase activity; [GO:0008150] biological_process; [GO:0006259] DNA metabolic process; [GO:0034641] cellular nitrogen compound metabolic process; [GO…	GO:0072686 mitotic spindle;GO:0005819 spindle;GO:0015630 microtubule cytoskeleton	GO:0140078 class I DNA-(apurinic or apyrimidinic site) endonuclease activity;GO:0003906 DNA-(apurinic or apyrimidinic site) endonuclease activity;GO:0019104 DNA N-glycosylase activity		Predicted intracellular proteins; ENZYME proteins:Lyases; Enzymes	Nucleoplasm (Supported); Additional: Vesicles	Iron; Copper; Ferrous gluconate; Ferrous succinate; Ferrous ascorbate; Ferrous fumarate; Ferrous glycine sulfate			0	0	0	0	0	0	0	0	1	0	0	0	0	0	0	0	0	0	0	0	0
11027	LILRA2	0	1	0	0	1	0	0	0	LILRA2	CD85H|ILT1|LIR-7|LIR7	protein-coding	leukocyte immunoglobulin like receptor A2	This gene encodes a member of a family of immunoreceptors that are expressed predominantly on monocytes and B cells, and at lower levels on dendritic cells and natural killer cells. The encoded protein is an activating receptor that inhibits dendritic cell differentiation and antigen presentation and suppresses innate immune response. Alternatively spliced transcript variants encoding different i…	chr19:54572988-54590287	GO:0071657 positive regulation of granulocyte colony-stimulating factor production;GO:1901258 positive regulation of macrophage colony-stimulating factor production;GO:0071655 regulation of granulocyte colony-stimulating factor production	[GO:0005575] cellular_component; [GO:0005886] plasma membrane; [GO:0005576] extracellular region; [GO:0008150] biological_process; [GO:0002376] immune system process; [GO:0006950] response to stress; [GO:0003674] molecular_function; [GO:0007165] signal transduction; [GO:0006810] transport	GO:0005887 integral component of plasma membrane;GO:0031226 intrinsic component of plasma membrane;GO:0005576 extracellular region	GO:0001791 IgM binding;GO:0032396 inhibitory MHC class I receptor activity;GO:0032393 MHC class I receptor activity		Predicted intracellular proteins; Predicted secreted proteins; CD markers					0	0	1	0	0	0	0	0	0	0	0	0	0	0	0	0	0	1	0	0	0
56910	STARD7	1	0	0	0	1	0	0	0	STARD7	FAME2|GTT1	protein-coding	StAR related lipid transfer domain containing 7		chr2:96208827-96184859		[GO:0005575] cellular_component; [GO:0005737] cytoplasm; [GO:0005622] intracellular anatomical structure; [GO:0005739] mitochondrion; [GO:0043226] organelle; [GO:0003674] molecular_function; [GO:0008289] lipid binding	GO:0005741 mitochondrial outer membrane;GO:0031968 organelle outer membrane;GO:0019867 outer membrane	GO:0008289 lipid binding;GO:0005515 protein binding;GO:0005488 binding		Transporters:Accessory Factors Involved in Transport; Predicted intracellular proteins; Human disease related genes:Nervous system diseases:Epilepsy	Mitochondria (Approved)			(M5926)HALLMARK MYC TARGETS V1	0	0	0	0	0	0	0	0	0	0	0	0	0	0	0	0	0	0	0	0	0
7704	ZBTB16	0	0	0	1	1	0	0	0	ZBTB16	PLZF|ZNF145	protein-coding	zinc finger and BTB domain containing 16	This gene is a member of the Krueppel C2H2-type zinc-finger protein family and encodes a zinc finger transcription factor that contains nine Kruppel-type zinc finger domains at the carboxyl terminus. This protein is located in the nucleus, is involved in cell cycle progression, and interacts with a histone deacetylase. Specific instances of aberrant gene rearrangement at this locus have been asso…	chr11:114059711-114256770	GO:0042078 germ-line stem cell division;GO:0048133 male germ-line stem cell asymmetric division;GO:0098722 asymmetric stem cell division	[GO:0003674] molecular_function; [GO:0005575] cellular_component; [GO:0005622] intracellular anatomical structure; [GO:0043226] organelle; [GO:0005634] nucleus; [GO:0005654] nucleoplasm; [GO:0032991] protein-containing complex; [GO:0043167] ion binding; [GO:0003677] DNA binding; [GO:0008150] biological_process; [GO:0006464] cellular protein modification process; [GO:0008219] cell death; [GO:00346…	GO:0017053 transcription repressor complex;GO:0016605 PML body;GO:0016607 nuclear speck	GO:0001222 transcription corepressor binding;GO:0001221 transcription coregulator binding;GO:0008022 protein C-terminus binding		Human disease related genes:Congenital malformations:Other congenital malformations; Disease related genes; Transcription factors:Zinc-coordinating DNA-binding domains; Human disease related genes:Cancers:Cancers of haematopoietic and lymphoid tissues; Predicted intracellular proteins; Cancer-related genes:Candidate cancer biomarkers				(M5939)HALLMARK P53 PATHWAY; (M5956)HALLMARK KRAS SIGNALING DN	0	0	1	0	1	0	0	0	0	0	0	0	0	0	0	0	0	1	0	0	0
10783	NEK6	0	0	1	1	0	0	0	0	NEK6	SID6-1512	protein-coding	NIMA related kinase 6	The protein encoded by this gene is a kinase required for progression through the metaphase portion of mitosis. Inhibition of the encoded protein can lead to apoptosis. This protein also can enhance tumorigenesis by suppressing tumor cell senescence. Several transcript variants encoding a few different isoforms have been found for this gene. [provided by RefSeq, Oct 2011]	chr9:124257606-124353307	GO:0007077 mitotic nuclear membrane disassembly;GO:0051081 nuclear membrane disassembly;GO:0030397 membrane disassembly	[GO:0005575] cellular_component; [GO:0005622] intracellular anatomical structure; [GO:0043226] organelle; [GO:0005634] nucleus; [GO:0005737] cytoplasm; [GO:0005654] nucleoplasm; [GO:0032991] protein-containing complex; [GO:0003674] molecular_function; [GO:0043167] ion binding; [GO:0016301] kinase activity; [GO:0008150] biological_process; [GO:0006464] cellular protein modification process; [GO:00…	GO:0034451 centriolar satellite;GO:0000922 spindle pole;GO:0016607 nuclear speck	GO:0001222 transcription corepressor binding;GO:0019894 kinesin binding;GO:0001221 transcription coregulator binding	NEK Ser/Thr protein kinase family	Enzymes; Kinases:NEK Ser/Thr protein kinases; ENZYME proteins:Transferases; Predicted intracellular proteins; Transporters:Transporter channels and pores	Cytosol;Nucleoplasm (Supported); Additional: Centriolar satellite				0	0	0	0	0	0	1	0	0	0	0	1	0	0	0	0	0	0	0	0	0
9014	TAF1B	0	1	0	1	0	0	0	0	TAF1B	MGC:9349|RAF1B|RAFI63|SL1|TAFI63	protein-coding	TATA-box binding protein associated factor, RNA polymerase I subunit B	Initiation of transcription by RNA polymerase I requires the formation of a complex composed of the TATA-binding protein (TBP) and three TBP-associated factors (TAFs) specific for RNA polymerase I. This complex, known as SL1, binds to the core promoter of ribosomal RNA genes to position the polymerase properly and acts as a channel for regulatory signals. This gene encodes one of the SL1-specific…	chr2:9843442-9934416	GO:0042790 nucleolar large rRNA transcription by RNA polymerase I;GO:0001188 RNA polymerase I preinitiation complex assembly;GO:0006361 transcription initiation from RNA polymerase I promoter	[GO:0005575] cellular_component; [GO:0005622] intracellular anatomical structure; [GO:0043226] organelle; [GO:0005634] nucleus; [GO:0003674] molecular_function; [GO:0043167] ion binding; [GO:0003677] DNA binding; [GO:0005730] nucleolus; [GO:0005654] nucleoplasm; [GO:0008150] biological_process; [GO:0034641] cellular nitrogen compound metabolic process; [GO:0009058] biosynthetic process; [GO:00650…	GO:0070860 RNA polymerase I core factor complex;GO:0005668 RNA polymerase transcription factor SL1 complex;GO:0000120 RNA polymerase I transcription regulator complex	GO:0001163 RNA polymerase I transcription regulatory region sequence-specific DNA binding;GO:0001164 RNA polymerase I core promoter sequence-specific DNA binding;GO:0017025 TBP-class protein binding		Predicted intracellular proteins	Nucleoli (Supported); Additional: Nucleoplasm				0	0	0	0	0	0	0	0	0	0	0	0	0	0	0	0	0	0	0	0	0
23504	RIMBP2	0	0	0	1	1	0	0	0	RIMBP2	PPP1R133|RBP2|RIM-BP2	protein-coding	RIMS binding protein 2		chr12:130716299-130396133	GO:0007274 neuromuscular synaptic transmission;GO:0007268 chemical synaptic transmission;GO:0098916 anterograde trans-synaptic signaling	[GO:0003674] molecular_function; [GO:0005575] cellular_component; [GO:0005886] plasma membrane; [GO:0008150] biological_process; [GO:0007267] cell-cell signaling	GO:0045202 synapse;GO:0030054 cell junction;GO:0005886 plasma membrane			Predicted intracellular proteins	Nucleoplasm (Approved); Additional: Cytosol;Golgi apparatus				0	0	0	0	0	0	0	0	0	0	0	0	0	0	0	0	0	0	0	0	0
79839	CCDC102B	1	1	0	0	0	0	0	0	CCDC102B	ACY1L|AN|C18orf14|HsT1731	protein-coding	coiled-coil domain containing 102B		chr18:68715216-69058121		[GO:0003674] molecular_function		GO:0005515 protein binding;GO:0005488 binding;GO:0003674 molecular_function		Predicted intracellular proteins	Mitochondria (Approved); Additional: Cytosol				0	0	0	0	0	0	0	0	0	0	0	0	0	0	0	0	0	0	0	0	0
4193	MDM2	0	0	0	0	0	0	1	1	MDM2	ACTFS|HDMX|LSKB|hdm2	protein-coding	MDM2 proto-oncogene	This gene encodes a nuclear-localized E3 ubiquitin ligase. The encoded protein can promote tumor formation by targeting tumor suppressor proteins, such as p53, for proteasomal degradation. This gene is itself transcriptionally-regulated by p53. Overexpression or amplification of this locus is detected in a variety of different cancers. There is a pseudogene for this gene on chromosome 2. Alternat…	chr12:68808172-68850686	GO:0036369 transcription factor catabolic process;GO:0007089 traversing start control point of mitotic cell cycle;GO:0072717 cellular response to actinomycin D	[GO:0003674] molecular_function; [GO:0005575] cellular_component; [GO:0005622] intracellular anatomical structure; [GO:0043226] organelle; [GO:0005634] nucleus; [GO:0005737] cytoplasm; [GO:0032991] protein-containing complex; [GO:0043167] ion binding; [GO:0008150] biological_process; [GO:0008219] cell death; [GO:0006464] cellular protein modification process; [GO:0019899] enzyme binding; [GO:0034…	GO:0017053 transcription repressor complex;GO:0030666 endocytic vesicle membrane;GO:0030139 endocytic vesicle	GO:0061663 NEDD8 ligase activity;GO:0019788 NEDD8 transferase activity;GO:0008097 5S rRNA binding		Human disease related genes:Cancers:Cancers of soft tissues and bone; Predicted intracellular proteins; Human disease related genes:Cancers:Cancers of male genital organs; ENZYME proteins:Transferases; Disease related genes; Human disease related genes:Cancers:Cancers of eye, brain, and central nervous system; Human disease related genes:Cancers:Cancers of the breast and female genital organs; Po…	Cytosol;Nucleoplasm (Supported); Additional: Golgi apparatus	Zinc; Cis-[4,5-Bis-(4-Bromophenyl)-2-(2-Ethoxy-4-Methoxyphenyl)-4,5-Dihydroimidazol-1-Yl]-[4-(2-Hydroxyethyl)Piperazin-1-Yl]Methanone; Cis-[4,5-Bis-(4-Chlorophenyl)-2-(2-Isopropoxy-4-Methoxyphenyl)-4,5-Dihyd Roimidazol-1-Yl]-Piperazin-1-Yl-Methanone; Zinc acetate; Zinc chloride; Zinc sulfate, unspecified form	(M140)PID RANBP2 PATHWAY; (M1529)SA G1 AND S PHASES; (M242)PID AURORA A PATHWAY	(M5939)HALLMARK P53 PATHWAY	0	0	0	0	1	0	0	1	1	0	0	1	0	0	1	0	1	0	0	0	0
114897	C1QTNF1	1	0	0	0	1	0	0	0	C1QTNF1	CTRP1|GIP|ZSIG37	protein-coding	C1q and TNF related 1		chr17:79022934-79049788	GO:2000857 positive regulation of mineralocorticoid secretion;GO:2000860 positive regulation of aldosterone secretion;GO:2000855 regulation of mineralocorticoid secretion	[GO:0005575] cellular_component; [GO:0005576] extracellular region; [GO:0003674] molecular_function; [GO:0032991] protein-containing complex; [GO:0005615] extracellular space; [GO:0005886] plasma membrane; [GO:0008150] biological_process; [GO:0042592] homeostatic process; [GO:0006950] response to stress; [GO:0007155] cell adhesion; [GO:0006810] transport; [GO:0007267] cell-cell signaling; [GO:004…	GO:0005581 collagen trimer;GO:0005887 integral component of plasma membrane;GO:0031226 intrinsic component of plasma membrane	GO:0005518 collagen binding;GO:0044877 protein-containing complex binding;GO:0042802 identical protein binding		Predicted intracellular proteins; Predicted secreted proteins	Cytosol;Nucleoplasm (Approved)		(M5880)NABA ECM AFFILIATED; (M5885)NABA MATRISOME ASSOCIATED; (M5889)NABA MATRISOME		0	0	0	0	0	0	0	0	0	1	0	0	0	0	0	0	0	1	0	0	0
6249	CLIP1	1	0	0	0	1	0	0	0	CLIP1	CLIP|CLIP-170|CLIP170|CYLN1|RSN	protein-coding	CAP-Gly domain containing linker protein 1	The protein encoded by this gene links endocytic vesicles to microtubules. This gene is highly expressed in Reed-Sternberg cells of Hodgkin disease. Several transcript variants encoding different isoforms have been found for this gene. [provided by RefSeq, Oct 2011]	chr12:122422956-122271469	GO:0031116 positive regulation of microtubule polymerization;GO:0031112 positive regulation of microtubule polymerization or depolymerization;GO:0031113 regulation of microtubule polymerization	[GO:0005575] cellular_component; [GO:0005737] cytoplasm; [GO:0005622] intracellular anatomical structure; [GO:0043226] organelle; [GO:0005856] cytoskeleton; [GO:0031410] cytoplasmic vesicle; [GO:0003674] molecular_function; [GO:0043167] ion binding; [GO:0005694] chromosome; [GO:0005634] nucleus; [GO:0008092] cytoskeletal protein binding; [GO:0005815] microtubule organizing center; [GO:0005829] cy…	GO:0044352 pinosome;GO:0044354 macropinosome;GO:0035371 microtubule plus-end	GO:0051010 microtubule plus-end binding;GO:0008017 microtubule binding;GO:0015631 tubulin binding		Cancer-related genes:Mutational cancer driver genes; Predicted intracellular proteins; Cancer-related genes:Candidate cancer biomarkers	Cytosol;Microtubule ends (Supported)		(M163)PID LIS1 PATHWAY; (M121)PID MTOR 4PATHWAY	(M5893)HALLMARK MITOTIC SPINDLE	0	0	0	0	0	0	0	0	0	0	0	1	0	0	0	0	0	0	0	0	0
7918	GPANK1	0	1	0	1	0	0	0	0	GPANK1	ANKRD59|BAT4|D6S54E|G5|GPATCH10	protein-coding	G-patch domain and ankyrin repeats 1	This gene is located in a cluster of HLA-B-associated transcripts, which is included in the human major histocompatability complex III region. This gene encodes a protein which is thought to play a role in immunity. Multiple alternatively spliced variants, encoding the same protein, have been identified. [provided by RefSeq, Nov 2010]	chr6:31666283-31661228		[GO:0003674] molecular_function		GO:0003676 nucleic acid binding;GO:1901363 heterocyclic compound binding;GO:0097159 organic cyclic compound binding		Predicted intracellular proteins	Endoplasmic reticulum (Approved)				0	0	0	0	0	0	0	0	0	0	0	0	0	0	0	0	0	0	0	0	0
375061	FAM89A	0	1	0	0	1	0	0	0	FAM89A	C1orf153	protein-coding	family with sequence similarity 89 member A		chr1:231040254-231018958						Predicted intracellular proteins	Golgi apparatus;Vesicles (Approved); Additional: Nucleoplasm				0	0	0	0	0	0	0	0	0	0	0	0	0	0	0	0	0	0	0	0	0
4086	SMAD1	0	0	0	1	1	0	0	0	SMAD1	BSP-1|BSP1|JV4-1|JV41|MADH1|MADR1	protein-coding	SMAD family member 1	The protein encoded by this gene belongs to the SMAD, a family of proteins similar to the gene products of the Drosophila gene 'mothers against decapentaplegic' (Mad) and the C. elegans gene Sma. SMAD proteins are signal transducers and transcriptional modulators that mediate multiple signaling pathways. This protein mediates the signals of the bone morphogenetic proteins (BMPs), which are involv…	chr4:145480770-145559176	GO:0002051 osteoblast fate commitment;GO:0007183 SMAD protein complex assembly;GO:0031053 primary miRNA processing	[GO:0005575] cellular_component; [GO:0005622] intracellular anatomical structure; [GO:0043226] organelle; [GO:0005634] nucleus; [GO:0008150] biological_process; [GO:0034641] cellular nitrogen compound metabolic process; [GO:0009058] biosynthetic process; [GO:0007165] signal transduction; [GO:0032991] protein-containing complex; [GO:0003674] molecular_function; [GO:0005737] cytoplasm; [GO:0043167]…	GO:0071142 homomeric SMAD protein complex;GO:0071144 heteromeric SMAD protein complex;GO:0071141 SMAD protein complex	GO:0070878 primary miRNA binding;GO:0017151 DEAD/H-box RNA helicase binding;GO:0070410 co-SMAD binding		Disease related genes; Transcription factors:beta-Hairpin exposed by an alpha/beta-scaffold; Predicted intracellular proteins; Cancer-related genes:Candidate cancer biomarkers	Cytosol;Nucleoplasm (Supported)		(M203)PID ALK2 PATHWAY; (M185)PID ALK1 PATHWAY; (M181)PID BMP PATHWAY	(M5896)HALLMARK TGF BETA SIGNALING	0	0	0	0	0	0	0	0	0	0	0	0	0	0	0	1	0	1	0	0	0
642819	ZNF487	0	1	0	1	0	0	0	0	ZNF487	KRBO1|ZNF487P	protein-coding	zinc finger protein 487		chr10:43436848-43523894	GO:0000122 negative regulation of transcription by RNA polymerase II;GO:0045892 negative regulation of transcription, DNA-templated;GO:1903507 negative regulation of nucleic acid-templated transcription	[GO:0008150] biological_process; [GO:0034641] cellular nitrogen compound metabolic process; [GO:0009058] biosynthetic process	GO:0000785 chromatin;GO:0005694 chromosome;GO:0043232 intracellular non-membrane-bounded organelle	GO:0001227 DNA-binding transcription repressor activity, RNA polymerase II-specific;GO:0001217 DNA-binding transcription repressor activity;GO:0000981 DNA-binding transcription factor activity, RNA polymerase II-specific		Predicted intracellular proteins	Nuclear membrane (Approved); Additional: Cytosol;Nucleoplasm				0	0	0	0	0	0	0	0	0	0	0	0	0	0	0	0	0	0	0	0	0
54496	PRMT7	0	1	0	0	1	0	0	0	PRMT7	SBIDDS	protein-coding	protein arginine methyltransferase 7	This gene encodes a member of the protein arginine N-methyltransferase family of proteins. The encoded enzyme transfers single methyl groups to arginine residues to generate monomethylarginines on histone proteins as well as other protein substrates. This enzyme plays a role in a wide range of biological processes, including neuronal differentiation, male germ line imprinting, small nuclear ribon…	chr16:68311019-68360870	GO:0019918 peptidyl-arginine methylation, to symmetrical-dimethyl arginine;GO:0043985 histone H4-R3 methylation;GO:0035247 peptidyl-arginine omega-N-methylation	[GO:0003674] molecular_function; [GO:0008168] methyltransferase activity; [GO:0008150] biological_process; [GO:0006464] cellular protein modification process; [GO:0005575] cellular_component; [GO:0005622] intracellular anatomical structure; [GO:0043226] organelle; [GO:0005634] nucleus; [GO:0005737] cytoplasm; [GO:0005654] nucleoplasm; [GO:0005730] nucleolus; [GO:0051276] chromosome organization; …	GO:0001650 fibrillar center;GO:0005730 nucleolus;GO:0005654 nucleoplasm	GO:0016277 [myelin basic protein]-arginine N-methyltransferase activity;GO:0044020 histone methyltransferase activity (H4-R3 specific);GO:0035243 protein-arginine omega-N symmetric methyltransferase activity		Human disease related genes:Congenital malformations:Other congenital malformations; Predicted intracellular proteins; ENZYME proteins:Transferases; Disease related genes; Potential drug targets; Enzymes	Nucleoplasm (Enhanced); Additional: Nucleoli fibrillar center				0	0	0	0	0	0	0	0	1	0	0	0	0	0	0	0	0	0	0	0	0
5144	PDE4D	0	0	0	1	1	0	0	0	PDE4D	ACRDYS2|DPDE3|HSPDE4D|PDE43|PDE4DN2|STRK1	protein-coding	phosphodiesterase 4D	This gene encodes one of four mammalian counterparts to the fruit fly 'dunce' gene. The encoded protein has 3',5'-cyclic-AMP phosphodiesterase activity and degrades cAMP, which acts as a signal transduction molecule in multiple cell types. This gene uses different promoters to generate multiple alternatively spliced transcript variants that encode functional proteins.[provided by RefSeq, Sep 2009]	chr5:60522128-58969038	GO:0086024 adenylate cyclase-activating adrenergic receptor signaling pathway involved in positive regulation of heart rate;GO:1901898 negative regulation of relaxation of cardiac muscle;GO:0140200 adenylate cyclase-activating adrenergic receptor signaling pathway involved in regulation of heart rate	[GO:0005575] cellular_component; [GO:0005737] cytoplasm; [GO:0005622] intracellular anatomical structure; [GO:0003674] molecular_function; [GO:0043167] ion binding; [GO:0005829] cytosol; [GO:0005886] plasma membrane; [GO:0008150] biological_process; [GO:0007165] signal transduction; [GO:0043226] organelle; [GO:0005856] cytoskeleton; [GO:0005815] microtubule organizing center; [GO:0005634] nucleus…	GO:0005891 voltage-gated calcium channel complex;GO:0034704 calcium channel complex;GO:0034703 cation channel complex	GO:0031698 beta-2 adrenergic receptor binding;GO:0004115 3',5'-cyclic-AMP phosphodiesterase activity;GO:0031690 adrenergic receptor binding		Predicted intracellular proteins; Human disease related genes:Congenital malformations:Congenital malformations of the musculoskeletal system; ENZYME proteins:Hydrolases; Disease related genes; Enzymes; FDA approved drug targets:Small molecule drugs	Plasma membrane (Supported); Additional: Cytosol	Adenosine phosphate; Dyphylline; Iloprost; Roflumilast; Piclamilast; Rolipram; 3,5-Dimethyl-1-(3-Nitrophenyl)-1h-Pyrazole-4-Carboxylic Acid Ethyl Ester; 2-[3-(2-Hydroxy-1,1-Dihydroxymethyl-Ethylamino)-Propylamino]-2-Hydroxymethyl-Propane-1,3-Diol; Zardaverine; 1-(4-Aminophenyl)-3,5-Dimethyl-1h-Pyrazole-4-Carboxylic Acid Ethyl Ester; (S)-Rolipram; Cilomilast; (R)-Rolipram; 3,5-Dimethyl-1h-Pyrazole…			0	0	0	0	0	1	0	0	0	0	0	0	0	0	0	0	1	0	1	0	0
79618	HMBOX1	0	0	0	1	1	0	0	0	HMBOX1	HNF1LA|HOT1|PBHNF|TAH1	protein-coding	homeobox containing 1		chr8:28890116-29053270	GO:0035563 positive regulation of chromatin binding;GO:0035561 regulation of chromatin binding;GO:0032212 positive regulation of telomere maintenance via telomerase	[GO:0003674] molecular_function; [GO:0005575] cellular_component; [GO:0005622] intracellular anatomical structure; [GO:0043226] organelle; [GO:0005694] chromosome; [GO:0005634] nucleus; [GO:0005737] cytoplasm; [GO:0005654] nucleoplasm; [GO:0005829] cytosol; [GO:0003677] DNA binding; [GO:0008150] biological_process; [GO:0034641] cellular nitrogen compound metabolic process; [GO:0009058] biosynthet…	GO:0015030 Cajal body;GO:0016605 PML body;GO:0000781 chromosome, telomeric region	GO:0003691 double-stranded telomeric DNA binding;GO:0042162 telomeric DNA binding;GO:0044877 protein-containing complex binding		Transcription factors:Helix-turn-helix domains; Predicted intracellular proteins	Nucleoplasm (Supported); Additional: Cytosol;Nuclear bodies				0	0	0	0	0	0	0	0	0	0	0	0	0	0	0	0	0	0	0	0	0
29886	SNX8	0	1	0	0	0	0	0	0	SNX8	Mvp1	protein-coding	sorting nexin 8		chr7:2354497-2251770	GO:0034498 early endosome to Golgi transport;GO:0042147 retrograde transport, endosome to Golgi;GO:0016482 cytosolic transport	[GO:0005575] cellular_component; [GO:0006810] transport; [GO:0008150] biological_process; [GO:0015031] protein transport; [GO:0005622] intracellular anatomical structure; [GO:0043226] organelle; [GO:0005737] cytoplasm; [GO:0031410] cytoplasmic vesicle; [GO:0005768] endosome; [GO:0003674] molecular_function; [GO:0005829] cytosol; [GO:0008289] lipid binding; [GO:0016192] vesicle-mediated transport;…	GO:0031901 early endosome membrane;GO:0005769 early endosome;GO:0010008 endosome membrane	GO:0035091 phosphatidylinositol binding;GO:0005543 phospholipid binding;GO:0008289 lipid binding		Predicted intracellular proteins	Vesicles (Supported)				0	0	0	0	0	0	0	0	0	0	0	0	0	0	0	0	0	0	0	0	0
5567	PRKACB	0	0	0	0	1	0	0	0	PRKACB	CAFD2|PKACB	protein-coding	protein kinase cAMP-activated catalytic subunit beta	The protein encoded by this gene is a member of the serine/threonine protein kinase family. The encoded protein is a catalytic subunit of cAMP (cyclic AMP)-dependent protein kinase, which mediates signalling though cAMP. cAMP signaling is important to a number of processes, including cell proliferaton and differentiation. Multiple alternatively spliced transcript variants encoding distinct isofor…	chr1:84078079-84238498	GO:1901621 negative regulation of smoothened signaling pathway involved in dorsal/ventral neural tube patterning;GO:1901620 regulation of smoothened signaling pathway involved in dorsal/ventral neural tube patterning;GO:0034380 high-density lipoprotein particle assembly	[GO:0005575] cellular_component; [GO:0005622] intracellular anatomical structure; [GO:0043226] organelle; [GO:0005634] nucleus; [GO:0005737] cytoplasm; [GO:0003674] molecular_function; [GO:0016301] kinase activity; [GO:0008150] biological_process; [GO:0006464] cellular protein modification process; [GO:0043167] ion binding; [GO:0005886] plasma membrane; [GO:0019899] enzyme binding; [GO:0005856] c…	GO:0005952 cAMP-dependent protein kinase complex;GO:0097546 ciliary base;GO:0005813 centrosome	GO:0004679 AMP-activated protein kinase activity;GO:0004691 cAMP-dependent protein kinase activity;GO:0004690 cyclic nucleotide-dependent protein kinase activity	AGC Ser/Thr protein kinase family	Human disease related genes:Congenital malformations:Other congenital malformations; RAS pathway related proteins; Predicted intracellular proteins; ENZYME proteins:Transferases; Kinases:AGC Ser/Thr protein kinases; Enzymes	Cytosol (Approved); Additional: Cytokinetic bridge	Phosphonothreonine; Fostamatinib	(M182)PID IL3 PATHWAY; (M277)PID INTEGRIN A4B1 PATHWAY; (M22)PID GMCSF PATHWAY		0	0	1	0	0	1	0	0	0	1	0	0	0	0	0	0	0	0	0	0	0
85316	BAGE5	0	0	0	0	1	0	0	0	BAGE5	CT2.5	protein-coding	BAGE family member 5					GO:0005576 extracellular region;GO:0110165 cellular anatomical entity;GO:0005575 cellular_component								0	0	0	0	0	0	0	0	0	0	0	0	0	0	0	0	0	0	0	0	0
51019	WASHC3	0	0	0	0	1	0	0	0	WASHC3	CCDC53|CGI-116	protein-coding	WASH complex subunit 3		chr12:102062124-102012840	GO:0034315 regulation of Arp2/3 complex-mediated actin nucleation;GO:0030041 actin filament polymerization;GO:0051125 regulation of actin nucleation	[GO:0005575] cellular_component; [GO:0005737] cytoplasm; [GO:0005622] intracellular anatomical structure; [GO:0032991] protein-containing complex; [GO:0006810] transport; [GO:0008150] biological_process; [GO:0015031] protein transport; [GO:0043226] organelle; [GO:0031410] cytoplasmic vesicle; [GO:0005768] endosome; [GO:0003674] molecular_function; [GO:0016192] vesicle-mediated transport; [GO:0065…	GO:0071203 WASH complex;GO:0031901 early endosome membrane;GO:0005769 early endosome	GO:0005515 protein binding;GO:0005488 binding;GO:0003674 molecular_function		Predicted intracellular proteins; Transporters	Vesicles (Approved)				0	0	0	0	0	0	0	0	0	0	1	0	0	0	0	0	0	0	0	0	0
9534	ZNF254	0	1	0	0	0	0	0	0	ZNF254	BMZF-5|HD-ZNF1|ZNF539|ZNF91L	protein-coding	zinc finger protein 254	Zinc finger proteins have been shown to interact with nucleic acids and to have diverse functions. The zinc finger domain is a conserved amino acid sequence motif containing 2 specifically positioned cysteines and 2 histidines that are involved in coordinating zinc. Kruppel-related proteins form 1 family of zinc finger proteins. See ZFP93 (MIM 604749) for additional information on zinc finger pro…	chr19:24033449-24129968	GO:0000122 negative regulation of transcription by RNA polymerase II;GO:0045892 negative regulation of transcription, DNA-templated;GO:1903507 negative regulation of nucleic acid-templated transcription	[GO:0008150] biological_process; [GO:0034641] cellular nitrogen compound metabolic process; [GO:0009058] biosynthetic process; [GO:0005575] cellular_component; [GO:0005622] intracellular anatomical structure; [GO:0043226] organelle; [GO:0005634] nucleus; [GO:0003674] molecular_function; [GO:0043167] ion binding; [GO:0003677] DNA binding; [GO:0003700] DNA-binding transcription factor activity	GO:0005634 nucleus;GO:0043231 intracellular membrane-bounded organelle;GO:0043229 intracellular organelle	GO:0000978 RNA polymerase II cis-regulatory region sequence-specific DNA binding;GO:0000987 cis-regulatory region sequence-specific DNA binding;GO:0000981 DNA-binding transcription factor activity, RNA polymerase II-specific		Transcription factors:Zinc-coordinating DNA-binding domains; Predicted intracellular proteins					1	0	0	0	0	0	0	0	0	0	0	0	0	0	0	0	0	0	0	0	0
10898	CPSF4	0	0	0	1	0	0	0	0	CPSF4	CPSF30|NAR|NEB-1|NEB1	protein-coding	cleavage and polyadenylation specific factor 4	Inhibition of the nuclear export of poly(A)-containing mRNAs caused by the influenza A virus NS1 protein requires its effector domain. The NS1 effector domain functionally interacts with the cellular 30 kDa subunit of cleavage and polyadenylation specific factor 4, an essential component of the 3' end processing machinery of cellular pre-mRNAs. In influenza virus-infected cells, the NS1 protein i…	chr7:99438943-99457373	GO:0098789 pre-mRNA cleavage required for polyadenylation;GO:0098787 mRNA cleavage involved in mRNA processing;GO:0006379 mRNA cleavage	[GO:0005575] cellular_component; [GO:0005622] intracellular anatomical structure; [GO:0043226] organelle; [GO:0005634] nucleus; [GO:0003674] molecular_function; [GO:0003723] RNA binding; [GO:0008150] biological_process; [GO:0034641] cellular nitrogen compound metabolic process; [GO:0006397] mRNA processing; [GO:0043167] ion binding; [GO:0005654] nucleoplasm; [GO:0032991] protein-containing comple…	GO:0005847 mRNA cleavage and polyadenylation specificity factor complex;GO:0005849 mRNA cleavage factor complex;GO:0140513 nuclear protein-containing complex	GO:0008270 zinc ion binding;GO:0046914 transition metal ion binding;GO:1990837 sequence-specific double-stranded DNA binding		Predicted intracellular proteins	Nucleoplasm (Supported); Additional: Vesicles				0	0	0	0	0	0	0	0	0	0	0	0	0	0	0	0	0	0	0	0	0
100271835	LIMS3-LOC440895	0	1	0	0	0	0	0	0	LIMS3-LOC440895		ncRNA	LIMS3-LOC440895 readthrough		chr2:109898432-109968574											0	0	0	0	0	0	0	0	0	0	0	0	0	0	0	0	0	0	0	0	0
7568	ZNF20	0	0	0	1	0	0	0	0	ZNF20	KOX13	protein-coding	zinc finger protein 20		chr19:12140350-12131350	GO:0000122 negative regulation of transcription by RNA polymerase II;GO:0045892 negative regulation of transcription, DNA-templated;GO:1903507 negative regulation of nucleic acid-templated transcription	[GO:0008150] biological_process; [GO:0034641] cellular nitrogen compound metabolic process; [GO:0009058] biosynthetic process; [GO:0005575] cellular_component; [GO:0005622] intracellular anatomical structure; [GO:0043226] organelle; [GO:0005634] nucleus; [GO:0003674] molecular_function; [GO:0043167] ion binding; [GO:0003677] DNA binding; [GO:0003700] DNA-binding transcription factor activity	GO:0005634 nucleus;GO:0043231 intracellular membrane-bounded organelle;GO:0043229 intracellular organelle	GO:0001227 DNA-binding transcription repressor activity, RNA polymerase II-specific;GO:0001217 DNA-binding transcription repressor activity;GO:0000981 DNA-binding transcription factor activity, RNA polymerase II-specific		Transcription factors:Zinc-coordinating DNA-binding domains; Predicted intracellular proteins	Plasma membrane (Approved); Additional: Nucleoplasm				1	0	0	0	0	0	0	0	0	0	0	0	0	0	0	0	0	0	0	0	0
55611	OTUB1	0	0	0	0	1	0	0	0	OTUB1	HSPC263|OTB1|OTU1	protein-coding	OTU deubiquitinase, ubiquitin aldehyde binding 1	The product of this gene is a member of the OTU (ovarian tumor) superfamily of predicted cysteine proteases. The encoded protein is a highly specific ubiquitin iso-peptidase, and cleaves ubiquitin from branched poly-ubiquitin chains but not from ubiquitinated substrates. It interacts with another ubiquitin protease and an E3 ubiquitin ligase that inhibits cytokine gene transcription in the immune…	chr11:63986438-63998412	GO:0033183 negative regulation of histone ubiquitination;GO:1901314 regulation of histone H2A K63-linked ubiquitination;GO:1901315 negative regulation of histone H2A K63-linked ubiquitination	[GO:0003674] molecular_function; [GO:0008233] peptidase activity; [GO:0008150] biological_process; [GO:0006464] cellular protein modification process; [GO:0005575] cellular_component; [GO:0005737] cytoplasm; [GO:0005622] intracellular anatomical structure; [GO:0019899] enzyme binding; [GO:0006259] DNA metabolic process; [GO:0034641] cellular nitrogen compound metabolic process; [GO:0006950] respo…	GO:0070062 extracellular exosome;GO:1903561 extracellular vesicle;GO:0043230 extracellular organelle	GO:0019784 deNEDDylase activity;GO:0043130 ubiquitin binding;GO:0004843 cysteine-type deubiquitinase activity		Peptidases:Cysteine-type peptidases; Predicted intracellular proteins; Enzymes; ENZYME proteins:Hydrolases	Cytosol;Nucleoplasm (Approved)				0	0	0	0	0	0	0	0	1	0	0	0	0	0	1	0	0	0	0	1	0
10231	RCAN2	0	1	0	0	0	0	0	0	RCAN2	CSP2|DSCR1L1|MCIP2|RCN2|ZAKI-4|ZAKI4	protein-coding	regulator of calcineurin 2	This gene encodes a member of the regulator of calcineurin (RCAN) protein family. These proteins play a role in many physiological processes by binding to the catalytic domain of calcineurin A, inhibiting calcineurin-mediated nuclear translocation of the transcription factor NFATC1. Expression of this gene in skin fibroblasts is upregulated by thyroid hormone, and the encoded protein may also pla…	chr6:46491970-46220736	GO:0019722 calcium-mediated signaling;GO:0019932 second-messenger-mediated signaling;GO:0035556 intracellular signal transduction	[GO:0003674] molecular_function; [GO:0008150] biological_process; [GO:0007165] signal transduction; [GO:0005575] cellular_component; [GO:0005622] intracellular anatomical structure; [GO:0043226] organelle; [GO:0005634] nucleus; [GO:0005737] cytoplasm; [GO:0030234] enzyme regulator activity	GO:0005634 nucleus;GO:0005737 cytoplasm;GO:0043231 intracellular membrane-bounded organelle	GO:0008597 calcium-dependent protein serine/threonine phosphatase regulator activity;GO:0019888 protein phosphatase regulator activity;GO:0019208 phosphatase regulator activity		Predicted intracellular proteins	Mitochondria (Approved); Additional: Nucleoplasm		(M235)PID TCR CALCIUM PATHWAY; (M113)PID NFAT 3PATHWAY		0	0	0	0	0	0	0	0	0	0	0	0	0	0	0	0	0	0	0	0	0
58506	SCAF1	0	0	0	0	1	0	0	0	SCAF1	SRA1	protein-coding	SR-related CTD associated factor 1		chr19:49640465-49658642	GO:0006366 transcription by RNA polymerase II;GO:0008380 RNA splicing;GO:0006351 transcription, DNA-templated	[GO:0005575] cellular_component; [GO:0005622] intracellular anatomical structure; [GO:0043226] organelle; [GO:0005634] nucleus; [GO:0003674] molecular_function; [GO:0003723] RNA binding; [GO:0008150] biological_process; [GO:0034641] cellular nitrogen compound metabolic process; [GO:0006397] mRNA processing; [GO:0019899] enzyme binding; [GO:0009058] biosynthetic process	GO:0005634 nucleus;GO:0043231 intracellular membrane-bounded organelle;GO:0043229 intracellular organelle	GO:0099122 RNA polymerase II C-terminal domain binding;GO:0000993 RNA polymerase II complex binding;GO:0043175 RNA polymerase core enzyme binding		Predicted intracellular proteins	Nucleoplasm (Approved); Additional: Cytosol				0	0	0	0	0	0	0	0	0	0	0	0	0	0	0	0	0	0	0	0	0
57649	PHF12	0	0	0	0	1	0	0	0	PHF12	PF1	protein-coding	PHD finger protein 12		chr17:28951518-28905250	GO:0000122 negative regulation of transcription by RNA polymerase II;GO:0045892 negative regulation of transcription, DNA-templated;GO:1903507 negative regulation of nucleic acid-templated transcription	[GO:0005575] cellular_component; [GO:0005622] intracellular anatomical structure; [GO:0043226] organelle; [GO:0005634] nucleus; [GO:0003674] molecular_function; [GO:0043167] ion binding; [GO:0005654] nucleoplasm; [GO:0008150] biological_process; [GO:0034641] cellular nitrogen compound metabolic process; [GO:0009058] biosynthetic process; [GO:0008289] lipid binding; [GO:0032991] protein-containing…	GO:0016580 Sin3 complex;GO:0070822 Sin3-type complex;GO:0017053 transcription repressor complex	GO:0001222 transcription corepressor binding;GO:0001221 transcription coregulator binding;GO:0003714 transcription corepressor activity		Predicted intracellular proteins	Nucleoplasm (Enhanced)				0	0	0	0	0	0	0	0	0	0	0	0	0	0	0	0	0	0	0	0	0
79744	ZNF419	0	0	0	0	1	0	0	0	ZNF419	ZAPHIR|ZNF419A	protein-coding	zinc finger protein 419		chr19:57487750-57496098	GO:0006357 regulation of transcription by RNA polymerase II;GO:0006355 regulation of transcription, DNA-templated;GO:1903506 regulation of nucleic acid-templated transcription	[GO:0005575] cellular_component; [GO:0005622] intracellular anatomical structure; [GO:0043226] organelle; [GO:0005634] nucleus; [GO:0003674] molecular_function; [GO:0043167] ion binding; [GO:0003677] DNA binding; [GO:0008150] biological_process; [GO:0034641] cellular nitrogen compound metabolic process; [GO:0009058] biosynthetic process; [GO:0003700] DNA-binding transcription factor activity	GO:0005634 nucleus;GO:0043231 intracellular membrane-bounded organelle;GO:0043229 intracellular organelle	GO:0000978 RNA polymerase II cis-regulatory region sequence-specific DNA binding;GO:0000987 cis-regulatory region sequence-specific DNA binding;GO:0000981 DNA-binding transcription factor activity, RNA polymerase II-specific		Transcription factors:Zinc-coordinating DNA-binding domains; Predicted intracellular proteins	Nucleoplasm (Approved); Additional: Nucleoli fibrillar center				1	0	0	0	0	0	0	0	0	0	0	0	0	0	0	0	0	0	0	0	0
9798	IST1	0	0	1	0	0	0	0	0	IST1	CHMP8|OLC1	protein-coding	IST1 factor associated with ESCRT-III	This gene encodes a protein with MIT-interacting motifs that interacts with components of endosomal sorting complexes required for transport (ESCRT). ESCRT functions in vesicle budding, such as that which occurs during membrane abscission in cytokinesis. There is a pseudogene for this gene on chromosome 19. Alternatively spliced transcript variants encoding multiple isoforms have been observed fo…	chr16:71894408-71931199	GO:0046745 viral capsid secondary envelopment;GO:0009838 abscission;GO:0048672 positive regulation of collateral sprouting	[GO:0006810] transport; [GO:0008150] biological_process; [GO:0015031] protein transport; [GO:0005575] cellular_component; [GO:0005622] intracellular anatomical structure; [GO:0043226] organelle; [GO:0005634] nucleus; [GO:0005635] nuclear envelope; [GO:0005737] cytoplasm; [GO:0031410] cytoplasmic vesicle; [GO:0007049] cell cycle; [GO:0005856] cytoskeleton; [GO:0051301] cell division; [GO:0005829] …	GO:0090543 Flemming body;GO:0035578 azurophil granule lumen;GO:0005793 endoplasmic reticulum-Golgi intermediate compartment	GO:0090541 MIT domain binding;GO:0045296 cadherin binding;GO:0050839 cell adhesion molecule binding		Predicted intracellular proteins	Vesicles (Supported)				0	0	0	0	0	0	1	0	0	0	0	0	0	0	0	0	0	0	0	0	0
54830	NUP62CL	0	0	0	1	0	0	0	0	NUP62CL		protein-coding	nucleoporin 62 C-terminal like	This gene encodes a protein containing a domain found in nucleoporins which are glycoproteins found in nuclear pore complexes. Alternative splicing results in multiple transcript variants. [provided by RefSeq, Sep 2011]	chrX:107206433-107123427	GO:0006405 RNA export from nucleus;GO:0006606 protein import into nucleus;GO:0051170 import into nucleus	[GO:0006810] transport; [GO:0008150] biological_process; [GO:0015031] protein transport; [GO:0003674] molecular_function; [GO:0006913] nucleocytoplasmic transport; [GO:0005198] structural molecule activity; [GO:0005575] cellular_component; [GO:0005622] intracellular anatomical structure; [GO:0043226] organelle; [GO:0005634] nucleus; [GO:0005635] nuclear envelope; [GO:0032991] protein-containing c…	GO:0044613 nuclear pore central transport channel;GO:0005643 nuclear pore;GO:0005635 nuclear envelope	GO:0017056 structural constituent of nuclear pore;GO:0005543 phospholipid binding;GO:0005198 structural molecule activity		Predicted intracellular proteins					0	0	0	0	0	0	0	0	0	0	0	0	0	0	0	0	0	0	0	0	0
140465	MYL6B	0	1	0	0	0	0	0	0	MYL6B	MLC1SA	protein-coding	myosin light chain 6B	Myosin is a hexameric ATPase cellular motor protein. It is composed of two heavy chains, two nonphosphorylatable alkali light chains, and two phosphorylatable regulatory light chains. This gene encodes a myosin alkali light chain expressed in both slow-twitch skeletal muscle and in nonmuscle tissue. Alternative splicing results in multiple transcript variants. [provided by RefSeq, Dec 2010]	chr12:56152587-56157982	GO:0030049 muscle filament sliding;GO:0033275 actin-myosin filament sliding;GO:0070252 actin-mediated cell contraction	[GO:0003674] molecular_function; [GO:0043167] ion binding; [GO:0032991] protein-containing complex; [GO:0005575] cellular_component; [GO:0005622] intracellular anatomical structure; [GO:0043226] organelle; [GO:0005856] cytoskeleton; [GO:0005737] cytoplasm; [GO:0005829] cytosol; [GO:0005576] extracellular region; [GO:0005615] extracellular space; [GO:0005198] structural molecule activity; [GO:0008…	GO:0016461 unconventional myosin complex;GO:0005859 muscle myosin complex;GO:0016460 myosin II complex	GO:0008307 structural constituent of muscle;GO:0003774 cytoskeletal motor activity;GO:0005509 calcium ion binding		Predicted intracellular proteins		4-[4-(2,5-DIOXO-PYRROLIDIN-1-YL)-PHENYLAMINO]-4-HYDROXY-BUTYRIC ACID		(M5909)HALLMARK MYOGENESIS	0	0	0	0	0	0	0	0	0	1	0	0	0	0	0	0	0	0	0	0	0
6940	ZNF354A	1	0	0	0	0	0	0	0	ZNF354A	EZNF|HEL104|HKL1|KID-1|KID1|TCF17	protein-coding	zinc finger protein 354A		chr5:178730659-178711512	GO:0007605 sensory perception of sound;GO:0050954 sensory perception of mechanical stimulus;GO:0007600 sensory perception	[GO:0005575] cellular_component; [GO:0005622] intracellular anatomical structure; [GO:0043226] organelle; [GO:0005634] nucleus; [GO:0003674] molecular_function; [GO:0043167] ion binding; [GO:0005654] nucleoplasm; [GO:0005730] nucleolus; [GO:0005737] cytoplasm; [GO:0005829] cytosol; [GO:0003677] DNA binding; [GO:0008150] biological_process; [GO:0034641] cellular nitrogen compound metabolic process…	GO:0005730 nucleolus;GO:0005654 nucleoplasm;GO:0031981 nuclear lumen	GO:0000978 RNA polymerase II cis-regulatory region sequence-specific DNA binding;GO:0000987 cis-regulatory region sequence-specific DNA binding;GO:0000981 DNA-binding transcription factor activity, RNA polymerase II-specific		Transcription factors:Zinc-coordinating DNA-binding domains; Predicted intracellular proteins	Nucleoli;Nucleoplasm (Supported); Additional: Cytosol				1	0	0	0	0	0	0	0	0	0	0	0	0	0	0	0	0	0	0	0	0
378108	TRIM74	0	1	0	0	0	0	0	0	TRIM74	TRIM50C	protein-coding	tripartite motif containing 74		chr7:72969681-72954868	GO:0016567 protein ubiquitination;GO:0032446 protein modification by small protein conjugation;GO:0070647 protein modification by small protein conjugation or removal	[GO:0003674] molecular_function; [GO:0043167] ion binding; [GO:0005575] cellular_component; [GO:0005737] cytoplasm; [GO:0005622] intracellular anatomical structure; [GO:0005829] cytosol; [GO:0008150] biological_process; [GO:0006464] cellular protein modification process	GO:0005829 cytosol;GO:0005737 cytoplasm;GO:0005622 intracellular anatomical structure	GO:0061630 ubiquitin protein ligase activity;GO:0061659 ubiquitin-like protein ligase activity;GO:0004842 ubiquitin-protein transferase activity		Predicted intracellular proteins	Cytosol (Approved)				0	0	0	0	1	0	0	0	0	0	0	0	0	0	0	0	0	0	0	0	0
51497	NELFCD	0	0	0	0	1	0	0	0	NELFCD	HSPC130|NELF-C|NELF-D|TH1|TH1L	protein-coding	negative elongation factor complex member C/D	The NELF complex of proteins interacts with the DSIF protein complex to repress transcriptional elongation by RNA polymerase II. The protein encoded by this gene is an essential part of the NELF complex. Alternative translation initiation site usage results in the formation of two isoforms with different N-termini. [provided by RefSeq, Jul 2008]	chr20:58981256-58995113	GO:0034244 negative regulation of transcription elongation from RNA polymerase II promoter;GO:0032785 negative regulation of DNA-templated transcription, elongation;GO:0034243 regulation of transcription elongation from RNA polymerase II promoter	[GO:0005575] cellular_component; [GO:0005622] intracellular anatomical structure; [GO:0043226] organelle; [GO:0005634] nucleus; [GO:0008150] biological_process; [GO:0034641] cellular nitrogen compound metabolic process; [GO:0009058] biosynthetic process; [GO:0003674] molecular_function; [GO:0003723] RNA binding; [GO:0005654] nucleoplasm; [GO:0032991] protein-containing complex	GO:0032021 NELF complex;GO:0008023 transcription elongation factor complex;GO:0140513 nuclear protein-containing complex	GO:0003723 RNA binding;GO:0003676 nucleic acid binding;GO:1901363 heterocyclic compound binding		Predicted intracellular proteins	Nuclear bodies;Nucleoplasm (Supported); Additional: Cytosol;Vesicles			(M5898)HALLMARK DNA REPAIR	0	0	0	0	0	0	0	0	0	0	0	0	0	0	0	0	0	0	0	0	0
6598	SMARCB1	0	0	0	0	1	0	0	0	SMARCB1	BAF47|CSS3|INI-1|INI1|MRD15|PPP1R144|RDT|RTPS1|SNF5|SNF5L1|SWNTS1|Sfh1p|Snr1|hSNFS	protein-coding	SWI/SNF related, matrix associated, actin dependent regulator of chromatin, subfamily b, member 1	The protein encoded by this gene is part of a complex that relieves repressive chromatin structures, allowing the transcriptional machinery to access its targets more effectively. The encoded nuclear protein may also bind to and enhance the DNA joining activity of HIV-1 integrase. This gene has been found to be a tumor suppressor, and mutations in it have been associated with malignant rhabdoid t…	chr22:23786966-23838009	GO:0039692 single stranded viral RNA replication via double stranded DNA intermediate;GO:1900110 negative regulation of histone H3-K9 dimethylation;GO:1902659 regulation of glucose mediated signaling pathway	[GO:0005575] cellular_component; [GO:0005622] intracellular anatomical structure; [GO:0043226] organelle; [GO:0005634] nucleus; [GO:0008150] biological_process; [GO:0051276] chromosome organization; [GO:0005694] chromosome; [GO:0000228] nuclear chromosome; [GO:0032991] protein-containing complex; [GO:0005654] nucleoplasm; [GO:0005730] nucleolus; [GO:0003674] molecular_function; [GO:0003677] DNA b…	GO:0140092 bBAF complex;GO:0016586 RSC-type complex;GO:0035060 brahma complex	GO:0001163 RNA polymerase I transcription regulatory region sequence-specific DNA binding;GO:0001164 RNA polymerase I core promoter sequence-specific DNA binding;GO:0030957 Tat protein binding		Human disease related genes:Congenital malformations:Other congenital malformations; Cancer-related genes:Mutated cancer genes; Disease related genes; Human disease related genes:Cancers:Cancers of eye, brain, and central nervous system; Human disease related genes:Other diseases:Others; Predicted intracellular proteins; Human disease related genes:Other diseases:Mental and behavioural disorders	Nucleoplasm (Supported); Additional: Nucleoli fibrillar center		(M119)PID ERB GENOMIC PATHWAY; (M279)PID RB 1PATHWAY		0	0	1	0	0	0	0	0	1	1	0	0	0	0	1	0	0	1	0	1	0
100287226	ZNF729	0	1	0	0	0	0	0	0	ZNF729		protein-coding	zinc finger protein 729		chr19:22286441-22317176	GO:0045944 positive regulation of transcription by RNA polymerase II;GO:0045893 positive regulation of transcription, DNA-templated;GO:1903508 positive regulation of nucleic acid-templated transcription	[GO:0005575] cellular_component; [GO:0005622] intracellular anatomical structure; [GO:0043226] organelle; [GO:0005634] nucleus; [GO:0003674] molecular_function; [GO:0043167] ion binding; [GO:0003677] DNA binding; [GO:0008150] biological_process; [GO:0034641] cellular nitrogen compound metabolic process; [GO:0009058] biosynthetic process; [GO:0003700] DNA-binding transcription factor activity	GO:0005634 nucleus;GO:0043231 intracellular membrane-bounded organelle;GO:0043229 intracellular organelle	GO:0001228 DNA-binding transcription activator activity, RNA polymerase II-specific;GO:0001216 DNA-binding transcription activator activity;GO:0000978 RNA polymerase II cis-regulatory region sequence-specific DNA binding		Transcription factors:Zinc-coordinating DNA-binding domains; Predicted intracellular proteins					1	0	0	0	0	0	0	0	0	0	0	0	0	0	0	0	0	0	0	0	0
1411	CRYBA1	0	0	0	0	1	0	0	0	CRYBA1	CRYB1|CTRCT10	protein-coding	crystallin beta A1	Crystallins are separated into two classes: taxon-specific, or enzyme, and ubiquitous. The latter class constitutes the major proteins of vertebrate eye lens and maintains the transparency and refractive index of the lens. Since lens central fiber cells lose their nuclei during development, these crystallins are made and then retained throughout life, making them extremely stable proteins. Mammal…	chr17:29246859-29254494	GO:2000210 positive regulation of anoikis;GO:0014067 negative regulation of phosphatidylinositol 3-kinase signaling;GO:2000209 regulation of anoikis	[GO:0005575] cellular_component; [GO:0005622] intracellular anatomical structure; [GO:0043226] organelle; [GO:0005634] nucleus; [GO:0005737] cytoplasm; [GO:0003674] molecular_function; [GO:0008150] biological_process; [GO:0050877] nervous system process; [GO:0005198] structural molecule activity; [GO:0048856] anatomical structure development; [GO:0006810] transport; [GO:0016192] vesicle-mediated …	GO:0000323 lytic vacuole;GO:0005764 lysosome;GO:0005773 vacuole	GO:0005212 structural constituent of eye lens;GO:0005198 structural molecule activity;GO:0005515 protein binding		Disease related genes; Predicted intracellular proteins; Human disease related genes:Nervous system diseases:Eye disease					0	0	0	0	0	0	0	0	0	0	0	0	0	0	0	0	1	0	0	0	0
7052	TGM2	0	0	0	0	1	0	0	0	TGM2	TGC|hTG2|tTG	protein-coding	transglutaminase 2	Transglutaminases are enzymes that catalyze the crosslinking of proteins by epsilon-gamma glutamyl lysine isopeptide bonds. While the primary structure of transglutaminases is not conserved, they all have the same amino acid sequence at their active sites and their activity is calcium-dependent. The protein encoded by this gene acts as a monomer, is induced by retinoic acid, and appears to be inv…	chr20:38168475-38127385	GO:1904014 response to serotonin;GO:1904015 cellular response to serotonin;GO:0018277 protein deamination	[GO:0005575] cellular_component; [GO:0005622] intracellular anatomical structure; [GO:0043226] organelle; [GO:0005634] nucleus; [GO:0005737] cytoplasm; [GO:0003674] molecular_function; [GO:0043167] ion binding; [GO:0005829] cytosol; [GO:0005886] plasma membrane; [GO:0008150] biological_process; [GO:0008233] peptidase activity; [GO:0005739] mitochondrion; [GO:0016746] acyltransferase activity; [GO…	GO:0005925 focal adhesion;GO:0062023 collagen-containing extracellular matrix;GO:0030055 cell-substrate junction	GO:0050568 protein-glutamine glutaminase activity;GO:0120294 peptide serotonyltransferase activity;GO:0120295 histone serotonyltransferase activity		Predicted intracellular proteins; ENZYME proteins:Hydrolases; ENZYME proteins:Transferases; Predicted secreted proteins; Disease related genes; Potential drug targets; Enzymes	Cytosol (Approved); Additional: Plasma membrane	Guanosine-5'-Diphosphate; Hexylresorcinol	(M118)PID INTEGRIN A9B1 PATHWAY; (M99)PID TXA2PATHWAY; (M18)PID INTEGRIN1 PATHWAY	(M5947)HALLMARK IL2 STAT5 SIGNALING; (M5891)HALLMARK HYPOXIA; (M5906)HALLMARK ESTROGEN RESPONSE EARLY	0	0	0	0	0	0	0	0	0	0	0	0	0	0	0	0	0	0	0	0	0
166793	ZBTB49	0	0	0	1	0	0	0	0	ZBTB49	ZNF509	protein-coding	zinc finger and BTB domain containing 49		chr4:4290251-4321783	GO:0008285 negative regulation of cell population proliferation;GO:0000122 negative regulation of transcription by RNA polymerase II;GO:0051726 regulation of cell cycle	[GO:0005575] cellular_component; [GO:0005622] intracellular anatomical structure; [GO:0043226] organelle; [GO:0005634] nucleus; [GO:0005737] cytoplasm; [GO:0003674] molecular_function; [GO:0043167] ion binding; [GO:0008150] biological_process; [GO:0007049] cell cycle; [GO:0005654] nucleoplasm; [GO:0005829] cytosol; [GO:0003677] DNA binding; [GO:0034641] cellular nitrogen compound metabolic proces…	GO:0015630 microtubule cytoskeleton;GO:0005856 cytoskeleton;GO:0005654 nucleoplasm	GO:0001223 transcription coactivator binding;GO:0001221 transcription coregulator binding;GO:0001227 DNA-binding transcription repressor activity, RNA polymerase II-specific		Transcription factors:Zinc-coordinating DNA-binding domains; Predicted intracellular proteins	Nucleoplasm (Approved); Additional: Cytosol;Microtubules				0	0	0	0	0	0	0	0	0	0	0	0	0	0	0	0	0	0	0	0	0
26258	BLOC1S6	0	1	0	0	0	0	0	0	BLOC1S6	BLOS6|HPS9|PA|PALLID|PLDN	protein-coding	biogenesis of lysosomal organelles complex 1 subunit 6	The protein encoded by this gene may play a role in intracellular vesicle trafficking. It interacts with Syntaxin 13 which mediates intracellular membrane fusion. Mutations in this gene cause symptoms associated with Hermansky-Pudlak syndrome-9. Alternative splicing results in multiple transcript variants. A pseudogene related to this gene is located on the X chromosome. [provided by RefSeq, Aug …	chr15:45587123-45609716	GO:0033299 secretion of lysosomal enzymes;GO:0050942 positive regulation of pigment cell differentiation;GO:0050932 regulation of pigment cell differentiation	[GO:0005575] cellular_component; [GO:0005737] cytoplasm; [GO:0005622] intracellular anatomical structure; [GO:0003674] molecular_function; [GO:0008092] cytoskeletal protein binding; [GO:0005829] cytosol; [GO:0032991] protein-containing complex; [GO:0043226] organelle; [GO:0031410] cytoplasmic vesicle; [GO:0006810] transport; [GO:0008150] biological_process; [GO:0030705] cytoskeleton-dependent int…	GO:0031083 BLOC-1 complex;GO:0031082 BLOC complex;GO:1904115 axon cytoplasm	GO:0019905 syntaxin binding;GO:0000149 SNARE binding;GO:0051015 actin filament binding		Disease related genes; Predicted intracellular proteins; Human disease related genes:Congenital disorders of metabolism:Congenital disorders of amino acid metabolism					0	0	0	0	0	0	0	0	0	0	0	0	1	0	0	0	0	0	0	0	0
51192	CKLF	0	1	0	0	0	0	0	0	CKLF	C32|CKLF1|CKLF2|CKLF3|CKLF4|HSPC224|UCK-1	protein-coding	chemokine like factor	The product of this gene is a cytokine. Cytokines are small proteins that have an essential role in the immune and inflammatory responses. This gene is one of several chemokine-like factor genes located in a cluster on chromosome 16. The protein encoded by this gene is a potent chemoattractant for neutrophils, monocytes and lymphocytes. It also can stimulate the proliferation of skeletal muscle c…	chr16:66552563-66566287	GO:0048246 macrophage chemotaxis;GO:1905517 macrophage migration;GO:0048247 lymphocyte chemotaxis	[GO:0005575] cellular_component; [GO:0008150] biological_process; [GO:0007165] signal transduction; [GO:0005576] extracellular region; [GO:0005615] extracellular space; [GO:0040011] locomotion; [GO:0003674] molecular_function; [GO:0048870] cell motility; [GO:0002376] immune system process; [GO:0006810] transport	GO:0005615 extracellular space;GO:0005576 extracellular region;GO:0016021 integral component of membrane	GO:0008009 chemokine activity;GO:0042379 chemokine receptor binding;GO:0005125 cytokine activity		Predicted secreted proteins	Vesicles (Approved)				0	0	0	0	0	0	0	0	0	0	0	0	0	0	0	0	0	0	0	0	0
55536	CDCA7L	0	0	0	1	0	0	0	0	CDCA7L	JPO2|R1|RAM2	protein-coding	cell division cycle associated 7 like		chr7:21945899-21900899	GO:0008284 positive regulation of cell population proliferation;GO:0042127 regulation of cell population proliferation;GO:0006355 regulation of transcription, DNA-templated	[GO:0005575] cellular_component; [GO:0005622] intracellular anatomical structure; [GO:0043226] organelle; [GO:0005634] nucleus; [GO:0005737] cytoplasm; [GO:0005654] nucleoplasm; [GO:0005730] nucleolus; [GO:0005829] cytosol; [GO:0008150] biological_process; [GO:0034641] cellular nitrogen compound metabolic process; [GO:0009058] biosynthetic process; [GO:0008283] cell population proliferation; [GO:…	GO:0001650 fibrillar center;GO:0005730 nucleolus;GO:0005654 nucleoplasm	GO:0005515 protein binding;GO:0005488 binding;GO:0003674 molecular_function		Predicted intracellular proteins	Nucleoli;Nucleoplasm (Supported); Additional: Cytosol				0	0	0	0	0	0	0	0	0	0	0	0	0	0	0	0	0	0	0	0	0
57691	KIAA1586	0	0	0	0	1	0	0	0	KIAA1586		protein-coding	KIAA1586		chr6:57046693-57066898	GO:0016925 protein sumoylation;GO:0018205 peptidyl-lysine modification;GO:0032446 protein modification by small protein conjugation	[GO:0003674] molecular_function; [GO:0008150] biological_process; [GO:0006464] cellular protein modification process		GO:0061665 SUMO ligase activity;GO:0019789 SUMO transferase activity;GO:0061659 ubiquitin-like protein ligase activity		Predicted intracellular proteins	Nuclear membrane;Nucleoplasm (Approved)				0	0	0	0	1	0	0	0	0	0	0	0	0	0	0	0	0	0	0	0	0
55852	TEX2	1	0	0	0	0	0	0	0	TEX2	HT008|TMEM96	protein-coding	testis expressed 2		chr17:64263260-64147227	GO:0006665 sphingolipid metabolic process;GO:0006643 membrane lipid metabolic process;GO:0006869 lipid transport	[GO:0005575] cellular_component; [GO:0005622] intracellular anatomical structure; [GO:0043226] organelle; [GO:0005634] nucleus; [GO:0005737] cytoplasm; [GO:0005783] endoplasmic reticulum; [GO:0008150] biological_process; [GO:0006629] lipid metabolic process; [GO:0007165] signal transduction; [GO:0005635] nuclear envelope; [GO:0006810] transport; [GO:0003674] molecular_function; [GO:0008289] lipid…	GO:0031965 nuclear membrane;GO:0005635 nuclear envelope;GO:0005789 endoplasmic reticulum membrane	GO:0008289 lipid binding;GO:0005488 binding;GO:0003674 molecular_function		Predicted intracellular proteins	Nucleoplasm (Approved)				0	0	0	0	0	0	0	0	0	0	0	0	0	0	0	0	0	0	0	0	0
55716	LMBR1L	0	0	0	1	0	0	0	0	LMBR1L	LIMR	protein-coding	limb development membrane protein 1 like		chr12:49110847-49097139	GO:0070231 T cell apoptotic process;GO:0060218 hematopoietic stem cell differentiation;GO:0070227 lymphocyte apoptotic process	[GO:0005575] cellular_component; [GO:0005737] cytoplasm; [GO:0005622] intracellular anatomical structure; [GO:0043226] organelle; [GO:0005783] endoplasmic reticulum; [GO:0005886] plasma membrane; [GO:0008150] biological_process; [GO:0007165] signal transduction; [GO:0007267] cell-cell signaling; [GO:0048856] anatomical structure development; [GO:0030154] cell differentiation; [GO:0002376] immune …	GO:0005789 endoplasmic reticulum membrane;GO:0098827 endoplasmic reticulum subcompartment;GO:0042175 nuclear outer membrane-endoplasmic reticulum membrane network	GO:0004888 transmembrane signaling receptor activity;GO:0038023 signaling receptor activity;GO:0060089 molecular transducer activity							0	0	0	0	0	0	0	0	0	0	0	0	0	0	0	0	0	0	0	0	0
10224	ZNF443	0	0	0	1	0	0	0	0	ZNF443	ZK1	protein-coding	zinc finger protein 443	Zinc finger proteins (ZNFs) bind DNA and, through this binding, regulate gene transcription. Most ZNFs contain conserved C2H2 motifs and are classified as Kruppel-type zinc fingers. For a general description of these proteins, see ZNF91 (MIM 603971).[supplied by OMIM, Jul 2002]	chr19:12441021-12429706	GO:0006915 apoptotic process;GO:0012501 programmed cell death;GO:0008219 cell death	[GO:0005575] cellular_component; [GO:0005622] intracellular anatomical structure; [GO:0043226] organelle; [GO:0005634] nucleus; [GO:0003674] molecular_function; [GO:0043167] ion binding; [GO:0003677] DNA binding; [GO:0008150] biological_process; [GO:0034641] cellular nitrogen compound metabolic process; [GO:0009058] biosynthetic process; [GO:0003700] DNA-binding transcription factor activity; [GO…	GO:0005634 nucleus;GO:0043231 intracellular membrane-bounded organelle;GO:0043229 intracellular organelle	GO:0000981 DNA-binding transcription factor activity, RNA polymerase II-specific;GO:0000977 RNA polymerase II transcription regulatory region sequence-specific DNA binding;GO:0003700 DNA-binding transcription factor activity		Transcription factors:Zinc-coordinating DNA-binding domains; Predicted intracellular proteins	Nucleoplasm (Approved); Additional: Centriolar satellite				1	0	0	0	0	0	0	0	0	0	0	0	0	0	0	0	0	0	0	0	0
147686	ZNF418	0	0	0	0	1	0	0	0	ZNF418	ZFP418	protein-coding	zinc finger protein 418		chr19:57935402-57921882	GO:0006357 regulation of transcription by RNA polymerase II;GO:0006355 regulation of transcription, DNA-templated;GO:1903506 regulation of nucleic acid-templated transcription	[GO:0005575] cellular_component; [GO:0005622] intracellular anatomical structure; [GO:0043226] organelle; [GO:0005634] nucleus; [GO:0003674] molecular_function; [GO:0043167] ion binding; [GO:0003677] DNA binding; [GO:0008150] biological_process; [GO:0034641] cellular nitrogen compound metabolic process; [GO:0009058] biosynthetic process; [GO:0003700] DNA-binding transcription factor activity	GO:0005634 nucleus;GO:0043231 intracellular membrane-bounded organelle;GO:0043229 intracellular organelle	GO:0000978 RNA polymerase II cis-regulatory region sequence-specific DNA binding;GO:0000987 cis-regulatory region sequence-specific DNA binding;GO:0000981 DNA-binding transcription factor activity, RNA polymerase II-specific		Transcription factors:Zinc-coordinating DNA-binding domains; Predicted intracellular proteins	Nucleoplasm (Uncertain)				1	0	0	0	0	0	0	0	0	0	0	0	0	0	0	0	0	0	0	0	0
25770	C22orf31	0	1	0	0	0	0	0	0	C22orf31	HS747E2A|bK747E2.1	protein-coding	chromosome 22 open reading frame 31		chr22:29073943-29058672						Predicted intracellular proteins	Nuclear membrane (Approved); Additional: Cytosol				0	0	0	0	0	0	0	0	0	0	0	0	0	0	0	0	0	0	0	0	0
644019	CBWD6	0	0	1	0	0	0	0	0	CBWD6	CBWD7	protein-coding	COBW domain containing 6		chr9:41205735-41131309		[GO:0003674] molecular_function; [GO:0043167] ion binding; [GO:0005575] cellular_component; [GO:0005737] cytoplasm; [GO:0005622] intracellular anatomical structure	GO:0005737 cytoplasm;GO:0005622 intracellular anatomical structure;GO:0110165 cellular anatomical entity	GO:0005524 ATP binding;GO:0032559 adenyl ribonucleotide binding;GO:0030554 adenyl nucleotide binding		Predicted intracellular proteins	Plasma membrane (Approved)				0	0	0	0	0	0	0	0	0	0	0	0	0	0	0	0	0	0	0	0	0
10616	RBCK1	0	1	0	0	0	0	0	0	RBCK1	C20orf18|HOIL-1|HOIL1|PBMEI|PGBM1|RBCK2|RNF54|UBCE7IP3|XAP3|XAP4|ZRANB4	protein-coding	RANBP2-type and C3HC4-type zinc finger containing 1	The protein encoded by this gene is similar to mouse UIP28/UbcM4 interacting protein. Alternative splicing has been observed at this locus, resulting in distinct isoforms. [provided by RefSeq, Jul 2008]	chr20:408299-432139	GO:0097039 protein linear polyubiquitination;GO:0060546 negative regulation of necroptotic process;GO:0062099 negative regulation of programmed necrotic cell death	[GO:0003674] molecular_function; [GO:0043167] ion binding; [GO:0008150] biological_process; [GO:0007165] signal transduction; [GO:0006464] cellular protein modification process; [GO:0032182] ubiquitin-like protein binding; [GO:0009056] catabolic process; [GO:0002376] immune system process; [GO:0006950] response to stress; [GO:0032991] protein-containing complex; [GO:0005575] cellular_component; […	GO:0071797 LUBAC complex;GO:0000151 ubiquitin ligase complex;GO:0140535 intracellular protein-containing complex	GO:0043130 ubiquitin binding;GO:0032182 ubiquitin-like protein binding;GO:0004842 ubiquitin-protein transferase activity		Predicted intracellular proteins; Human disease related genes:Immune system diseases:Other immune system diseases; ENZYME proteins:Transferases; Disease related genes; Potential drug targets; Enzymes				(M5913)HALLMARK INTERFERON GAMMA RESPONSE; (M5937)HALLMARK GLYCOLYSIS	0	0	1	0	1	0	0	0	0	0	0	0	0	0	0	0	0	0	0	0	0
22924	MAPRE3	0	0	0	0	1	0	0	0	MAPRE3	EB3|EBF3|EBF3-S|RP3	protein-coding	microtubule associated protein RP/EB family member 3	The protein encoded by this gene is a member of the RP/EB family of genes. The protein localizes to the cytoplasmic microtubule network and binds APCL, a homolog of the adenomatous polyposis coli tumor suppressor gene. [provided by RefSeq, Jul 2008]	chr2:26970637-27027219	GO:1903031 regulation of microtubule plus-end binding;GO:1903033 positive regulation of microtubule plus-end binding;GO:1904825 protein localization to microtubule plus-end	[GO:0003674] molecular_function; [GO:0005575] cellular_component; [GO:0005737] cytoplasm; [GO:0005622] intracellular anatomical structure; [GO:0008150] biological_process; [GO:0007049] cell cycle; [GO:0043226] organelle; [GO:0005856] cytoskeleton; [GO:0051301] cell division; [GO:0008092] cytoskeletal protein binding; [GO:0005815] microtubule organizing center; [GO:0022607] cellular component asse…	GO:1905721 mitotic spindle astral microtubule end;GO:0061673 mitotic spindle astral microtubule;GO:0000235 astral microtubule	GO:0051010 microtubule plus-end binding;GO:0008022 protein C-terminus binding;GO:0008017 microtubule binding		Predicted intracellular proteins				(M5909)HALLMARK MYOGENESIS	0	0	0	0	0	0	0	0	0	0	0	0	0	0	0	0	0	0	0	0	0
10739	RFPL2	0	0	0	0	1	0	0	0	RFPL2	RNF79	protein-coding	ret finger protein like 2		chr22:32205073-32190438	GO:0016567 protein ubiquitination;GO:0032446 protein modification by small protein conjugation;GO:0070647 protein modification by small protein conjugation or removal	[GO:0003674] molecular_function; [GO:0043167] ion binding; [GO:0008150] biological_process; [GO:0006464] cellular protein modification process; [GO:0005575] cellular_component; [GO:0005622] intracellular anatomical structure; [GO:0043226] organelle; [GO:0005634] nucleus; [GO:0005654] nucleoplasm; [GO:0005694] chromosome; [GO:0034641] cellular nitrogen compound metabolic process; [GO:0009058] bios…	GO:0000785 chromatin;GO:0005694 chromosome;GO:0005654 nucleoplasm	GO:0004842 ubiquitin-protein transferase activity;GO:0019787 ubiquitin-like protein transferase activity;GO:0016740 transferase activity		Predicted intracellular proteins	Nuclear speckles (Approved); Additional: Plasma membrane				0	0	0	0	1	0	0	0	0	0	0	0	0	0	0	0	0	0	0	0	0
3300	DNAJB2	0	1	0	0	0	0	0	0	DNAJB2	CMT2T|DSMA5|HSJ-1|HSJ1|HSPF3	protein-coding	DnaJ heat shock protein family (Hsp40) member B2	This gene is almost exclusively expressed in the brain, mainly in the neuronal layers. It encodes a protein that shows sequence similarity to bacterial DnaJ protein and the yeast homologs. In bacteria, this protein is implicated in protein folding and protein complex dissociation. Alternatively spliced transcript variants encoding different isoforms have been described for this gene. [provided by…	chr2:219279366-219286895	GO:1903644 regulation of chaperone-mediated protein folding;GO:1903332 regulation of protein folding;GO:0090084 negative regulation of inclusion body assembly	[GO:0005575] cellular_component; [GO:0005622] intracellular anatomical structure; [GO:0043226] organelle; [GO:0005634] nucleus; [GO:0005635] nuclear envelope; [GO:0003674] molecular_function; [GO:0051082] unfolded protein binding; [GO:0008150] biological_process; [GO:0006457] protein folding; [GO:0005737] cytoplasm; [GO:0005783] endoplasmic reticulum; [GO:0005829] cytosol; [GO:0009056] catabolic …	GO:0031227 intrinsic component of endoplasmic reticulum membrane;GO:0031965 nuclear membrane;GO:0031300 intrinsic component of organelle membrane	GO:0140036 ubiquitin-dependent protein binding;GO:0140035 ubiquitination-like modification-dependent protein binding;GO:0001671 ATPase activator activity		Disease related genes; Human disease related genes:Nervous system diseases:Neurodegenerative diseases; Predicted intracellular proteins	Nuclear membrane (Enhanced)				0	0	0	0	0	0	1	0	0	0	0	0	0	0	0	0	0	0	0	0	0
9146	HGS	0	0	0	0	1	0	0	0	HGS	HRS	protein-coding	hepatocyte growth factor-regulated tyrosine kinase substrate	The protein encoded by this gene regulates endosomal sorting and plays a critical role in the recycling and degradation of membrane receptors. The encoded protein sorts monoubiquitinated membrane proteins into the multivesicular body, targeting these proteins for lysosome-dependent degradation. [provided by RefSeq, Dec 2010]	chr17:81684011-81702121	GO:0010642 negative regulation of platelet-derived growth factor receptor signaling pathway;GO:0030948 negative regulation of vascular endothelial growth factor receptor signaling pathway;GO:1903543 positive regulation of exosomal secretion		GO:0033565 ESCRT-0 complex;GO:0097013 phagocytic vesicle lumen;GO:0071682 endocytic vesicle lumen	GO:0043130 ubiquitin binding;GO:0032182 ubiquitin-like protein binding;GO:0035091 phosphatidylinositol binding		Predicted intracellular proteins	Endosomes;Lysosomes (Enhanced); Additional: Cytosol	Citric acid	(M214)PID ERBB1 INTERNALIZATION PATHWAY; (M142)PID AJDISS 2PATHWAY; (M237)PID VEGFR1 2 PATHWAY		0	0	0	0	0	0	0	0	0	0	0	0	0	1	0	0	0	1	0	0	0
374900	ZNF568	1	0	0	0	0	0	0	0	ZNF568	ZFP568	protein-coding	zinc finger protein 568		chr19:36916332-36997932	GO:0060669 embryonic placenta morphogenesis;GO:0001892 embryonic placenta development;GO:0001890 placenta development	[GO:0008150] biological_process; [GO:0034641] cellular nitrogen compound metabolic process; [GO:0009058] biosynthetic process; [GO:0005575] cellular_component; [GO:0005622] intracellular anatomical structure; [GO:0043226] organelle; [GO:0005634] nucleus; [GO:0003674] molecular_function; [GO:0043167] ion binding; [GO:0003677] DNA binding; [GO:0003700] DNA-binding transcription factor activity; [GO…	GO:0005634 nucleus;GO:0043231 intracellular membrane-bounded organelle;GO:0043229 intracellular organelle	GO:0000978 RNA polymerase II cis-regulatory region sequence-specific DNA binding;GO:0000987 cis-regulatory region sequence-specific DNA binding;GO:0000981 DNA-binding transcription factor activity, RNA polymerase II-specific		Transcription factors:Zinc-coordinating DNA-binding domains; Predicted intracellular proteins	Nucleoplasm (Supported)				1	0	0	0	0	0	0	0	0	0	0	0	0	0	0	0	0	0	0	0	0
345462	ZNF879	1	0	0	0	0	0	0	0	ZNF879	DKFZp686E2433	protein-coding	zinc finger protein 879	This gene encodes a kruppel-associated box-containing zinc finger protein (KRAB-ZFP). The encoded protein contains an N-terminal kruppel-associated box (KRAB) domain and thirteen C-terminal C2H2-type zinc finger domains. The KRAB-ZFPs represent the largest family of mammalian transcriptional repressors, which function through the recruitment of the nuclear co-factor KRAB-Associated Protein 1 (KAP…	chr5:179023804-179035064	GO:0006357 regulation of transcription by RNA polymerase II;GO:0006355 regulation of transcription, DNA-templated;GO:1903506 regulation of nucleic acid-templated transcription	[GO:0005575] cellular_component; [GO:0005622] intracellular anatomical structure; [GO:0043226] organelle; [GO:0005634] nucleus; [GO:0003674] molecular_function; [GO:0043167] ion binding; [GO:0003677] DNA binding; [GO:0008150] biological_process; [GO:0034641] cellular nitrogen compound metabolic process; [GO:0009058] biosynthetic process; [GO:0003700] DNA-binding transcription factor activity	GO:0005634 nucleus;GO:0043231 intracellular membrane-bounded organelle;GO:0043229 intracellular organelle	GO:0000978 RNA polymerase II cis-regulatory region sequence-specific DNA binding;GO:0000987 cis-regulatory region sequence-specific DNA binding;GO:0000981 DNA-binding transcription factor activity, RNA polymerase II-specific		Transcription factors:Zinc-coordinating DNA-binding domains; Predicted intracellular proteins	Nucleoplasm (Approved)				1	0	0	0	0	0	0	0	0	0	0	0	0	0	0	0	0	0	0	0	0
126070	ZNF440	0	0	0	1	0	0	0	0	ZNF440		protein-coding	zinc finger protein 440		chr19:11814273-11835216	GO:0000122 negative regulation of transcription by RNA polymerase II;GO:0045892 negative regulation of transcription, DNA-templated;GO:1903507 negative regulation of nucleic acid-templated transcription	[GO:0005575] cellular_component; [GO:0005622] intracellular anatomical structure; [GO:0043226] organelle; [GO:0005634] nucleus; [GO:0003674] molecular_function; [GO:0043167] ion binding; [GO:0003677] DNA binding; [GO:0008150] biological_process; [GO:0034641] cellular nitrogen compound metabolic process; [GO:0009058] biosynthetic process; [GO:0003700] DNA-binding transcription factor activity	GO:0005634 nucleus;GO:0043231 intracellular membrane-bounded organelle;GO:0043229 intracellular organelle	GO:0001227 DNA-binding transcription repressor activity, RNA polymerase II-specific;GO:0001217 DNA-binding transcription repressor activity;GO:0000981 DNA-binding transcription factor activity, RNA polymerase II-specific		Transcription factors:Zinc-coordinating DNA-binding domains; Predicted intracellular proteins	Nucleoplasm (Approved)				1	0	0	0	0	0	0	0	0	0	0	0	0	0	0	0	0	0	0	0	0
5929	RBBP5	0	0	0	1	0	0	0	0	RBBP5	RBQ3|SWD1	protein-coding	RB binding protein 5, histone lysine methyltransferase complex subunit	This gene encodes a ubiquitously expressed nuclear protein which belongs to a highly conserved subfamily of WD-repeat proteins. The encoded protein binds directly to retinoblastoma protein, which regulates cell proliferation. It interacts preferentially with the underphosphorylated retinoblastoma protein via the E1A-binding pocket B. Three alternatively spliced transcript variants that encode dif…	chr1:205121978-205086142	GO:0051568 histone H3-K4 methylation;GO:0043627 response to estrogen;GO:0034968 histone lysine methylation	[GO:0005575] cellular_component; [GO:0005622] intracellular anatomical structure; [GO:0043226] organelle; [GO:0005634] nucleus; [GO:0005654] nucleoplasm; [GO:0005730] nucleolus; [GO:0008150] biological_process; [GO:0051276] chromosome organization; [GO:0003674] molecular_function; [GO:0042393] histone binding; [GO:0032991] protein-containing complex; [GO:0006464] cellular protein modification pro…	GO:0044666 MLL3/4 complex;GO:0048188 Set1C/COMPASS complex;GO:0071339 MLL1 complex	GO:0042800 histone methyltransferase activity (H3-K4 specific);GO:0018024 histone-lysine N-methyltransferase activity;GO:0042054 histone methyltransferase activity		Predicted intracellular proteins	Nucleoli;Nucleoplasm (Supported)				0	0	0	0	0	0	0	0	1	0	0	0	0	0	0	0	0	0	0	0	0
2896	GRN	0	1	0	0	0	0	0	0	GRN	CLN11|GEP|GP88|PCDGF|PEPI|PGRN	protein-coding	granulin precursor	Granulins are a family of secreted, glycosylated peptides that are cleaved from a single precursor protein with 7.5 repeats of a highly conserved 12-cysteine granulin/epithelin motif. The 88 kDa precursor protein, progranulin, is also called proepithelin and PC cell-derived growth factor. Cleavage of the signal peptide produces mature granulin which can be further cleaved into a variety of active…	chr17:44345302-44353106	GO:1905673 positive regulation of lysosome organization;GO:1903334 positive regulation of protein folding;GO:0106016 positive regulation of inflammatory response to wounding	[GO:0005575] cellular_component; [GO:0005576] extracellular region; [GO:0003674] molecular_function; [GO:0003723] RNA binding; [GO:0005737] cytoplasm; [GO:0005622] intracellular anatomical structure; [GO:0043226] organelle; [GO:0005794] Golgi apparatus; [GO:0005783] endoplasmic reticulum; [GO:0005886] plasma membrane; [GO:0031410] cytoplasmic vesicle; [GO:0005768] endosome; [GO:0005773] vacuole; …	GO:0035578 azurophil granule lumen;GO:0005766 primary lysosome;GO:0042582 azurophil granule	GO:0051087 chaperone binding;GO:0008083 growth factor activity;GO:0005125 cytokine activity		Human disease related genes:Nervous system diseases:Neurodegenerative diseases; Human disease related genes:Congenital disorders of metabolism:Lysosomal storage diseases; Predicted secreted proteins; Disease related genes; Human disease related genes:Congenital disorders of metabolism:Congenital disorders of lipid/glycolipid metabolism; Predicted intracellular proteins	Lysosomes (Enhanced); Additional: Endosomes				0	0	0	0	0	0	0	0	0	0	0	0	0	0	0	0	0	0	0	0	0
150472	CBWD2	0	0	1	0	0	0	0	0	CBWD2		protein-coding	COBW domain containing 2		chr2:113437691-113496204		[GO:0003674] molecular_function; [GO:0043167] ion binding; [GO:0005575] cellular_component; [GO:0005737] cytoplasm; [GO:0005622] intracellular anatomical structure	GO:0005737 cytoplasm;GO:0005622 intracellular anatomical structure;GO:0110165 cellular anatomical entity	GO:0005524 ATP binding;GO:0032559 adenyl ribonucleotide binding;GO:0030554 adenyl nucleotide binding		Predicted intracellular proteins	Plasma membrane (Approved)				0	0	0	0	0	0	0	0	0	0	0	0	0	0	0	0	0	0	0	0	0
57862	ZNF410	0	0	0	0	1	0	0	0	ZNF410	APA-1|APA1	protein-coding	zinc finger protein 410		chr14:73886859-73932521	GO:0045944 positive regulation of transcription by RNA polymerase II;GO:0010629 negative regulation of gene expression;GO:0045893 positive regulation of transcription, DNA-templated	[GO:0005575] cellular_component; [GO:0005622] intracellular anatomical structure; [GO:0043226] organelle; [GO:0005634] nucleus; [GO:0003674] molecular_function; [GO:0043167] ion binding; [GO:0003677] DNA binding; [GO:0008150] biological_process; [GO:0034641] cellular nitrogen compound metabolic process; [GO:0009058] biosynthetic process	GO:0005694 chromosome;GO:0043232 intracellular non-membrane-bounded organelle;GO:0043228 non-membrane-bounded organelle	GO:0003712 transcription coregulator activity;GO:0000978 RNA polymerase II cis-regulatory region sequence-specific DNA binding;GO:0000987 cis-regulatory region sequence-specific DNA binding		Transcription factors:Zinc-coordinating DNA-binding domains; Predicted intracellular proteins	Nuclear bodies (Approved)				0	0	0	0	0	0	0	0	0	0	0	0	0	0	0	0	0	0	0	0	0
1315	COPB1	0	0	0	1	0	0	0	0	COPB1	BARMACS|COPB	protein-coding	COPI coat complex subunit beta 1	This gene encodes a protein subunit of the coatomer complex associated with non-clathrin coated vesicles. The coatomer complex, also known as the coat protein complex 1, forms in the cytoplasm and is recruited to the Golgi by activated guanosine triphosphatases. Once at the Golgi membrane, the coatomer complex may assist in the movement of protein and lipid components back to the endoplasmic reti…	chr11:14499811-14457512	GO:0006891 intra-Golgi vesicle-mediated transport;GO:0006888 endoplasmic reticulum to Golgi vesicle-mediated transport;GO:0048193 Golgi vesicle transport	[GO:0005575] cellular_component; [GO:0005737] cytoplasm; [GO:0005622] intracellular anatomical structure; [GO:0006810] transport; [GO:0008150] biological_process; [GO:0015031] protein transport; [GO:0016192] vesicle-mediated transport; [GO:0043226] organelle; [GO:0005794] Golgi apparatus; [GO:0032991] protein-containing complex; [GO:0031410] cytoplasmic vesicle; [GO:0005829] cytosol; [GO:0005886]…	GO:0030126 COPI vesicle coat;GO:0030663 COPI-coated vesicle membrane;GO:0030137 COPI-coated vesicle	GO:0005198 structural molecule activity;GO:0005515 protein binding;GO:0005488 binding		Predicted intracellular proteins	Cytosol;Golgi apparatus;Vesicles (Enhanced)			(M5910)HALLMARK PROTEIN SECRETION	0	0	0	0	0	0	0	0	0	0	0	0	0	0	0	0	0	0	0	0	0
59277	NTN4	0	0	0	1	0	0	0	0	NTN4	PRO3091	protein-coding	netrin 4	This gene encodes a member of the netrin family of proteins, which function in various biological processes including axon guidance, tumorogenesis, and angiogenesis. Netrins are laminin-related proteins that have an N-terminal laminin-type domain, epidermal growth factor-like repeat domain, and a positively charged heparin-binding domain at the C-terminus. The protein encoded by this gene is invo…	chr12:95791155-95657807	GO:0060668 regulation of branching involved in salivary gland morphogenesis by extracellular matrix-epithelial cell signaling;GO:0035426 extracellular matrix-cell signaling;GO:0060693 regulation of branching involved in salivary gland morphogenesis	[GO:0005575] cellular_component; [GO:0005576] extracellular region; [GO:0003674] molecular_function; [GO:0031012] extracellular matrix; [GO:0030312] external encapsulating structure; [GO:0005886] plasma membrane; [GO:0008150] biological_process; [GO:0048870] cell motility; [GO:0040011] locomotion; [GO:0048856] anatomical structure development; [GO:0007155] cell adhesion; [GO:0030154] cell differe…	GO:0043256 laminin complex;GO:0005604 basement membrane;GO:0062023 collagen-containing extracellular matrix	GO:0043237 laminin-1 binding;GO:0043236 laminin binding;GO:0050840 extracellular matrix binding		Predicted intracellular proteins; Predicted secreted proteins; Cancer-related genes:Mutated cancer genes			(M5887)NABA BASEMENT MEMBRANES; (M3008)NABA ECM GLYCOPROTEINS; (M5884)NABA CORE MATRISOME		0	0	0	0	0	0	0	0	0	0	0	0	0	0	0	0	0	0	0	0	0
285349	ZNF660	1	0	0	0	0	0	0	0	ZNF660		protein-coding	zinc finger protein 660	This gene encodes a protein that contains multiple C2H2 zinc finger domains, and is located in a cluster of zinc-finger encoding genes on chromosome 3. Naturally-occurring readthrough transcription is observed between this gene and the downstream zinc finger protein 197 gene and is represented by GeneID:110354863. [provided by RefSeq, May 2017]	chr3:44584964-44599694	GO:0006357 regulation of transcription by RNA polymerase II;GO:0006355 regulation of transcription, DNA-templated;GO:1903506 regulation of nucleic acid-templated transcription		GO:0005634 nucleus;GO:0043231 intracellular membrane-bounded organelle;GO:0043229 intracellular organelle	GO:0000978 RNA polymerase II cis-regulatory region sequence-specific DNA binding;GO:0000987 cis-regulatory region sequence-specific DNA binding;GO:0000977 RNA polymerase II transcription regulatory region sequence-specific DNA binding		Transcription factors:Zinc-coordinating DNA-binding domains; Predicted intracellular proteins	Cytosol;Nucleoli fibrillar center (Uncertain)				0	0	0	0	0	0	0	0	0	0	0	0	0	0	0	0	0	0	0	0	0
284391	ZNF844	0	0	0	1	0	0	0	0	ZNF844		protein-coding	zinc finger protein 844		chr19:12064731-12081565	GO:0006357 regulation of transcription by RNA polymerase II;GO:0006355 regulation of transcription, DNA-templated;GO:1903506 regulation of nucleic acid-templated transcription		GO:0005634 nucleus;GO:0043231 intracellular membrane-bounded organelle;GO:0043229 intracellular organelle	GO:0000981 DNA-binding transcription factor activity, RNA polymerase II-specific;GO:0000977 RNA polymerase II transcription regulatory region sequence-specific DNA binding;GO:0003700 DNA-binding transcription factor activity		Cancer-related genes:Mutational cancer driver genes; Transcription factors:Zinc-coordinating DNA-binding domains; Predicted intracellular proteins					0	0	0	0	0	0	0	0	0	0	0	0	0	0	0	0	0	0	0	0	0
9140	ATG12	0	0	0	1	0	0	0	0	ATG12	APG12|APG12L|FBR93|HAPG12	protein-coding	autophagy related 12	Autophagy is a process of bulk protein degradation in which cytoplasmic components, including organelles, are enclosed in double-membrane structures called autophagosomes and delivered to lysosomes or vacuoles for degradation. ATG12 is the human homolog of a yeast protein involved in autophagy (Mizushima et al., 1998 [PubMed 9852036]).[supplied by OMIM, Mar 2008]	chr5:115841565-115828200	GO:1904971 regulation of viral translation;GO:1904973 positive regulation of viral translation;GO:0006501 C-terminal protein lipidation	[GO:0005575] cellular_component; [GO:0005737] cytoplasm; [GO:0005622] intracellular anatomical structure; [GO:0043226] organelle; [GO:0005634] nucleus; [GO:0005654] nucleoplasm; [GO:0003674] molecular_function; [GO:0008150] biological_process; [GO:0009056] catabolic process; [GO:0006914] autophagy; [GO:0022607] cellular component assembly; [GO:0005829] cytosol; [GO:0007005] mitochondrion organiza…	GO:0034274 Atg12-Atg5-Atg16 complex;GO:0034045 phagophore assembly site membrane;GO:0000407 phagophore assembly site	GO:0005515 protein binding;GO:0005488 binding;GO:0003674 molecular_function		Predicted intracellular proteins; Transporters	Nucleoplasm;Vesicles (Approved)				0	0	0	0	0	0	0	0	0	0	0	0	0	1	0	0	0	0	0	0	0
163223	ZNF676	0	1	0	0	0	0	0	0	ZNF676		protein-coding	zinc finger protein 676		chr19:22260304-22179089	GO:0006357 regulation of transcription by RNA polymerase II;GO:0006355 regulation of transcription, DNA-templated;GO:1903506 regulation of nucleic acid-templated transcription	[GO:0005575] cellular_component; [GO:0005622] intracellular anatomical structure; [GO:0043226] organelle; [GO:0005634] nucleus; [GO:0003674] molecular_function; [GO:0043167] ion binding; [GO:0003677] DNA binding; [GO:0008150] biological_process; [GO:0034641] cellular nitrogen compound metabolic process; [GO:0009058] biosynthetic process; [GO:0003700] DNA-binding transcription factor activity	GO:0005634 nucleus;GO:0043231 intracellular membrane-bounded organelle;GO:0043229 intracellular organelle	GO:0000978 RNA polymerase II cis-regulatory region sequence-specific DNA binding;GO:0000987 cis-regulatory region sequence-specific DNA binding;GO:0000981 DNA-binding transcription factor activity, RNA polymerase II-specific		Transcription factors:Zinc-coordinating DNA-binding domains; Predicted intracellular proteins					1	0	0	0	0	0	0	0	0	0	0	0	0	0	0	0	0	0	0	0	0
163051	ZNF709	0	0	0	1	0	0	0	0	ZNF709		protein-coding	zinc finger protein 709		chr19:12484816-12461184	GO:0006357 regulation of transcription by RNA polymerase II;GO:0006355 regulation of transcription, DNA-templated;GO:1903506 regulation of nucleic acid-templated transcription	[GO:0005575] cellular_component; [GO:0005622] intracellular anatomical structure; [GO:0043226] organelle; [GO:0005634] nucleus; [GO:0003674] molecular_function; [GO:0043167] ion binding; [GO:0003677] DNA binding; [GO:0008150] biological_process; [GO:0034641] cellular nitrogen compound metabolic process; [GO:0009058] biosynthetic process; [GO:0003700] DNA-binding transcription factor activity	GO:0005634 nucleus;GO:0043231 intracellular membrane-bounded organelle;GO:0043229 intracellular organelle	GO:0000981 DNA-binding transcription factor activity, RNA polymerase II-specific;GO:0000977 RNA polymerase II transcription regulatory region sequence-specific DNA binding;GO:0003700 DNA-binding transcription factor activity		Transcription factors:Zinc-coordinating DNA-binding domains; Predicted intracellular proteins	Nucleoplasm (Approved)				1	0	0	0	0	0	0	0	0	0	0	0	0	0	0	0	0	0	0	0	0
80349	WDR61	0	0	0	1	0	0	0	0	WDR61	REC14|SKI8	protein-coding	WD repeat domain 61	WDR61 is a subunit of the human PAF and SKI complexes, which function in transcriptional regulation and are involved in events downstream of RNA synthesis, such as RNA surveillance (Zhu et al., 2005 [PubMed 16024656]).[supplied by OMIM, Mar 2008]	chr15:78299609-78283235	GO:2001162 positive regulation of histone H3-K79 methylation;GO:2001160 regulation of histone H3-K79 methylation;GO:0080182 histone H3-K4 trimethylation	[GO:0003674] molecular_function; [GO:0005575] cellular_component; [GO:0005622] intracellular anatomical structure; [GO:0043226] organelle; [GO:0005634] nucleus; [GO:0005737] cytoplasm; [GO:0005654] nucleoplasm; [GO:0005829] cytosol; [GO:0032991] protein-containing complex; [GO:0008150] biological_process; [GO:0007267] cell-cell signaling; [GO:0007165] signal transduction; [GO:0006464] cellular pr…	GO:0055087 Ski complex;GO:0016593 Cdc73/Paf1 complex;GO:0008023 transcription elongation factor complex	GO:0005515 protein binding;GO:0005488 binding;GO:0003674 molecular_function		Predicted intracellular proteins	Cytosol;Nucleoplasm (Enhanced)				0	0	1	0	0	0	0	0	0	0	0	0	0	0	0	0	0	0	0	1	0
25774	GSTT4	0	1	0	0	0	0	0	0	GSTT4	GSTTP1|HS322B1A	protein-coding	glutathione S-transferase theta 4		chr22:24005453-23989115	GO:0006749 glutathione metabolic process;GO:0006575 cellular modified amino acid metabolic process;GO:0006790 sulfur compound metabolic process	[GO:0005575] cellular_component; [GO:0005737] cytoplasm; [GO:0005622] intracellular anatomical structure; [GO:0005829] cytosol; [GO:0003674] molecular_function; [GO:0016765] transferase activity, transferring alkyl or aryl (other than methyl) groups; [GO:0008150] biological_process; [GO:0034641] cellular nitrogen compound metabolic process; [GO:0006790] sulfur compound metabolic process	GO:0005737 cytoplasm;GO:0005622 intracellular anatomical structure;GO:0110165 cellular anatomical entity	GO:0004364 glutathione transferase activity;GO:0016765 transferase activity, transferring alkyl or aryl (other than methyl) groups;GO:0016740 transferase activity		ENZYME proteins:Transferases; Predicted intracellular proteins; Enzymes					0	0	0	0	0	0	0	0	0	0	0	0	0	0	0	0	0	0	0	0	0
883	KYAT1	0	0	0	1	0	0	0	0	KYAT1	CCBL1|GTK|KAT1|KATI	protein-coding	kynurenine aminotransferase 1	This gene encodes a cytosolic enzyme that is responsible for the metabolism of cysteine conjugates of certain halogenated alkenes and alkanes. This metabolism can form reactive metabolites leading to nephrotoxicity and neurotoxicity. Increased levels of this enzyme have been linked to schizophrenia. Multiple transcript variants that encode different isoforms have been identified for this gene. [p…	chr9:128882523-128832942	GO:0097053 L-kynurenine catabolic process;GO:0097052 L-kynurenine metabolic process;GO:0070189 kynurenine metabolic process	[GO:0005575] cellular_component; [GO:0005737] cytoplasm; [GO:0005622] intracellular anatomical structure; [GO:0003674] molecular_function; [GO:0016829] lyase activity; [GO:0008150] biological_process; [GO:0009058] biosynthetic process; [GO:0005829] cytosol; [GO:0043167] ion binding; [GO:0005739] mitochondrion; [GO:0043226] organelle; [GO:0044281] small molecule metabolic process; [GO:0006520] cel…	GO:0005739 mitochondrion;GO:0005829 cytosol;GO:0005737 cytoplasm	GO:0047316 glutamine-phenylpyruvate transaminase activity;GO:0047804 cysteine-S-conjugate beta-lyase activity;GO:0070548 L-glutamine aminotransferase activity		ENZYME proteins:Transferases; Predicted intracellular proteins; ENZYME proteins:Lyases; Enzymes	Cytosol (Supported, Approved)	Pyridoxal phosphate; Pyridoxamine-5'-Phosphate; D-Phenylalanine; N(6)-(pyridoxal phosphate)-L-lysine; Indoleacetic acid			0	0	0	0	0	1	0	0	0	0	0	0	0	0	0	0	0	0	0	0	0
80818	ZNF436	1	0	0	0	0	0	0	0	ZNF436	ZNF|Zfp46	protein-coding	zinc finger protein 436		chr1:23369836-23359448	GO:0000122 negative regulation of transcription by RNA polymerase II;GO:0045892 negative regulation of transcription, DNA-templated;GO:1903507 negative regulation of nucleic acid-templated transcription	[GO:0005575] cellular_component; [GO:0005622] intracellular anatomical structure; [GO:0043226] organelle; [GO:0005634] nucleus; [GO:0003674] molecular_function; [GO:0043167] ion binding; [GO:0005654] nucleoplasm; [GO:0005737] cytoplasm; [GO:0005829] cytosol; [GO:0003677] DNA binding; [GO:0008150] biological_process; [GO:0034641] cellular nitrogen compound metabolic process; [GO:0009058] biosynthe…	GO:0005654 nucleoplasm;GO:0031981 nuclear lumen;GO:0005829 cytosol	GO:0001227 DNA-binding transcription repressor activity, RNA polymerase II-specific;GO:0001217 DNA-binding transcription repressor activity;GO:0000981 DNA-binding transcription factor activity, RNA polymerase II-specific		Transcription factors:Zinc-coordinating DNA-binding domains; Predicted intracellular proteins	Cytosol;Nucleoplasm (Supported)				1	0	0	0	0	0	0	0	0	0	0	0	0	0	0	0	0	0	0	0	0
9701	PPP6R2	0	0	0	1	0	0	0	0	PPP6R2	KIAA0685|PP6R2|SAP190|SAPS2	protein-coding	protein phosphatase 6 regulatory subunit 2	The protein encoded by this gene is a regulatory protein for the protein phosphatase-6 catalytic subunit. Together, these proteins act as a significant T-loop phosphatase for Aurora A, an essential mitotic kinase. Loss of function of either the regulatory or catalytic subunit of protein phosphatase-6 interferes with spindle formation and chromosome alignment. [provided by RefSeq, May 2017]	chr22:50330774-50445090	GO:0043666 regulation of phosphoprotein phosphatase activity;GO:0010921 regulation of phosphatase activity;GO:0035304 regulation of protein dephosphorylation	[GO:0005575] cellular_component; [GO:0005737] cytoplasm; [GO:0005622] intracellular anatomical structure; [GO:0043226] organelle; [GO:0005829] cytosol; [GO:0003674] molecular_function; [GO:0019899] enzyme binding; [GO:0008150] biological_process; [GO:0006464] cellular protein modification process; [GO:0005634] nucleus; [GO:0030234] enzyme regulator activity	GO:0005829 cytosol;GO:0005634 nucleus;GO:0005737 cytoplasm	GO:0019888 protein phosphatase regulator activity;GO:0019208 phosphatase regulator activity;GO:0019903 protein phosphatase binding		Predicted intracellular proteins	Cytosol;Vesicles (Supported)				0	0	0	0	0	0	0	0	0	0	0	0	0	0	0	0	0	0	0	0	0
7257	TSNAX	1	0	0	0	0	0	0	0	TSNAX	C3PO|TRAX	protein-coding	translin associated factor X	This gene encodes a protein which specifically interacts with translin, a DNA-binding protein that binds consensus sequences at breakpoint junctions of chromosomal translocations. The encoded protein contains bipartite nuclear targeting sequences that may provide nuclear transport for translin, which lacks any nuclear targeting motifs. [provided by RefSeq, Jul 2008]	chr1:231528669-231566524	GO:0030422 production of siRNA involved in post-transcriptional gene silencing by RNA;GO:0070918 primary sncRNA processing;GO:0090502 RNA phosphodiester bond hydrolysis, endonucleolytic		GO:1902555 endoribonuclease complex;GO:0048471 perinuclear region of cytoplasm;GO:1902494 catalytic complex	GO:0004521 endoribonuclease activity;GO:0004540 ribonuclease activity;GO:0004519 endonuclease activity		Predicted intracellular proteins	Nucleoplasm (Enhanced); Additional: Cytosol;Golgi apparatus				0	0	0	0	0	0	0	0	0	0	0	0	0	0	0	0	0	0	0	0	0
10740	RFPL1S	0	0	0	0	1	0	0	0	RFPL1S	NCRNA00006|RFPL1-AS|RFPL1-AS1|RFPL1AS	ncRNA	RFPL1 antisense RNA 1		chr22:29442129-29437015											0	0	0	0	0	0	0	0	0	0	0	0	0	0	0	0	0	0	0	0	0
100303453	TSNAX-DISC1	1	0	0	0	0	0	0	0	TSNAX-DISC1		ncRNA	TSNAX-DISC1 readthrough (NMD candidate)	This gene represents naturally occurring read-through transcription between the neighboring TSNAX (translin-associated factor X) and DISC1 (disrupted in schizophrenia 1) genes on chromosome 1. Alternative splicing results in multiple transcript variants, all of which are candidates for nonsense-mediated mRNA decay (NMD) and are unlikely to be protein-coding. These alterations in gene processing m…	chr1:231528653-232041272											0	0	0	0	0	0	0	0	0	0	0	0	0	0	0	0	0	0	0	0	0
7469	NELFA	0	0	0	0	1	0	0	0	NELFA	NELF-A|P/OKcl.15|WHSC2	protein-coding	negative elongation factor complex member A	This gene is expressed ubiquitously with higher levels in fetal than in adult tissues. It encodes a protein sharing 93% sequence identity with the mouse protein. Wolf-Hirschhorn syndrome (WHS) is a malformation syndrome associated with a hemizygous deletion of the distal short arm of chromosome 4. This gene is mapped to the 165 kb WHS critical region, and may play a role in the phenotype of the W…	chr4:2008974-1982723	GO:0034244 negative regulation of transcription elongation from RNA polymerase II promoter;GO:0032785 negative regulation of DNA-templated transcription, elongation;GO:0051571 positive regulation of histone H3-K4 methylation		GO:0032021 NELF complex;GO:0008023 transcription elongation factor complex;GO:0016604 nuclear body	GO:0003682 chromatin binding;GO:0005515 protein binding;GO:0005488 binding		Predicted intracellular proteins	Nuclear bodies;Nucleoplasm (Enhanced)				0	0	0	0	0	0	0	0	0	0	0	0	0	0	0	0	0	0	0	1	0
96626	LIMS3	0	1	0	0	0	0	0	0	LIMS3	LIMS3L|LIMS4|PINCH-3	protein-coding	LIM zinc finger domain containing 3		chr2:109898688-109925625		[GO:0005575] cellular_component; [GO:0005737] cytoplasm; [GO:0005622] intracellular anatomical structure; [GO:0003674] molecular_function; [GO:0043167] ion binding; [GO:0005886] plasma membrane	GO:0005737 cytoplasm;GO:0005622 intracellular anatomical structure;GO:0110165 cellular anatomical entity	GO:0046872 metal ion binding;GO:0043169 cation binding;GO:0043167 ion binding		Predicted intracellular proteins	Cytosol (Approved); Additional: Focal adhesion sites				0	0	0	0	0	0	0	0	0	0	0	0	0	0	0	0	0	0	0	0	0
5708	PSMD2	0	0	0	0	1	0	0	0	PSMD2	P97|RPN1|S2|TRAP2	protein-coding	proteasome 26S subunit ubiquitin receptor, non-ATPase 2	The 26S proteasome is a multicatalytic proteinase complex with a highly ordered structure composed of 2 complexes, a 20S core and a 19S regulator. The 20S core is composed of 4 rings of 28 non-identical subunits; 2 rings are composed of 7 alpha subunits and 2 rings are composed of 7 beta subunits. The 19S regulator is composed of a base, which contains 6 ATPase subunits and 2 non-ATPase subunits,…	chr3:184299241-184309050	GO:0043161 proteasome-mediated ubiquitin-dependent protein catabolic process;GO:0010498 proteasomal protein catabolic process;GO:0042176 regulation of protein catabolic process	[GO:0008150] biological_process; [GO:0003674] molecular_function; [GO:0030234] enzyme regulator activity; [GO:0009056] catabolic process; [GO:0032991] protein-containing complex; [GO:0005575] cellular_component; [GO:0005622] intracellular anatomical structure; [GO:0043226] organelle; [GO:0005634] nucleus; [GO:0005576] extracellular region; [GO:0005654] nucleoplasm; [GO:0005737] cytoplasm; [GO:000…	GO:0034515 proteasome storage granule;GO:0008540 proteasome regulatory particle, base subcomplex;GO:0005838 proteasome regulatory particle	GO:0030234 enzyme regulator activity;GO:0098772 molecular function regulator activity;GO:0005515 protein binding		Predicted intracellular proteins					0	0	1	0	0	0	0	0	0	0	0	1	0	0	0	0	0	0	0	0	0
51602	NOP58	0	0	0	0	1	0	0	0	NOP58	HSPC120|NOP5|NOP5/NOP58	protein-coding	NOP58 ribonucleoprotein	The protein encoded by this gene is a core component of box C/D small nucleolar ribonucleoproteins. Some box C/D small nucleolar RNAs (snoRNAs), such as U3, U8, and U14, are dependent upon the encoded protein for their synthesis. This protein is SUMOylated, which is necessary for high affinity binding to snoRNAs. [provided by RefSeq, Nov 2015]	chr2:202265763-202303661	GO:0048254 snoRNA localization;GO:0006403 RNA localization;GO:0006364 rRNA processing	[GO:0032991] protein-containing complex; [GO:0005575] cellular_component; [GO:0003674] molecular_function; [GO:0003723] RNA binding; [GO:0005622] intracellular anatomical structure; [GO:0043226] organelle; [GO:0005634] nucleus; [GO:0005654] nucleoplasm; [GO:0005737] cytoplasm; [GO:0005829] cytosol; [GO:0005730] nucleolus; [GO:0008150] biological_process; [GO:0034641] cellular nitrogen compound me…	GO:0031428 box C/D RNP complex;GO:0070761 pre-snoRNP complex;GO:0005732 sno(s)RNA-containing ribonucleoprotein complex	GO:0001094 TFIID-class transcription factor complex binding;GO:0001091 RNA polymerase II general transcription initiation factor binding;GO:0030515 snoRNA binding		Predicted intracellular proteins	Nucleoli fibrillar center (Enhanced); Additional: Nucleoplasm				0	0	0	0	0	0	0	0	0	0	0	0	0	0	0	1	0	0	0	0	0
27175	TUBG2	0	0	0	0	1	0	0	0	TUBG2		protein-coding	tubulin gamma 2		chr17:42659284-42667006	GO:0000212 meiotic spindle organization;GO:0007020 microtubule nucleation;GO:0046785 microtubule polymerization	[GO:0005575] cellular_component; [GO:0005737] cytoplasm; [GO:0005622] intracellular anatomical structure; [GO:0003674] molecular_function; [GO:0003924] GTPase activity; [GO:0043167] ion binding; [GO:0043226] organelle; [GO:0005856] cytoskeleton; [GO:0005815] microtubule organizing center; [GO:0005634] nucleus; [GO:0008150] biological_process; [GO:0065003] protein-containing complex assembly; [GO:…	GO:0000930 gamma-tubulin complex;GO:0000242 pericentriolar material;GO:0005881 cytoplasmic microtubule	GO:0005200 structural constituent of cytoskeleton;GO:0003924 GTPase activity;GO:0005525 GTP binding		Predicted intracellular proteins	Centriolar satellite (Supported)				0	0	0	0	0	0	0	0	0	0	0	1	0	0	0	0	0	0	0	0	0
57343	ZNF304	0	0	0	0	1	0	0	0	ZNF304		protein-coding	zinc finger protein 304	This gene encodes a member of the Krueppel C2H2-type zinc-finger family of proteins. The encoded protein functions as a transcriptional repressor that recruits a corepressor complex to stimulate promoter hypermethylation and transcriptional silencing of target genes. Expression of this gene is upregulated in colorectal, ovarian and breast cancer, and this gene may promote cancer cell survival, gr…	chr19:57351271-57359898	GO:1902466 positive regulation of histone H3-K27 trimethylation;GO:1902464 regulation of histone H3-K27 trimethylation;GO:1900114 positive regulation of histone H3-K9 trimethylation	[GO:0003674] molecular_function; [GO:0043167] ion binding; [GO:0008150] biological_process; [GO:0034641] cellular nitrogen compound metabolic process; [GO:0009058] biosynthetic process; [GO:0005575] cellular_component; [GO:0005622] intracellular anatomical structure; [GO:0043226] organelle; [GO:0005634] nucleus; [GO:0003677] DNA binding; [GO:0051276] chromosome organization; [GO:0007165] signal t…	GO:0005634 nucleus;GO:0043231 intracellular membrane-bounded organelle;GO:0043229 intracellular organelle	GO:1990841 promoter-specific chromatin binding;GO:0003682 chromatin binding;GO:0000978 RNA polymerase II cis-regulatory region sequence-specific DNA binding		Transcription factors:Zinc-coordinating DNA-binding domains; Predicted intracellular proteins	Nuclear speckles (Approved); Additional: Cytosol				1	0	0	0	0	0	0	0	0	0	0	0	0	0	0	0	0	0	0	1	0
389538	CCZ1P-OR7E38P	1	0	0	0	0	0	0	0	CCZ1P-OR7E38P		pseudo	CCZ1P-OR7E38P readthrough	This locus represents naturally-occurring readthrough transcription between two unprocessed unitary pseudogenes, CCZ1P (CCZ1 homolog, vacuolar protein trafficking and biogenesis associated pseudogene) and OR7E38P (olfactory receptor family 7 subfamily E member 38 pseudogene). The individual pseudogene loci are not curated as transcribed regions. Readthrough transcripts contains disrupted open rea…	chr7:97972358-97966408											0	0	0	0	0	0	0	0	0	0	0	0	0	0	0	0	0	0	0	0	0
10962	MLLT11	0	0	0	0	0	1	0	0	MLLT11	AF1Q	protein-coding	MLLT11 transcription factor 7 cofactor	The gene variously symbolized ALL1, HRX, or MLL located on 11q23 has been demonstrated to be fused with a number of translocation partners in cases of leukemia. t(1;11)(q21;q23) translocations that fused the MLL gene to a gene on chromosomal band 1q21 in 2 infants with acute myelomonocytic leukemia have been demonstrated. The N-terminal portion of the MLL gene is critical for leukemogenesis in tr…	chr1:151060397-151069544	GO:0051901 positive regulation of mitochondrial depolarization;GO:1904181 positive regulation of membrane depolarization;GO:0051900 regulation of mitochondrial depolarization	[GO:0005575] cellular_component; [GO:0005622] intracellular anatomical structure; [GO:0043226] organelle; [GO:0005634] nucleus; [GO:0005737] cytoplasm; [GO:0005654] nucleoplasm; [GO:0005829] cytosol; [GO:0005856] cytoskeleton; [GO:0003674] molecular_function; [GO:0008150] biological_process; [GO:0034641] cellular nitrogen compound metabolic process; [GO:0009058] biosynthetic process; [GO:0008219]…	GO:0005815 microtubule organizing center;GO:0015630 microtubule cytoskeleton;GO:0005856 cytoskeleton	GO:0005515 protein binding;GO:0005488 binding;GO:0003674 molecular_function		Disease related genes; Predicted intracellular proteins; Cancer-related genes:Candidate cancer biomarkers	Cytosol;Nucleoplasm (Supported)			(M5924)HALLMARK MTORC1 SIGNALING	0	0	0	0	0	0	0	0	0	0	0	0	0	0	0	0	0	0	0	0	0
79622	SNRNP25	0	0	0	0	1	0	0	0	SNRNP25	C16orf33	protein-coding	small nuclear ribonucleoprotein U11/U12 subunit 25	Two types of spliceosomes catalyze splicing of pre-mRNAs. The major U2-type spliceosome is found in all eukaryotes and removes U2-type introns, which represent more than 99% of pre-mRNA introns. The minor U12-type spliceosome is found in some eukaryotes and removes U12-type introns, which are rare and have distinct splice consensus signals. The U12-type spliceosome consists of several small nucle…	chr16:53828-57669	GO:0000377 RNA splicing, via transesterification reactions with bulged adenosine as nucleophile;GO:0000398 mRNA splicing, via spliceosome;GO:0000375 RNA splicing, via transesterification reactions	[GO:0005575] cellular_component; [GO:0005622] intracellular anatomical structure; [GO:0043226] organelle; [GO:0005634] nucleus; [GO:0005654] nucleoplasm; [GO:0005737] cytoplasm; [GO:0005829] cytosol; [GO:0005576] extracellular region; [GO:0008150] biological_process; [GO:0034641] cellular nitrogen compound metabolic process; [GO:0006397] mRNA processing; [GO:0032991] protein-containing complex; […	GO:0005689 U12-type spliceosomal complex;GO:0045171 intercellular bridge;GO:0005681 spliceosomal complex	GO:0005515 protein binding;GO:0005488 binding;GO:0003674 molecular_function		Predicted intracellular proteins	Nucleoplasm (Supported); Additional: Cytokinetic bridge;Cytosol				0	0	0	0	0	0	0	0	0	0	0	0	0	0	0	0	0	0	0	0	0
253512	SLC25A30	0	1	0	0	0	0	0	0	SLC25A30	KMCP1	protein-coding	solute carrier family 25 member 30	Although the outer mitochondrial membrane is permeable to many small metabolites, transport of solutes across the inner mitochondrial membrane is achieved by members of the mitochondrial carrier protein family, such as SLC25A30 (Haguenauer et al., 2005 [PubMed 15809292]).[supplied by OMIM, Mar 2008]	chr13:45434016-45393316	GO:0015709 thiosulfate transport;GO:0015743 malate transport;GO:0071423 malate transmembrane transport	[GO:0005575] cellular_component; [GO:0005737] cytoplasm; [GO:0005622] intracellular anatomical structure; [GO:0005739] mitochondrion; [GO:0043226] organelle; [GO:0006810] transport; [GO:0008150] biological_process; [GO:0055085] transmembrane transport; [GO:0003674] molecular_function; [GO:0022857] transmembrane transporter activity	GO:0005743 mitochondrial inner membrane;GO:0019866 organelle inner membrane;GO:0031966 mitochondrial membrane	GO:0015117 thiosulfate transmembrane transporter activity;GO:0015131 oxaloacetate transmembrane transporter activity;GO:0015140 malate transmembrane transporter activity		Predicted intracellular proteins; Transporters:Electrochemical Potential-driven transporters	Nucleoplasm (Approved)				0	0	0	0	0	0	0	0	0	0	0	0	0	0	0	0	0	0	0	0	0
51427	ZNF107	0	1	0	0	0	0	0	0	ZNF107	Y8|ZFD25|ZNF588|smap-7	protein-coding	zinc finger protein 107	This gene encodes a protein containing multiple C2H2-type zinc finger regions. Proteins containing zinc fingers may act as transcriptional regulators, but may also have other cellular functions. Alternative splicing results in multiple transcript variants. [provided by RefSeq, Aug 2013]	chr7:64666133-64711577	GO:0045944 positive regulation of transcription by RNA polymerase II;GO:0045893 positive regulation of transcription, DNA-templated;GO:1903508 positive regulation of nucleic acid-templated transcription	[GO:0005575] cellular_component; [GO:0005622] intracellular anatomical structure; [GO:0043226] organelle; [GO:0005634] nucleus; [GO:0003674] molecular_function; [GO:0043167] ion binding; [GO:0003677] DNA binding; [GO:0008150] biological_process; [GO:0034641] cellular nitrogen compound metabolic process; [GO:0009058] biosynthetic process; [GO:0003700] DNA-binding transcription factor activity	GO:0005634 nucleus;GO:0043231 intracellular membrane-bounded organelle;GO:0043229 intracellular organelle	GO:0001228 DNA-binding transcription activator activity, RNA polymerase II-specific;GO:0001216 DNA-binding transcription activator activity;GO:0000978 RNA polymerase II cis-regulatory region sequence-specific DNA binding		Transcription factors:Zinc-coordinating DNA-binding domains; Predicted intracellular proteins					1	0	0	0	0	0	0	0	0	0	0	0	0	0	0	0	0	0	0	0	0
6252	RTN1	0	0	0	1	0	0	0	0	RTN1	NSP	protein-coding	reticulon 1	This gene belongs to the family of reticulon encoding genes. Reticulons are associated with the endoplasmic reticulum, and are involved in neuroendocrine secretion or in membrane trafficking in neuroendocrine cells. This gene is considered to be a specific marker for neurological diseases and cancer, and is a potential molecular target for therapy. Alternative splicing results in multiple transcr…	chr14:59870776-59595976	GO:1902430 negative regulation of amyloid-beta formation;GO:1902992 negative regulation of amyloid precursor protein catabolic process;GO:1902003 regulation of amyloid-beta formation	[GO:0005575] cellular_component; [GO:0005737] cytoplasm; [GO:0005622] intracellular anatomical structure; [GO:0043226] organelle; [GO:0005783] endoplasmic reticulum; [GO:0005794] Golgi apparatus; [GO:0003674] molecular_function; [GO:0008150] biological_process; [GO:0048856] anatomical structure development; [GO:0030154] cell differentiation; [GO:0034641] cellular nitrogen compound metabolic proce…	GO:0030176 integral component of endoplasmic reticulum membrane;GO:0031227 intrinsic component of endoplasmic reticulum membrane;GO:0031301 integral component of organelle membrane	GO:0005515 protein binding;GO:0005488 binding;GO:0003674 molecular_function		Transporters:Accessory Factors Involved in Transport	Endoplasmic reticulum (Supported); Additional: Nuclear bodies			(M5919)HALLMARK HEDGEHOG SIGNALING	0	0	0	0	0	0	0	0	0	0	0	0	0	0	0	0	0	0	0	0	0
169834	ZNF883	1	0	0	0	0	0	0	0	ZNF883		protein-coding	zinc finger protein 883		chr9:113012192-112997120	GO:0006357 regulation of transcription by RNA polymerase II;GO:0006355 regulation of transcription, DNA-templated;GO:1903506 regulation of nucleic acid-templated transcription		GO:0005634 nucleus;GO:0043231 intracellular membrane-bounded organelle;GO:0043229 intracellular organelle	GO:0000978 RNA polymerase II cis-regulatory region sequence-specific DNA binding;GO:0000987 cis-regulatory region sequence-specific DNA binding;GO:0000981 DNA-binding transcription factor activity, RNA polymerase II-specific							0	0	0	0	0	0	0	0	0	0	0	0	0	0	0	0	0	0	0	0	0
58484	NLRC4	0	1	0	0	0	0	0	0	NLRC4	AIFEC|CARD12|CLAN|CLAN1|CLANA|CLANB|CLANC|CLAND|CLR2.1|FCAS4|IPAF	protein-coding	NLR family CARD domain containing 4	This gene encodes a member of the caspase recruitment domain-containing NLR family. Family members play essential roles in innate immune response to a wide range of pathogenic organisms, tissue damage and other cellular stresses. Mutations in this gene result in autoinflammation with infantile enterocolitis. Alternative splicing results in multiple transcript variants. [provided by RefSeq, Oct 20…	chr2:32265743-32224449	GO:0016045 detection of bacterium;GO:0097202 activation of cysteine-type endopeptidase activity;GO:0098543 detection of other organism	[GO:0005575] cellular_component; [GO:0005737] cytoplasm; [GO:0005622] intracellular anatomical structure; [GO:0008150] biological_process; [GO:0008219] cell death; [GO:0002376] immune system process; [GO:0006950] response to stress; [GO:0043226] organelle; [GO:0003674] molecular_function; [GO:0043167] ion binding; [GO:0005829] cytosol; [GO:0065003] protein-containing complex assembly; [GO:0022607…	GO:0072557 IPAF inflammasome complex;GO:0061702 inflammasome complex;GO:0005829 cytosol	GO:0089720 caspase binding;GO:0061133 endopeptidase activator activity;GO:0016504 peptidase activator activity		Disease related genes; Human disease related genes:Immune system diseases:Other immune system diseases; Predicted intracellular proteins; Human disease related genes:Immune system diseases:Allergies and autoimmune diseases	Cytosol;Vesicles (Approved)		(M145)PID P53 DOWNSTREAM PATHWAY		0	0	1	0	0	0	0	0	0	0	0	0	0	0	0	0	0	0	0	0	0
23041	MON2	0	0	0	0	1	0	0	0	MON2		protein-coding	MON2 homolog, regulator of endosome-to-Golgi trafficking		chr12:62466826-62600476	GO:0006895 Golgi to endosome transport;GO:0006892 post-Golgi vesicle-mediated transport;GO:0016482 cytosolic transport	[GO:0005575] cellular_component; [GO:0005737] cytoplasm; [GO:0005622] intracellular anatomical structure; [GO:0006810] transport; [GO:0008150] biological_process; [GO:0015031] protein transport; [GO:0043226] organelle; [GO:0031410] cytoplasmic vesicle; [GO:0005768] endosome; [GO:0003674] molecular_function; [GO:0005829] cytosol; [GO:0005576] extracellular region; [GO:0005615] extracellular space;…	GO:0031901 early endosome membrane;GO:0005769 early endosome;GO:0010008 endosome membrane	GO:0005515 protein binding;GO:0005488 binding;GO:0003674 molecular_function		Predicted intracellular proteins	Nucleoli fibrillar center;Nucleoplasm (Approved)			(M5910)HALLMARK PROTEIN SECRETION	0	0	0	0	0	0	0	0	0	0	0	0	0	0	0	0	0	0	0	0	0
7643	ZNF90	0	1	0	0	0	0	0	0	ZNF90	HTF9	protein-coding	zinc finger protein 90		chr19:20078000-20121168	GO:0006357 regulation of transcription by RNA polymerase II;GO:0006355 regulation of transcription, DNA-templated;GO:1903506 regulation of nucleic acid-templated transcription	[GO:0008150] biological_process; [GO:0034641] cellular nitrogen compound metabolic process; [GO:0009058] biosynthetic process; [GO:0005575] cellular_component; [GO:0005622] intracellular anatomical structure; [GO:0043226] organelle; [GO:0005634] nucleus; [GO:0003674] molecular_function; [GO:0043167] ion binding; [GO:0003677] DNA binding; [GO:0003700] DNA-binding transcription factor activity	GO:0005634 nucleus;GO:0043231 intracellular membrane-bounded organelle;GO:0043229 intracellular organelle	GO:0008270 zinc ion binding;GO:0046914 transition metal ion binding;GO:0000978 RNA polymerase II cis-regulatory region sequence-specific DNA binding		Transcription factors:Zinc-coordinating DNA-binding domains; Predicted intracellular proteins	Nucleoplasm (Approved); Additional: Golgi apparatus				1	0	0	0	0	0	0	0	0	0	0	0	0	0	0	0	0	0	0	0	0
162993	ZNF846	1	0	0	0	0	0	0	0	ZNF846		protein-coding	zinc finger protein 846		chr19:9786160-9748619	GO:0000122 negative regulation of transcription by RNA polymerase II;GO:0045892 negative regulation of transcription, DNA-templated;GO:1903507 negative regulation of nucleic acid-templated transcription	[GO:0008150] biological_process; [GO:0034641] cellular nitrogen compound metabolic process; [GO:0009058] biosynthetic process; [GO:0005575] cellular_component; [GO:0005622] intracellular anatomical structure; [GO:0043226] organelle; [GO:0005634] nucleus; [GO:0003674] molecular_function; [GO:0043167] ion binding; [GO:0003677] DNA binding; [GO:0003700] DNA-binding transcription factor activity	GO:0005634 nucleus;GO:0043231 intracellular membrane-bounded organelle;GO:0043229 intracellular organelle	GO:0001227 DNA-binding transcription repressor activity, RNA polymerase II-specific;GO:0001217 DNA-binding transcription repressor activity;GO:0000981 DNA-binding transcription factor activity, RNA polymerase II-specific		Transcription factors:Zinc-coordinating DNA-binding domains; Predicted intracellular proteins	Actin filaments (Approved)				1	0	0	0	0	0	0	0	0	0	0	0	0	0	0	0	0	0	0	0	0
163255	ZNF540	1	0	0	0	0	0	0	0	ZNF540	Nbla10512	protein-coding	zinc finger protein 540		chr19:37551374-37614179	GO:0017148 negative regulation of translation;GO:2000113 negative regulation of cellular macromolecule biosynthetic process;GO:0034249 negative regulation of cellular amide metabolic process	[GO:0005575] cellular_component; [GO:0005622] intracellular anatomical structure; [GO:0043226] organelle; [GO:0005634] nucleus; [GO:0005737] cytoplasm; [GO:0003674] molecular_function; [GO:0043167] ion binding; [GO:0005654] nucleoplasm; [GO:0005829] cytosol; [GO:0003677] DNA binding; [GO:0008150] biological_process; [GO:0034641] cellular nitrogen compound metabolic process; [GO:0009058] biosynthe…	GO:0005654 nucleoplasm;GO:0031981 nuclear lumen;GO:0005829 cytosol	GO:0000900 mRNA regulatory element binding translation repressor activity;GO:0090079 translation regulator activity, nucleic acid binding;GO:0030371 translation repressor activity		Transcription factors:Zinc-coordinating DNA-binding domains; Predicted intracellular proteins	Nucleoplasm (Supported); Additional: Cytosol;Vesicles				1	0	0	0	0	0	0	0	0	0	0	0	0	0	0	0	0	0	0	0	0
57092	PCNP	0	0	0	0	1	0	0	0	PCNP		protein-coding	PEST proteolytic signal containing nuclear protein		chr3:101574094-101594465	GO:0043161 proteasome-mediated ubiquitin-dependent protein catabolic process;GO:0010498 proteasomal protein catabolic process;GO:0006511 ubiquitin-dependent protein catabolic process	[GO:0005575] cellular_component; [GO:0005622] intracellular anatomical structure; [GO:0043226] organelle; [GO:0005634] nucleus; [GO:0008150] biological_process; [GO:0007049] cell cycle; [GO:0005654] nucleoplasm; [GO:0003674] molecular_function; [GO:0006464] cellular protein modification process; [GO:0009056] catabolic process	GO:0016604 nuclear body;GO:0005654 nucleoplasm;GO:0031981 nuclear lumen	GO:0005515 protein binding;GO:0005488 binding;GO:0003674 molecular_function		Predicted intracellular proteins	Nucleoplasm (Enhanced); Additional: Nuclear bodies				0	0	0	0	1	0	0	0	0	0	0	0	0	0	0	0	0	0	0	0	0
54768	HYDIN	0	1	0	0	0	0	0	0	HYDIN	CILD5|HYDIN1|HYDIN2|PPP1R31	protein-coding	HYDIN axonemal central pair apparatus protein	This gene encodes a protein that may be involved in cilia motility. Mutations in this gene cause of autosomal recessive primary ciliary dyskinesia-5, a disorder characterized by the accumulation of cerebrospinal fluid within the ventricles of the brain. A duplicate copy of this gene has been found in humans on chromosome 1. [provided by RefSeq, Jan 2013]	chr16:71230722-70802084	GO:1904158 axonemal central apparatus assembly;GO:0060438 trachea development;GO:0021591 ventricular system development	[GO:0005575] cellular_component; [GO:0005737] cytoplasm; [GO:0005622] intracellular anatomical structure; [GO:0043226] organelle; [GO:0005929] cilium; [GO:0005856] cytoskeleton; [GO:0008150] biological_process; [GO:0022607] cellular component assembly; [GO:0007010] cytoskeleton organization; [GO:0048856] anatomical structure development; [GO:0030154] cell differentiation	GO:1990718 axonemal central pair projection;GO:1990716 axonemal central apparatus;GO:0005930 axoneme			Disease related genes; Predicted intracellular proteins; Human disease related genes:Respiratory diseases:Tracheobronchial diseases	Cytosol;Plasma membrane (Approved)				0	0	0	0	0	0	0	0	0	0	0	0	0	0	0	0	0	0	0	0	0
26354	GNL3	0	1	0	0	0	0	0	0	GNL3	C77032|E2IG3|NNP47|NS	protein-coding	G protein nucleolar 3	The protein encoded by this gene may interact with p53 and may be involved in tumorigenesis. The encoded protein also appears to be important for stem cell proliferation. This protein is found in both the nucleus and nucleolus. Three transcript variants encoding two different isoforms have been found for this gene. [provided by RefSeq, Nov 2010]	chr3:52685920-52694497	GO:0033235 positive regulation of protein sumoylation;GO:1904816 positive regulation of protein localization to chromosome, telomeric region;GO:1904814 regulation of protein localization to chromosome, telomeric region		GO:0030496 midbody;GO:0016604 nuclear body;GO:0005730 nucleolus	GO:0048027 mRNA 5'-UTR binding;GO:0005525 GTP binding;GO:0019001 guanyl nucleotide binding		Predicted intracellular proteins	Nucleoli rim (Enhanced); Additional: Mitotic chromosome;Nuclear bodies			(M5928)HALLMARK MYC TARGETS V2; (M5926)HALLMARK MYC TARGETS V1	0	0	0	0	0	0	0	0	0	0	0	0	0	0	0	0	0	0	0	0	0
57151	LYZL6	0	0	0	1	0	0	0	0	LYZL6	HEL-S-6a|LYC1|LYZB|PRO1485|TKAL754|UNQ754	protein-coding	lysozyme like 6	This gene encodes a member of the C-type lysozyme/alpha-lactalbumin family. C-type lysozymes are bacteriolytic factors that play a role in host defense, whereas alpha-lactalbumins mediate lactose biosynthesis. The encoded protein contains catalytic residues characteristic of C-type lysozymes and may play a role in male reproduction. Alternatively spliced transcript variants have been observed for…	chr17:35943713-35934518	GO:0007342 fusion of sperm to egg plasma membrane involved in single fertilization;GO:0019835 cytolysis;GO:0045026 plasma membrane fusion	[GO:0005575] cellular_component; [GO:0043226] organelle; [GO:0005929] cilium; [GO:0003674] molecular_function; [GO:0005576] extracellular region; [GO:0008150] biological_process; [GO:0016798] hydrolase activity, acting on glycosyl bonds; [GO:0000003] reproduction; [GO:0006950] response to stress; [GO:0002376] immune system process; [GO:0005737] cytoplasm; [GO:0005622] intracellular anatomical str…	GO:0097524 sperm plasma membrane;GO:0097225 sperm midpiece;GO:0001669 acrosomal vesicle	GO:0003796 lysozyme activity;GO:0061783 peptidoglycan muralytic activity;GO:0004553 hydrolase activity, hydrolyzing O-glycosyl compounds		Predicted secreted proteins; Predicted intracellular proteins; Enzymes; ENZYME proteins:Hydrolases					0	0	0	0	0	0	0	0	0	0	0	0	0	0	0	0	0	0	0	0	0
23339	VPS39	0	0	0	1	0	0	0	0	VPS39	TLP|VAM6|hVam6p	protein-coding	VPS39 subunit of HOPS complex	This gene encodes a protein that may promote clustering and fusion of late endosomes and lysosomes. The protein may also act as an adaptor protein that modulates the transforming growth factor-beta response by coupling the transforming growth factor-beta receptor complex to the Smad pathway. Alternative splicing results in multiple transcript variants. [provided by RefSeq, Jul 2014]	chr15:42208304-42158701	GO:0061909 autophagosome-lysosome fusion;GO:0034058 endosomal vesicle fusion;GO:0035542 regulation of SNARE complex assembly	[GO:0005575] cellular_component; [GO:0005737] cytoplasm; [GO:0005622] intracellular anatomical structure; [GO:0006810] transport; [GO:0008150] biological_process; [GO:0015031] protein transport; [GO:0016192] vesicle-mediated transport; [GO:0043226] organelle; [GO:0031410] cytoplasmic vesicle; [GO:0005768] endosome; [GO:0005773] vacuole; [GO:0005764] lysosome; [GO:0003674] molecular_function; [GO:…	GO:1902500 vacuolar HOPS complex;GO:1902501 lysosomal HOPS complex;GO:0030897 HOPS complex	GO:0005515 protein binding;GO:0005488 binding;GO:0003674 molecular_function		Predicted intracellular proteins					0	0	0	0	0	0	0	0	0	0	0	0	0	1	0	0	0	0	0	0	0
5518	PPP2R1A	0	1	0	0	0	0	0	0	PPP2R1A	MRD36|PP2A-Aalpha|PP2AA|PP2AAALPHA|PR65A	protein-coding	protein phosphatase 2 scaffold subunit Aalpha	This gene encodes a constant regulatory subunit of protein phosphatase 2. Protein phosphatase 2 is one of the four major Ser/Thr phosphatases, and it is implicated in the negative control of cell growth and division. It consists of a common heteromeric core enzyme, which is composed of a catalytic subunit and a constant regulatory subunit, that associates with a variety of regulatory subunits. Th…	chr19:52190052-52229518	GO:0051232 meiotic spindle elongation;GO:1903538 regulation of meiotic cell cycle process involved in oocyte maturation;GO:0051306 mitotic sister chromatid separation	[GO:0005575] cellular_component; [GO:0005622] intracellular anatomical structure; [GO:0043226] organelle; [GO:0005634] nucleus; [GO:0008150] biological_process; [GO:0034641] cellular nitrogen compound metabolic process; [GO:0005737] cytoplasm; [GO:0005886] plasma membrane; [GO:0005739] mitochondrion; [GO:0008219] cell death; [GO:0009058] biosynthetic process; [GO:0005829] cytosol; [GO:0005694] ch…	GO:0000159 protein phosphatase type 2A complex;GO:0005963 magnesium-dependent protein serine/threonine phosphatase complex;GO:0008287 protein serine/threonine phosphatase complex	GO:1990405 protein antigen binding;GO:0019888 protein phosphatase regulator activity;GO:0004722 protein serine/threonine phosphatase activity		Cancer-related genes:Mutated cancer genes; Disease related genes; Cancer-related genes:Mutational cancer driver genes; Predicted intracellular proteins; Human disease related genes:Other diseases:Mental and behavioural disorders	Cytosol (Approved)	2,6,8-Trimethyl-3-Amino-9-Benzyl-9-Methoxynonanoic Acid; (2S,3S,4E,6E,8S,9S)-3-amino-9-methoxy-2,6,8-trimethyl-10-phenyldeca-4,6-dienoic acid	(M210)PID IL8 CXCR2 PATHWAY; (M46)PID ATR PATHWAY; (M129)PID PLK1 PATHWAY		0	0	0	0	0	1	1	0	0	1	0	1	0	0	0	0	1	0	0	0	0
146956	EME1	0	0	0	0	1	0	0	0	EME1	MMS4L|SLX2A	protein-coding	essential meiotic structure-specific endonuclease 1	This gene encodes a protein that complexes with methyl methanesulfonate-sensitive UV-sensitive 81 protein to form an endonuclease complex. The encoded protein interacts with specifc DNA structures including nicked Holliday junctions, 3'-flap structures and aberrant replication fork structures. This protein may be involved in repairing DNA damage and in maintaining genomic stability. Alternative s…	chr17:50373229-50381483	GO:0072429 response to intra-S DNA damage checkpoint signaling;GO:0072396 response to cell cycle checkpoint signaling;GO:0072402 response to DNA integrity checkpoint signaling	[GO:0005575] cellular_component; [GO:0005622] intracellular anatomical structure; [GO:0043226] organelle; [GO:0005634] nucleus; [GO:0003674] molecular_function; [GO:0043167] ion binding; [GO:0003677] DNA binding; [GO:0005730] nucleolus; [GO:0008150] biological_process; [GO:0006259] DNA metabolic process; [GO:0034641] cellular nitrogen compound metabolic process; [GO:0006950] response to stress; […	GO:0048476 Holliday junction resolvase complex;GO:1905347 endodeoxyribonuclease complex;GO:0043596 nuclear replication fork	GO:0004519 endonuclease activity;GO:0004518 nuclease activity;GO:0016788 hydrolase activity, acting on ester bonds		Predicted intracellular proteins	Cytosol;Nuclear bodies (Approved)				0	0	0	0	0	0	0	0	1	0	0	1	0	0	0	0	0	0	0	0	0
64118	DUS1L	0	0	0	0	1	0	0	0	DUS1L	DUS1|PP3111	protein-coding	dihydrouridine synthase 1 like		chr17:82065804-82057506	GO:0002943 tRNA dihydrouridine synthesis;GO:0006400 tRNA modification;GO:0008033 tRNA processing	[GO:0008150] biological_process; [GO:0034641] cellular nitrogen compound metabolic process; [GO:0006399] tRNA metabolic process; [GO:0003674] molecular_function; [GO:0016491] oxidoreductase activity; [GO:0043167] ion binding		GO:0017150 tRNA dihydrouridine synthase activity;GO:0106413 dihydrouridine synthase activity;GO:0016627 oxidoreductase activity, acting on the CH-CH group of donors		Predicted intracellular proteins	Plasma membrane (Approved)				0	0	0	0	0	0	0	0	0	0	0	0	0	0	0	1	0	0	0	0	0
146894	CD300LG	0	0	0	0	1	0	0	0	CD300LG	CLM-9|CLM9|NEPMUCIN|TREM-4|TREM4	protein-coding	CD300 molecule like family member g	Members of the CD300 (see MIM 606786)-like (CD300L) family, such as CD300LG, are widely expressed on hematopoietic cells. All CD300L proteins are type I cell surface glycoproteins that contain a single immunoglobulin (Ig) V-like domain (Takatsu et al., 2006 [PubMed 16876123]).[supplied by OMIM, Mar 2008]	chr17:43847176-43863639	GO:0002376 immune system process;GO:0008150 biological_process	[GO:0005575] cellular_component; [GO:0005886] plasma membrane; [GO:0005737] cytoplasm; [GO:0005622] intracellular anatomical structure; [GO:0043226] organelle; [GO:0031410] cytoplasmic vesicle; [GO:0005768] endosome; [GO:0003674] molecular_function; [GO:0008150] biological_process; [GO:0002376] immune system process	GO:0032585 multivesicular body membrane;GO:0005771 multivesicular body;GO:0031902 late endosome membrane	GO:0004888 transmembrane signaling receptor activity;GO:0038023 signaling receptor activity;GO:0060089 molecular transducer activity		Predicted intracellular proteins; CD markers					0	0	1	0	0	0	0	0	0	0	0	0	0	0	0	0	0	0	0	0	0
6360	CCL16	0	0	0	0	1	0	0	0	CCL16	CKb12|HCC-4|ILINCK|LCC-1|LEC|LMC|Mtn-1|NCC-4|NCC4|SCYA16|SCYL4	protein-coding	C-C motif chemokine ligand 16	This gene is one of several cytokine genes clustered on the q-arm of chromosome 17. Cytokines are a family of secreted proteins involved in immunoregulatory and inflammatory processes. The CC cytokines are proteins characterized by two adjacent cysteines. The cytokine encoded by this gene displays chemotactic activity for lymphocytes and monocytes but not for neutrophils. This cytokine also shows…	chr17:35981497-35976499	GO:0002548 monocyte chemotaxis;GO:0050918 positive chemotaxis;GO:0048247 lymphocyte chemotaxis	[GO:0008150] biological_process; [GO:0007165] signal transduction; [GO:0005575] cellular_component; [GO:0005576] extracellular region; [GO:0005615] extracellular space; [GO:0040011] locomotion; [GO:0002376] immune system process; [GO:0003674] molecular_function; [GO:0048870] cell motility; [GO:0006950] response to stress; [GO:0007267] cell-cell signaling	GO:0005615 extracellular space;GO:0005576 extracellular region;GO:0110165 cellular anatomical entity	GO:0042056 chemoattractant activity;GO:0048020 CCR chemokine receptor binding;GO:0008009 chemokine activity		Predicted secreted proteins; Cancer-related genes:Candidate cancer biomarkers			(M5883)NABA SECRETED FACTORS; (M5885)NABA MATRISOME ASSOCIATED; (M5889)NABA MATRISOME		0	0	0	0	0	0	0	0	0	0	0	0	0	0	0	0	0	0	0	0	0
375307	CATIP	1	0	0	0	0	0	0	0	CATIP	C2orf62	protein-coding	ciliogenesis associated TTC17 interacting protein		chr2:218356857-218368094	GO:0030041 actin filament polymerization;GO:0008154 actin polymerization or depolymerization;GO:0051258 protein polymerization	[GO:0005575] cellular_component; [GO:0005622] intracellular anatomical structure; [GO:0043226] organelle; [GO:0005634] nucleus; [GO:0005737] cytoplasm; [GO:0005886] plasma membrane; [GO:0005856] cytoskeleton; [GO:0003674] molecular_function; [GO:0008150] biological_process; [GO:0065003] protein-containing complex assembly; [GO:0022607] cellular component assembly; [GO:0007010] cytoskeleton organi…	GO:0015629 actin cytoskeleton;GO:0005856 cytoskeleton;GO:0043232 intracellular non-membrane-bounded organelle	GO:0005515 protein binding;GO:0005488 binding;GO:0003674 molecular_function		Predicted intracellular proteins					0	0	0	0	0	0	0	0	0	0	0	0	0	0	0	0	0	0	0	0	0
729288	ZNF286B	1	0	0	0	0	0	0	0	ZNF286B	FOXO3B|ZNF286C|ZNF286L|ZNF590	pseudo	zinc finger protein 286B (pseudogene)		chr17:18682314-18658429	GO:0006357 regulation of transcription by RNA polymerase II;GO:0006355 regulation of transcription, DNA-templated;GO:1903506 regulation of nucleic acid-templated transcription		GO:0005634 nucleus;GO:0043231 intracellular membrane-bounded organelle;GO:0043229 intracellular organelle	GO:0000978 RNA polymerase II cis-regulatory region sequence-specific DNA binding;GO:0000987 cis-regulatory region sequence-specific DNA binding;GO:0000981 DNA-binding transcription factor activity, RNA polymerase II-specific							0	0	0	0	0	0	0	0	0	0	0	0	0	0	0	0	0	0	0	0	0
7644	ZNF91	0	1	0	0	0	0	0	0	ZNF91	HPF7|HTF10	protein-coding	zinc finger protein 91	The ZNF91 gene encodes a zinc finger protein of the KRAB (Kruppel-associated box) subfamily (Bellefroid et al., 1991, 1993 [PubMed 2023909] [PubMed 8467795]).[supplied by OMIM, May 2010]	chr19:23395471-23305004	GO:0070894 regulation of transposon integration;GO:0070895 negative regulation of transposon integration;GO:0010528 regulation of transposition	[GO:0008150] biological_process; [GO:0034641] cellular nitrogen compound metabolic process; [GO:0009058] biosynthetic process; [GO:0005575] cellular_component; [GO:0005622] intracellular anatomical structure; [GO:0043226] organelle; [GO:0005634] nucleus; [GO:0003674] molecular_function; [GO:0043167] ion binding; [GO:0003677] DNA binding; [GO:0003700] DNA-binding transcription factor activity; [GO…	GO:0005634 nucleus;GO:0043231 intracellular membrane-bounded organelle;GO:0043229 intracellular organelle	GO:0001228 DNA-binding transcription activator activity, RNA polymerase II-specific;GO:0001216 DNA-binding transcription activator activity;GO:0008270 zinc ion binding		Cancer-related genes:Mutational cancer driver genes; Transcription factors:Zinc-coordinating DNA-binding domains; Predicted intracellular proteins					1	0	0	0	0	0	0	0	0	0	0	0	0	0	0	0	0	0	0	0	0
51076	CUTC	0	0	0	1	0	0	0	0	CUTC	CGI-32	protein-coding	cutC copper transporter	Members of the CUT family of copper transporters are associated with copper homeostasis and are involved in the uptake, storage, delivery, and efflux of copper (Gupta et al., 1995 [PubMed 7635807]; Li et al., 2005 [PubMed 16182249]).[supplied by OMIM, Mar 2008]	chr10:99732234-99756134	GO:0006825 copper ion transport;GO:0055070 copper ion homeostasis;GO:0051262 protein tetramerization	[GO:0005575] cellular_component; [GO:0005622] intracellular anatomical structure; [GO:0043226] organelle; [GO:0005634] nucleus; [GO:0005737] cytoplasm; [GO:0003674] molecular_function; [GO:0043167] ion binding; [GO:0005654] nucleoplasm; [GO:0005730] nucleolus; [GO:0005829] cytosol; [GO:0006810] transport; [GO:0008150] biological_process; [GO:0042592] homeostatic process; [GO:0065003] protein-cont…	GO:0005730 nucleolus;GO:0005654 nucleoplasm;GO:0031981 nuclear lumen	GO:0005507 copper ion binding;GO:0046914 transition metal ion binding;GO:0046872 metal ion binding		Predicted intracellular proteins; Transporters	Cytosol;Nucleoplasm (Enhanced); Additional: Nucleoli				0	0	0	0	0	0	0	0	0	0	0	0	0	0	0	0	0	0	0	0	0
401509	ZNF658B	1	0	0	0	0	0	0	0	ZNF658B		pseudo	zinc finger protein 658B (pseudogene)		chr9:39464526-39443815	GO:0045944 positive regulation of transcription by RNA polymerase II;GO:0045893 positive regulation of transcription, DNA-templated;GO:1903508 positive regulation of nucleic acid-templated transcription		GO:0005634 nucleus;GO:0043231 intracellular membrane-bounded organelle;GO:0043229 intracellular organelle	GO:0001228 DNA-binding transcription activator activity, RNA polymerase II-specific;GO:0001216 DNA-binding transcription activator activity;GO:0000978 RNA polymerase II cis-regulatory region sequence-specific DNA binding							0	0	0	0	0	0	0	0	0	0	0	0	0	0	0	0	0	0	0	0	0
91156	IGFN1	1	0	0	0	0	0	0	0	IGFN1	EEF1A2BP1	protein-coding	immunoglobulin like and fibronectin type III domain containing 1		chr1:201190824-201228952	GO:0010842 retina layer formation;GO:0060042 retina morphogenesis in camera-type eye;GO:0003407 neural retina development	[GO:0005575] cellular_component; [GO:0005622] intracellular anatomical structure; [GO:0043226] organelle; [GO:0005634] nucleus; [GO:0005737] cytoplasm; [GO:0003674] molecular_function; [GO:0008150] biological_process; [GO:0007155] cell adhesion; [GO:0048856] anatomical structure development; [GO:0022607] cellular component assembly; [GO:0034330] cell junction organization; [GO:0048646] anatomical…	GO:0030018 Z disc;GO:0031674 I band;GO:0030017 sarcomere	GO:0005515 protein binding;GO:0005488 binding;GO:0003674 molecular_function		Predicted intracellular proteins	Midbody ring (Approved)				0	0	0	0	0	0	0	0	0	0	0	0	0	0	0	0	0	0	0	0	0
4171	MCM2	0	0	0	1	0	0	0	0	MCM2	BM28|CCNL1|CDCL1|D3S3194|DFNA70|MITOTIN|cdc19	protein-coding	minichromosome maintenance complex component 2	The protein encoded by this gene is one of the highly conserved mini-chromosome maintenance proteins (MCM) that are involved in the initiation of eukaryotic genome replication. The hexameric protein complex formed by MCM proteins is a key component of the pre-replication complex (pre_RC) and may be involved in the formation of replication forks and in the recruitment of other DNA replication rela…	chr3:127598411-127622436	GO:1905775 negative regulation of DNA helicase activity;GO:1905463 negative regulation of DNA duplex unwinding;GO:1905774 regulation of DNA helicase activity	[GO:0005575] cellular_component; [GO:0005622] intracellular anatomical structure; [GO:0043226] organelle; [GO:0005634] nucleus; [GO:0003674] molecular_function; [GO:0043167] ion binding; [GO:0003677] DNA binding; [GO:0008150] biological_process; [GO:0006259] DNA metabolic process; [GO:0034641] cellular nitrogen compound metabolic process; [GO:0009058] biosynthetic process; [GO:0032991] protein-co…	GO:0042555 MCM complex;GO:0000808 origin recognition complex;GO:0005664 nuclear origin of replication recognition complex	GO:0043138 3'-5' DNA helicase activity;GO:0003688 DNA replication origin binding;GO:0017116 single-stranded DNA helicase activity		Predicted intracellular proteins; ENZYME proteins:Hydrolases; Human disease related genes:Nervous system diseases:Ear disease; Disease related genes; Potential drug targets; Enzymes; Cancer-related genes:Candidate cancer biomarkers	Nucleoplasm (Enhanced)		(M46)PID ATR PATHWAY	(M5901)HALLMARK G2M CHECKPOINT; (M5924)HALLMARK MTORC1 SIGNALING; (M5925)HALLMARK E2F TARGETS	0	0	0	0	0	0	0	0	1	0	0	1	0	0	0	0	0	0	0	0	0
26149	ZNF658	1	0	0	0	0	0	0	0	ZNF658		protein-coding	zinc finger protein 658		chr9:66900725-66932141	GO:0071294 cellular response to zinc ion;GO:0010043 response to zinc ion;GO:0071248 cellular response to metal ion	[GO:0003674] molecular_function; [GO:0043167] ion binding; [GO:0008150] biological_process; [GO:0034641] cellular nitrogen compound metabolic process; [GO:0009058] biosynthetic process; [GO:0005575] cellular_component; [GO:0005622] intracellular anatomical structure; [GO:0043226] organelle; [GO:0005634] nucleus; [GO:0003677] DNA binding; [GO:0042254] ribosome biogenesis; [GO:0003700] DNA-binding …	GO:0005634 nucleus;GO:0043231 intracellular membrane-bounded organelle;GO:0043229 intracellular organelle	GO:0001228 DNA-binding transcription activator activity, RNA polymerase II-specific;GO:0001216 DNA-binding transcription activator activity;GO:0000978 RNA polymerase II cis-regulatory region sequence-specific DNA binding		Transcription factors:Zinc-coordinating DNA-binding domains; Predicted intracellular proteins	Nucleoplasm (Approved)				1	0	0	0	0	0	0	0	0	0	0	0	0	0	0	0	0	0	0	0	0
65082	VPS33A	0	0	0	0	1	0	0	0	VPS33A	MPSPS	protein-coding	VPS33A core subunit of CORVET and HOPS complexes	This gene encodes a tethering protein and a core subunit of the homotypic fusion and protein sorting (HOPS) complex. The HOPS complex and a second endosomal tethering complex called the class C core vacuole/endosome tethering (CORVET) complex, perform diverse functions in endocytosis including membrane tethering, RabGTPase interaction, activation and proofreading of synaptic-soluble N-ethylmaleim…	chr12:122266494-122229564	GO:0034058 endosomal vesicle fusion;GO:0048070 regulation of developmental pigmentation;GO:0120305 regulation of pigmentation	[GO:0005575] cellular_component; [GO:0006810] transport; [GO:0008150] biological_process; [GO:0015031] protein transport; [GO:0016192] vesicle-mediated transport; [GO:0005737] cytoplasm; [GO:0005622] intracellular anatomical structure; [GO:0043226] organelle; [GO:0031410] cytoplasmic vesicle; [GO:0005768] endosome; [GO:0005773] vacuole; [GO:0005764] lysosome; [GO:0003674] molecular_function; [GO:…	GO:0033263 CORVET complex;GO:0030897 HOPS complex;GO:0099023 vesicle tethering complex	GO:0005515 protein binding;GO:0005488 binding;GO:0003674 molecular_function		Disease related genes; Human disease related genes:Congenital disorders of metabolism:Congenital disorders of glycan/glycoprotein metabolism; Predicted intracellular proteins	Nucleoplasm (Approved)				0	0	0	0	0	0	0	0	0	0	0	0	0	1	0	0	0	0	0	0	0
124961	ZFP3	1	0	0	0	0	0	0	0	ZFP3	ZNF752	protein-coding	ZFP3 zinc finger protein		chr17:5078467-5096374	GO:0006357 regulation of transcription by RNA polymerase II;GO:0006355 regulation of transcription, DNA-templated;GO:1903506 regulation of nucleic acid-templated transcription		GO:0005634 nucleus;GO:0043231 intracellular membrane-bounded organelle;GO:0043229 intracellular organelle	GO:0000981 DNA-binding transcription factor activity, RNA polymerase II-specific;GO:0000977 RNA polymerase II transcription regulatory region sequence-specific DNA binding;GO:0003700 DNA-binding transcription factor activity		Transcription factors:Zinc-coordinating DNA-binding domains; Predicted intracellular proteins	Cytosol;Nucleoplasm (Approved)				0	0	0	0	0	0	0	0	0	0	0	0	0	0	0	0	0	0	0	0	0
78996	CYREN	0	0	0	1	0	0	0	0	CYREN	C7orf49|MRI|MRI-2	protein-coding	cell cycle regulator of NHEJ		chr7:135172469-135092303	GO:2001033 negative regulation of double-strand break repair via nonhomologous end joining;GO:0033152 immunoglobulin V(D)J recombination;GO:0033151 V(D)J recombination	[GO:0005575] cellular_component; [GO:0005622] intracellular anatomical structure; [GO:0043226] organelle; [GO:0005634] nucleus; [GO:0005737] cytoplasm; [GO:0005694] chromosome; [GO:0008150] biological_process; [GO:0006259] DNA metabolic process; [GO:0034641] cellular nitrogen compound metabolic process; [GO:0006950] response to stress; [GO:0003674] molecular_function; [GO:0048856] anatomical stru…	GO:0035861 site of double-strand break;GO:0090734 site of DNA damage;GO:0005694 chromosome	GO:0005515 protein binding;GO:0005488 binding;GO:0003674 molecular_function		Predicted intracellular proteins					0	0	0	0	0	0	0	0	1	0	0	0	0	0	1	0	0	0	0	0	0
9189	ZBED1	0	1	0	0	0	0	0	0	ZBED1	ALTE|DREF|TRAMP|hDREF	protein-coding	zinc finger BED-type containing 1	This gene is located in the pseudoautosomal region 1 (PAR1) of X and Y chromosomes. It was earlier identified as a gene with similarity to Ac transposable elements, however, was found not to have transposase activity. Later studies show that this gene product is localized in the nucleus and functions as a transcription factor. It binds to DNA elements found in the promoter regions of several gene…	chrX:2500976-2486435 chrY:2500976-2486435	GO:1990466 protein autosumoylation;GO:0044828 negative regulation by host of viral genome replication;GO:0044793 negative regulation by host of viral process	[GO:0005575] cellular_component; [GO:0005622] intracellular anatomical structure; [GO:0043226] organelle; [GO:0005634] nucleus; [GO:0003674] molecular_function; [GO:0043167] ion binding; [GO:0005654] nucleoplasm; [GO:0003677] DNA binding; [GO:0008150] biological_process; [GO:0034641] cellular nitrogen compound metabolic process; [GO:0009058] biosynthetic process; [GO:0005635] nuclear envelope; [G…	GO:0016605 PML body;GO:0031965 nuclear membrane;GO:0005635 nuclear envelope	GO:0061665 SUMO ligase activity;GO:0019789 SUMO transferase activity;GO:0003713 transcription coactivator activity		Transcription factors:Zinc-coordinating DNA-binding domains; Predicted intracellular proteins	Centrosome;Nucleoplasm (Approved); Additional: Nuclear membrane				0	0	0	0	1	0	0	0	0	0	0	0	0	0	0	0	0	0	0	0	0
8892	EIF2B2	0	0	0	0	0	0	1	0	EIF2B2	EIF-2Bbeta|EIF2B|EIF2Bbeta	protein-coding	eukaryotic translation initiation factor 2B subunit beta	This gene encodes the beta subunit of eukaryotic initiation factor-2B (EIF2B). EIF2B is involved in protein synthesis and exchanges GDP and GTP for its activation and deactivation. [provided by RefSeq, Aug 2011]	chr14:75002921-75012366	GO:0014003 oligodendrocyte development;GO:0001541 ovarian follicle development;GO:0048709 oligodendrocyte differentiation	[GO:0005575] cellular_component; [GO:0005737] cytoplasm; [GO:0005622] intracellular anatomical structure; [GO:0003674] molecular_function; [GO:0003723] RNA binding; [GO:0008150] biological_process; [GO:0034641] cellular nitrogen compound metabolic process; [GO:0009058] biosynthetic process; [GO:0006412] translation; [GO:0008135] translation factor activity, RNA binding; [GO:0043167] ion binding; …	GO:0005851 eukaryotic translation initiation factor 2B complex;GO:0005829 cytosol;GO:0032991 protein-containing complex	GO:0003743 translation initiation factor activity;GO:0008135 translation factor activity, RNA binding;GO:0090079 translation regulator activity, nucleic acid binding		Disease related genes; Human disease related genes:Congenital disorders of metabolism:Congenital disorders of lipid/glycolipid metabolism; Human disease related genes:Nervous system diseases:Neurodegenerative diseases; Predicted intracellular proteins	Focal adhesion sites;Plasma membrane (Approved); Additional: Nucleoplasm				1	0	0	0	0	0	0	0	0	0	0	0	0	0	0	0	0	0	0	0	0
84503	ZNF527	1	0	0	0	0	0	0	0	ZNF527		protein-coding	zinc finger protein 527		chr19:37371099-37393066	GO:0006357 regulation of transcription by RNA polymerase II;GO:0006355 regulation of transcription, DNA-templated;GO:1903506 regulation of nucleic acid-templated transcription	[GO:0005575] cellular_component; [GO:0005622] intracellular anatomical structure; [GO:0043226] organelle; [GO:0005634] nucleus; [GO:0003674] molecular_function; [GO:0043167] ion binding; [GO:0003677] DNA binding; [GO:0008150] biological_process; [GO:0034641] cellular nitrogen compound metabolic process; [GO:0009058] biosynthetic process; [GO:0003700] DNA-binding transcription factor activity	GO:0005634 nucleus;GO:0043231 intracellular membrane-bounded organelle;GO:0043229 intracellular organelle	GO:0000978 RNA polymerase II cis-regulatory region sequence-specific DNA binding;GO:0000987 cis-regulatory region sequence-specific DNA binding;GO:0000981 DNA-binding transcription factor activity, RNA polymerase II-specific		Transcription factors:Zinc-coordinating DNA-binding domains; Predicted intracellular proteins	Nuclear speckles (Approved); Additional: Golgi apparatus				1	0	0	0	0	0	0	0	0	0	0	0	0	0	0	0	0	0	0	0	0
132321	C4orf33	0	0	0	1	0	0	0	0	C4orf33		protein-coding	chromosome 4 open reading frame 33		chr4:129093712-129116637		[GO:0003674] molecular_function		GO:0005515 protein binding;GO:0005488 binding;GO:0003674 molecular_function		Predicted intracellular proteins	Golgi apparatus (Approved); Additional: Nuclear bodies				0	0	0	0	0	0	0	0	0	0	0	0	0	0	0	0	0	0	0	0	0
51310	SLC22A17	0	0	0	0	1	0	0	0	SLC22A17	24p3R|BOCT|BOIT|NGALR|NGALR2|NGALR3|hBOIT	protein-coding	solute carrier family 22 member 17		chr14:23352887-23346311	GO:0015891 siderophore transport;GO:1901678 iron coordination entity transport;GO:0006826 iron ion transport	[GO:0005575] cellular_component; [GO:0006810] transport; [GO:0008150] biological_process; [GO:0055085] transmembrane transport; [GO:0022857] transmembrane transporter activity; [GO:0003674] molecular_function; [GO:0005886] plasma membrane; [GO:0042592] homeostatic process; [GO:0005737] cytoplasm; [GO:0005622] intracellular anatomical structure; [GO:0043226] organelle; [GO:0005773] vacuole	GO:0031301 integral component of organelle membrane;GO:0031300 intrinsic component of organelle membrane;GO:0005774 vacuolar membrane	GO:0022857 transmembrane transporter activity;GO:0005215 transporter activity;GO:0004888 transmembrane signaling receptor activity		Transporters:Electrochemical Potential-driven transporters					0	0	0	0	0	0	0	0	0	0	0	0	0	0	0	0	0	0	0	0	0
147837	ZNF563	0	0	0	1	0	0	0	0	ZNF563		protein-coding	zinc finger protein 563		chr19:12347390-12317477	GO:0006357 regulation of transcription by RNA polymerase II;GO:0006355 regulation of transcription, DNA-templated;GO:1903506 regulation of nucleic acid-templated transcription	[GO:0005575] cellular_component; [GO:0005622] intracellular anatomical structure; [GO:0043226] organelle; [GO:0005634] nucleus; [GO:0003674] molecular_function; [GO:0043167] ion binding; [GO:0003677] DNA binding; [GO:0008150] biological_process; [GO:0034641] cellular nitrogen compound metabolic process; [GO:0009058] biosynthetic process; [GO:0003700] DNA-binding transcription factor activity	GO:0005634 nucleus;GO:0043231 intracellular membrane-bounded organelle;GO:0043229 intracellular organelle	GO:0000981 DNA-binding transcription factor activity, RNA polymerase II-specific;GO:0000977 RNA polymerase II transcription regulatory region sequence-specific DNA binding;GO:0003700 DNA-binding transcription factor activity		Transcription factors:Zinc-coordinating DNA-binding domains; Predicted intracellular proteins	Vesicles (Approved)				1	0	0	0	0	0	0	0	0	0	0	0	0	0	0	0	0	0	0	0	0
353088	ZNF429	0	1	0	0	0	0	0	0	ZNF429		protein-coding	zinc finger protein 429		chr19:21505602-21540668	GO:0006357 regulation of transcription by RNA polymerase II;GO:0006355 regulation of transcription, DNA-templated;GO:1903506 regulation of nucleic acid-templated transcription	[GO:0005575] cellular_component; [GO:0005622] intracellular anatomical structure; [GO:0043226] organelle; [GO:0005634] nucleus; [GO:0003674] molecular_function; [GO:0043167] ion binding; [GO:0003677] DNA binding; [GO:0008150] biological_process; [GO:0034641] cellular nitrogen compound metabolic process; [GO:0009058] biosynthetic process; [GO:0003700] DNA-binding transcription factor activity	GO:0005634 nucleus;GO:0043231 intracellular membrane-bounded organelle;GO:0043229 intracellular organelle	GO:0000978 RNA polymerase II cis-regulatory region sequence-specific DNA binding;GO:0000987 cis-regulatory region sequence-specific DNA binding;GO:0000981 DNA-binding transcription factor activity, RNA polymerase II-specific		Transcription factors:Zinc-coordinating DNA-binding domains; Predicted intracellular proteins	Nucleoplasm (Approved)				1	0	0	0	0	0	0	0	0	0	0	0	0	0	0	0	0	0	0	0	0
84612	PARD6B	0	0	0	0	1	0	0	0	PARD6B	PAR6B	protein-coding	par-6 family cell polarity regulator beta	This gene is a member of the PAR6 family and encodes a protein with a PSD95/Discs-large/ZO1 (PDZ) domain, an OPR domain and a semi-Cdc42/Rac interactive binding (CRIB) domain. This cytoplasmic protein is involved in asymmetrical cell division and cell polarization processes as a member of a multi-protein complex. [provided by RefSeq, Jul 2008]	chr20:50731580-50753741	GO:0007098 centrosome cycle;GO:0031023 microtubule organizing center organization;GO:0007043 cell-cell junction assembly		GO:0005923 bicellular tight junction;GO:0070160 tight junction;GO:0043296 apical junction complex	GO:0005080 protein kinase C binding;GO:0019901 protein kinase binding;GO:0019900 kinase binding		Predicted intracellular proteins	Cytosol (Supported)				0	0	0	0	0	0	0	0	0	1	1	0	0	0	0	0	0	0	0	0	0
4637	MYL6	0	1	0	0	0	0	0	0	MYL6	ESMLC|LC17|LC17-GI|LC17-NM|LC17A|LC17B|MLC-3|MLC1SM|MLC3NM|MLC3SM	protein-coding	myosin light chain 6	Myosin is a hexameric ATPase cellular motor protein. It is composed of two heavy chains, two nonphosphorylatable alkali light chains, and two phosphorylatable regulatory light chains. This gene encodes a myosin alkali light chain that is expressed in smooth muscle and non-muscle tissues. Genomic sequences representing several pseudogenes have been described and two transcript variants encoding di…	chr12:56158359-56161579	GO:0030049 muscle filament sliding;GO:0033275 actin-myosin filament sliding;GO:0070252 actin-mediated cell contraction	[GO:0003674] molecular_function; [GO:0043167] ion binding; [GO:0005575] cellular_component; [GO:0032991] protein-containing complex; [GO:0005622] intracellular anatomical structure; [GO:0043226] organelle; [GO:0005856] cytoskeleton; [GO:0005737] cytoplasm; [GO:0005829] cytosol; [GO:0005576] extracellular region; [GO:0005615] extracellular space; [GO:0005198] structural molecule activity; [GO:0008…	GO:0016461 unconventional myosin complex;GO:0016460 myosin II complex;GO:0016459 myosin complex	GO:0000146 microfilament motor activity;GO:0008307 structural constituent of muscle;GO:0003774 cytoskeletal motor activity		Predicted intracellular proteins					0	0	0	0	0	0	0	0	0	1	0	0	0	0	0	0	0	0	0	0	0
51530	ZC3HC1	0	0	0	0	1	0	0	0	ZC3HC1	HSPC216|NIPA	protein-coding	zinc finger C3HC-type containing 1	This gene encodes an F-box-containing protein that is a component of an SCF-type E3 ubiquitin ligase complex that regulates the onset of cell division. The G2/M transition in the cell cycle requires the interaction of the proteins cyclin B1 and cyclin-dependent kinase 1. The activated ubiquitin ligase complex targets the protein cyclin B1 for degradation, preventing this transition to mitosis. [p…	chr7:130051451-130018286	GO:1901099 negative regulation of signal transduction in absence of ligand;GO:2001240 negative regulation of extrinsic apoptotic signaling pathway in absence of ligand;GO:2001239 regulation of extrinsic apoptotic signaling pathway in absence of ligand	[GO:0005575] cellular_component; [GO:0005622] intracellular anatomical structure; [GO:0043226] organelle; [GO:0005634] nucleus; [GO:0003674] molecular_function; [GO:0043167] ion binding; [GO:0008150] biological_process; [GO:0007049] cell cycle; [GO:0005654] nucleoplasm; [GO:0006464] cellular protein modification process; [GO:0005635] nuclear envelope; [GO:0051301] cell division; [GO:0019899] enzy…	GO:0031965 nuclear membrane;GO:0005635 nuclear envelope;GO:0031967 organelle envelope	GO:0019901 protein kinase binding;GO:0019900 kinase binding;GO:0008270 zinc ion binding		Predicted intracellular proteins	Nuclear membrane;Nucleoplasm (Supported)				0	0	0	0	1	0	0	0	0	0	1	0	0	0	0	0	0	0	0	0	0
2553	GABPB1	0	1	0	0	0	0	0	0	GABPB1	BABPB2|E4TF1|E4TF1-47|E4TF1-53|E4TF1B|GABPB|GABPB-1|GABPB2|NRF2B1|NRF2B2	protein-coding	GA binding protein transcription factor subunit beta 1	This gene encodes the GA-binding protein transcription factor, beta subunit. This protein forms a tetrameric complex with the alpha subunit, and stimulates transcription of target genes. The encoded protein may be involved in activation of cytochrome oxidase expression and nuclear control of mitochondrial function. The crystal structure of a similar protein in mouse has been resolved as a ternary…	chr15:50355198-50275389	GO:0007005 mitochondrion organization;GO:0045944 positive regulation of transcription by RNA polymerase II;GO:0045893 positive regulation of transcription, DNA-templated	[GO:0005575] cellular_component; [GO:0005622] intracellular anatomical structure; [GO:0043226] organelle; [GO:0005634] nucleus; [GO:0005654] nucleoplasm; [GO:0003674] molecular_function; [GO:0005737] cytoplasm; [GO:0008150] biological_process; [GO:0007005] mitochondrion organization; [GO:0003677] DNA binding; [GO:0034641] cellular nitrogen compound metabolic process; [GO:0009058] biosynthetic pro…	GO:0036464 cytoplasmic ribonucleoprotein granule;GO:0035770 ribonucleoprotein granule;GO:0099080 supramolecular complex	GO:0000976 transcription cis-regulatory region binding;GO:0001067 transcription regulatory region nucleic acid binding;GO:1990837 sequence-specific double-stranded DNA binding		Predicted intracellular proteins	Nucleoplasm (Supported); Additional: Cytoplasmic bodies				0	0	0	0	0	0	0	0	0	0	0	0	0	0	0	0	0	0	0	0	0
338657	CCDC84	0	0	0	0	1	0	0	0	CENATAC	CCDC84|DLNB14	protein-coding	centrosomal AT-AC splicing factor	This gene encodes a protein thought to contain a coiled coil motif. No function has been determined for the encoded protein. A pseudogene of this gene is located on chromosome 20. Alternate splicing results in multiple transcript variants. [provided by RefSeq, Aug 2013]	chr11:118998138-119015793	GO:0010826 negative regulation of centrosome duplication;GO:0046606 negative regulation of centrosome cycle;GO:0010824 regulation of centrosome duplication		GO:0005813 centrosome;GO:0005815 microtubule organizing center;GO:0015630 microtubule cytoskeleton	GO:0005515 protein binding;GO:0005488 binding;GO:0003674 molecular_function		Predicted intracellular proteins	Nucleoplasm (Approved)				0	0	0	0	0	0	0	0	0	0	0	0	0	0	0	0	0	0	0	0	0
79026	AHNAK	0	0	0	1	0	0	0	0	AHNAK	AHNAKRS|PM227	protein-coding	AHNAK nucleoprotein	The protein encoded by this gene is a large (700 kDa) structural scaffold protein consisting of a central domain with 128 aa repeats. The encoded protein may play a role in such diverse processes as blood-brain barrier formation, cell structure and migration, cardiac calcium channel regulation, and tumor metastasis. A much shorter variant encoding a 17 kDa isoform exists for this gene, and the sh…	chr11:62546806-62433544	GO:1905686 positive regulation of plasma membrane repair;GO:1905684 regulation of plasma membrane repair;GO:1903729 regulation of plasma membrane organization	[GO:0003674] molecular_function; [GO:0005575] cellular_component; [GO:0005622] intracellular anatomical structure; [GO:0043226] organelle; [GO:0005634] nucleus; [GO:0003723] RNA binding; [GO:0005737] cytoplasm; [GO:0005829] cytosol; [GO:0005886] plasma membrane; [GO:0005773] vacuole; [GO:0005764] lysosome; [GO:0008150] biological_process; [GO:0034641] cellular nitrogen compound metabolic process;…	GO:0043034 costamere;GO:0030315 T-tubule;GO:0044291 cell-cell contact zone	GO:0097493 structural molecule activity conferring elasticity;GO:0044548 S100 protein binding;GO:0045296 cadherin binding		Predicted intracellular proteins	Cytosol;Plasma membrane (Enhanced)			(M5947)HALLMARK IL2 STAT5 SIGNALING	0	0	0	0	0	0	0	0	0	0	0	0	0	0	0	0	0	0	1	0	0
109504726	ERV3-1-ZNF117	0	1	0	0	0	0	0	0	ERV3-1-ZNF117	h-PLK	protein-coding	ERV3-1-ZNF117 readthrough	This locus represents naturally occurring readthrough transcription between the endogenous retrovirus group 3 member 1 (ERV3-1) and the zinc finger protein 117 (ZNF117) genes on chromosome 7. Readthrough transcripts may encode the same protein as the ZNF117 gene. [provided by RefSeq, Jan 2017]	chr7:65006746-64971776	GO:0006357 regulation of transcription by RNA polymerase II;GO:0006355 regulation of transcription, DNA-templated;GO:1903506 regulation of nucleic acid-templated transcription	[GO:0005575] cellular_component; [GO:0005622] intracellular anatomical structure; [GO:0043226] organelle; [GO:0005634] nucleus; [GO:0003674] molecular_function; [GO:0043167] ion binding; [GO:0003677] DNA binding; [GO:0003700] DNA-binding transcription factor activity; [GO:0008150] biological_process; [GO:0034641] cellular nitrogen compound metabolic process; [GO:0009058] biosynthetic process	GO:0005634 nucleus;GO:0043231 intracellular membrane-bounded organelle;GO:0043229 intracellular organelle	GO:0008270 zinc ion binding;GO:0046914 transition metal ion binding;GO:0000978 RNA polymerase II cis-regulatory region sequence-specific DNA binding							0	0	0	0	0	0	0	0	0	0	0	0	0	0	0	0	0	0	0	0	0
118491	CFAP70	0	0	0	0	1	0	0	0	CFAP70	SPGF41|TTC18	protein-coding	cilia and flagella associated protein 70		chr10:73362979-73253762	GO:0003341 cilium movement;GO:0060271 cilium assembly;GO:0044782 cilium organization	[GO:0003674] molecular_function; [GO:0005575] cellular_component; [GO:0005737] cytoplasm; [GO:0005622] intracellular anatomical structure; [GO:0043226] organelle; [GO:0005929] cilium; [GO:0005856] cytoskeleton; [GO:0008150] biological_process; [GO:0022607] cellular component assembly; [GO:0005815] microtubule organizing center; [GO:0005576] extracellular region; [GO:0005615] extracellular space; …	GO:0036157 outer dynein arm;GO:0005858 axonemal dynein complex;GO:0030286 dynein complex	GO:0003674 molecular_function		Disease related genes; Human disease related genes:Reproductive system diseases:Reproductive system diseases; Predicted intracellular proteins					0	0	0	0	0	0	0	0	0	0	0	0	0	0	0	0	0	0	0	0	0
7158	TP53BP1	1	0	0	0	0	0	0	0	TP53BP1	53BP1|TDRD30|p202|p53BP1	protein-coding	tumor protein p53 binding protein 1	This gene encodes a protein that functions in the DNA double-strand break repair pathway choice, promoting non-homologous end joining (NHEJ) pathways, and limiting homologous recombination. This protein plays multiple roles in the DNA damage response, including promoting checkpoint signaling following DNA damage, acting as a scaffold for recruitment of DNA damage response proteins to damaged chro…	chr15:43510640-43403061	GO:0071481 cellular response to X-ray;GO:2000042 negative regulation of double-strand break repair via homologous recombination;GO:0045830 positive regulation of isotype switching	[GO:0005575] cellular_component; [GO:0005622] intracellular anatomical structure; [GO:0043226] organelle; [GO:0005694] chromosome; [GO:0005634] nucleus; [GO:0005654] nucleoplasm; [GO:0003674] molecular_function; [GO:0003677] DNA binding; [GO:0008150] biological_process; [GO:0006259] DNA metabolic process; [GO:0034641] cellular nitrogen compound metabolic process; [GO:0006950] response to stress; …	GO:1990391 DNA repair complex;GO:0005657 replication fork;GO:0035861 site of double-strand break	GO:0061649 ubiquitin modification-dependent histone binding;GO:0140036 ubiquitin-dependent protein binding;GO:0140035 ubiquitination-like modification-dependent protein binding		Disease related genes; Cancer-related genes:Mutational cancer driver genes; Predicted intracellular proteins; Cancer-related genes:Mutated cancer genes	Nuclear bodies (Supported); Additional: Mitotic chromosome;Nucleoplasm;Vesicles		(M84)PID ATM PATHWAY		0	0	0	0	0	0	0	0	1	0	0	0	0	0	1	0	0	0	0	0	0
51693	TRAPPC2L	0	0	0	1	0	0	0	0	TRAPPC2L	HSPC176|PERRB	protein-coding	trafficking protein particle complex subunit 2L	This gene encodes a protein that interacts with the tethering factor trafficking protein particle (TRAPP complex). TRAPP complexes mediate the contact between vescicles and target membranes, and thus, are involved in vescicle-mediated transport of proteins and lipids. The encoded protein is related to the X-linked trafficking protein particle complex 2. A related pseudogene is located on the X ch…	chr16:88856220-88862678	GO:0048207 vesicle targeting, rough ER to cis-Golgi;GO:0048208 COPII vesicle coating;GO:0048199 vesicle targeting, to, from or within Golgi	[GO:0006810] transport; [GO:0008150] biological_process; [GO:0016192] vesicle-mediated transport; [GO:0005575] cellular_component; [GO:0005737] cytoplasm; [GO:0005622] intracellular anatomical structure; [GO:0043226] organelle; [GO:0005794] Golgi apparatus; [GO:0005783] endoplasmic reticulum; [GO:0005829] cytosol; [GO:0003674] molecular_function; [GO:0005634] nucleus; [GO:0032991] protein-contain…	GO:1990071 TRAPPII protein complex;GO:1990072 TRAPPIII protein complex;GO:0030008 TRAPP complex	GO:0005515 protein binding;GO:0005488 binding;GO:0003674 molecular_function		Disease related genes; Predicted intracellular proteins; Human disease related genes:Nervous system diseases:Epilepsy	Cytosol;Vesicles (Supported)				0	0	0	0	0	0	0	0	0	0	0	0	0	0	0	0	0	0	0	0	0
90576	ZNF799	0	0	0	1	0	0	0	0	ZNF799	HIT-40|ZNF842	protein-coding	zinc finger protein 799		chr19:12415084-12390016	GO:0006357 regulation of transcription by RNA polymerase II;GO:0006355 regulation of transcription, DNA-templated;GO:1903506 regulation of nucleic acid-templated transcription	[GO:0005575] cellular_component; [GO:0005622] intracellular anatomical structure; [GO:0043226] organelle; [GO:0005634] nucleus; [GO:0003674] molecular_function; [GO:0043167] ion binding; [GO:0003677] DNA binding; [GO:0008150] biological_process; [GO:0034641] cellular nitrogen compound metabolic process; [GO:0009058] biosynthetic process; [GO:0003700] DNA-binding transcription factor activity	GO:0005634 nucleus;GO:0043231 intracellular membrane-bounded organelle;GO:0043229 intracellular organelle	GO:0000981 DNA-binding transcription factor activity, RNA polymerase II-specific;GO:0000977 RNA polymerase II transcription regulatory region sequence-specific DNA binding;GO:0003700 DNA-binding transcription factor activity		Transcription factors:Zinc-coordinating DNA-binding domains; Predicted intracellular proteins	Nucleoplasm (Approved); Additional: Centriolar satellite				1	0	0	0	0	0	0	0	0	0	0	0	0	0	0	0	0	0	0	0	0
56683	CFAP298	0	0	0	1	0	0	0	0	CFAP298	C21orf48|C21orf59|CILD26|DNAAF16|FBB18|Kur	protein-coding	cilia and flagella associated protein 298	This gene encodes a protein that plays a critical role in dynein arm assembly and motile cilia function. Mutations in this gene result in primary ciliary dyskinesia. Naturally occuring readthrough transcription occurs from this locus to the downstream t-complex 10 like (TCP10L) gene. [provided by RefSeq, Apr 2017]	chr21:32612377-32599354	GO:0003352 regulation of cilium movement;GO:0060632 regulation of microtubule-based movement;GO:0032886 regulation of microtubule-based process	[GO:0008150] biological_process; [GO:0005575] cellular_component; [GO:0005622] intracellular anatomical structure; [GO:0043226] organelle; [GO:0005634] nucleus; [GO:0005737] cytoplasm; [GO:0005929] cilium; [GO:0005856] cytoskeleton; [GO:0005829] cytosol; [GO:0022607] cellular component assembly; [GO:0003674] molecular_function	GO:0005929 cilium;GO:0120025 plasma membrane bounded cell projection;GO:0042995 cell projection	GO:0005515 protein binding;GO:0005488 binding;GO:0003674 molecular_function		Disease related genes; Predicted intracellular proteins; Human disease related genes:Respiratory diseases:Tracheobronchial diseases					0	0	0	0	0	0	0	0	0	0	0	0	0	0	0	0	0	0	0	0	0
111188157	LYNX1-SLURP2	0	0	0	1	0	0	0	0	LYNX1-SLURP2		protein-coding	LYNX1-SLURP2 readthrough	This locus represents naturally occurring read-through transcription between the neighboring LYNX1 and SLURP2 genes. The readthrough transcript encodes a fusion protein comprised of sequence sharing identity with each individual gene product. The significance of this read-through transcription and the function of the resulting protein product have not yet been determined. [provided by RefSeq, Sep…	chr8:142777872-142764338						Predicted intracellular proteins					0	0	0	0	0	0	0	0	0	0	0	0	0	0	0	0	0	0	0	0	0
23142	DCUN1D4	0	0	0	0	1	0	0	0	DCUN1D4	DCNL4	protein-coding	defective in cullin neddylation 1 domain containing 4		chr4:51833884-51916837	GO:2000436 positive regulation of protein neddylation;GO:2000434 regulation of protein neddylation;GO:0045116 protein neddylation	[GO:0005575] cellular_component; [GO:0005622] intracellular anatomical structure; [GO:0043226] organelle; [GO:0005634] nucleus; [GO:0003674] molecular_function; [GO:0008150] biological_process; [GO:0006464] cellular protein modification process; [GO:0032991] protein-containing complex; [GO:0019899] enzyme binding; [GO:0032182] ubiquitin-like protein binding	GO:0000151 ubiquitin ligase complex;GO:0140535 intracellular protein-containing complex;GO:1990234 transferase complex	GO:0097602 cullin family protein binding;GO:0031624 ubiquitin conjugating enzyme binding;GO:0044390 ubiquitin-like protein conjugating enzyme binding		Predicted intracellular proteins	Vesicles (Supported); Additional: Nucleoplasm				0	0	0	0	1	0	0	0	0	0	0	0	0	0	0	0	0	0	0	0	0
7697	ZNF138	0	1	0	0	0	0	0	0	ZNF138	pHZ-32	protein-coding	zinc finger protein 138		chr7:64794428-64860823	GO:0006357 regulation of transcription by RNA polymerase II;GO:0006355 regulation of transcription, DNA-templated;GO:1903506 regulation of nucleic acid-templated transcription		GO:0005634 nucleus;GO:0043231 intracellular membrane-bounded organelle;GO:0043229 intracellular organelle	GO:0000978 RNA polymerase II cis-regulatory region sequence-specific DNA binding;GO:0000987 cis-regulatory region sequence-specific DNA binding;GO:0000981 DNA-binding transcription factor activity, RNA polymerase II-specific		Transcription factors:Zinc-coordinating DNA-binding domains; Predicted intracellular proteins					0	0	0	0	0	0	0	0	0	0	0	0	0	0	0	0	0	0	0	0	0
51131	PHF11	1	0	0	0	0	0	0	0	PHF11	APY|BCAP|IGEL|IGER|IGHER|NY-REN-34|NYREN34	protein-coding	PHD finger protein 11	This gene encodes a protein containing a PHD (plant homeodomain) type zinc finger. This gene has been identified in some studies as a candidate gene for asthma. Naturally-occurring readthrough transcription may occur from the upstream SETDB2 (SET domain bifurcated 2) gene to this locus. Alternative splicing results in multiple transcript variants. [provided by RefSeq, Mar 2016]	chr13:49495953-49528992		[GO:0005575] cellular_component; [GO:0005622] intracellular anatomical structure; [GO:0043226] organelle; [GO:0005634] nucleus; [GO:0003674] molecular_function; [GO:0043167] ion binding; [GO:0005654] nucleoplasm; [GO:0005635] nuclear envelope	GO:0031965 nuclear membrane;GO:0005635 nuclear envelope;GO:0031967 organelle envelope	GO:0046872 metal ion binding;GO:0043169 cation binding;GO:0043167 ion binding		Predicted intracellular proteins	Nucleoplasm (Supported); Additional: Nuclear membrane		(M1315)SIG PIP3 SIGNALING IN B LYMPHOCYTES		0	0	0	0	0	0	0	0	0	0	0	0	0	0	0	0	0	0	0	0	0
574	BAGE	0	0	0	0	1	0	0	0	BAGE	BAGE1|CT2.1	protein-coding	B melanoma antigen	This gene encodes a tumor antigen recognized by autologous cytolytic lymphocytes (CTL). [provided by RefSeq, Jul 2008]				GO:0005576 extracellular region;GO:0110165 cellular anatomical entity;GO:0005575 cellular_component	GO:0005515 protein binding;GO:0005488 binding;GO:0003674 molecular_function							0	0	0	0	0	0	0	0	0	0	0	0	0	0	0	0	0	0	0	0	0
7539	ZFP37	1	0	0	0	0	0	0	0	ZFP37	ZNF906|zfp-37	protein-coding	ZFP37 zinc finger protein	This gene encodes a transcription factor that belongs to a large family of zinc finger proteins. A similar protein in mouse is thought to play a role in regulating the structures of the nucleolus and centromere in neurons. Alternate splicing results in multiple transcript variants. [provided by RefSeq, Sep 2013]	chr9:113056724-113038377	GO:0000122 negative regulation of transcription by RNA polymerase II;GO:0045892 negative regulation of transcription, DNA-templated;GO:1903507 negative regulation of nucleic acid-templated transcription	[GO:0005575] cellular_component; [GO:0005622] intracellular anatomical structure; [GO:0043226] organelle; [GO:0005634] nucleus; [GO:0003674] molecular_function; [GO:0043167] ion binding; [GO:0003677] DNA binding; [GO:0008150] biological_process; [GO:0034641] cellular nitrogen compound metabolic process; [GO:0009058] biosynthetic process; [GO:0003700] DNA-binding transcription factor activity	GO:0005634 nucleus;GO:0043231 intracellular membrane-bounded organelle;GO:0043229 intracellular organelle	GO:0001227 DNA-binding transcription repressor activity, RNA polymerase II-specific;GO:0001217 DNA-binding transcription repressor activity;GO:0008270 zinc ion binding		Transcription factors:Zinc-coordinating DNA-binding domains; Predicted intracellular proteins	Nucleoplasm;Vesicles (Approved)				1	0	0	0	0	0	0	0	0	0	0	0	0	0	0	0	0	0	0	0	0
2810	SFN	0	1	0	0	0	0	0	0	SFN	YWHAS	protein-coding	stratifin	This gene encodes a cell cycle checkpoint protein. The encoded protein binds to translation and initiation factors and functions as a regulator of mitotic translation. In response to DNA damage this protein plays a role in preventing DNA errors during mitosis. [provided by RefSeq, Aug 2017]	chr1:26863149-26864456	GO:0010482 regulation of epidermal cell division;GO:0003334 keratinocyte development;GO:0010839 negative regulation of keratinocyte proliferation	[GO:0005575] cellular_component; [GO:0005622] intracellular anatomical structure; [GO:0043226] organelle; [GO:0005634] nucleus; [GO:0005737] cytoplasm; [GO:0005829] cytosol; [GO:0005576] extracellular region; [GO:0003674] molecular_function; [GO:0019899] enzyme binding; [GO:0008150] biological_process; [GO:0007165] signal transduction; [GO:0005615] extracellular space; [GO:0048856] anatomical str…	GO:0070062 extracellular exosome;GO:1903561 extracellular vesicle;GO:0043230 extracellular organelle	GO:0008426 protein kinase C inhibitor activity;GO:0030291 protein serine/threonine kinase inhibitor activity;GO:0004860 protein kinase inhibitor activity		Predicted intracellular proteins; Predicted secreted proteins; Cancer-related genes:Candidate cancer biomarkers	Cytosol (Supported)		(M199)PID P38 MK2 PATHWAY; (M247)PID INSULIN GLUCOSE PATHWAY; (M249)PID PI3KCI AKT PATHWAY	(M5923)HALLMARK PI3K AKT MTOR SIGNALING; (M5906)HALLMARK ESTROGEN RESPONSE EARLY; (M5907)HALLMARK ESTROGEN RESPONSE LATE	0	0	0	0	0	0	1	0	1	0	0	0	0	0	0	0	0	0	0	0	0
651302	ZNF192P1	1	0	0	0	0	0	0	0	ZKSCAN8P1	ZNF192P1|ZNF389|ZNF389P|dJ265C24.4	pseudo	ZKSCAN8 pseudogene 1		chr6:28161761-28169595											0	0	0	0	0	0	0	0	0	0	0	0	0	0	0	0	0	0	0	0	0
4605	MYBL2	0	1	0	0	0	0	0	0	MYBL2	B-MYB|BMYB	protein-coding	MYB proto-oncogene like 2	The protein encoded by this gene, a member of the MYB family of transcription factor genes, is a nuclear protein involved in cell cycle progression. The encoded protein is phosphorylated by cyclin A/cyclin-dependent kinase 2 during the S-phase of the cell cycle and possesses both activator and repressor activities. It has been shown to activate the cell division cycle 2, cyclin D1, and insulin-li…	chr20:43667114-43716482	GO:0090307 mitotic spindle assembly;GO:0043525 positive regulation of neuron apoptotic process;GO:1901216 positive regulation of neuron death	[GO:0005575] cellular_component; [GO:0005622] intracellular anatomical structure; [GO:0043226] organelle; [GO:0005634] nucleus; [GO:0005654] nucleoplasm; [GO:0003674] molecular_function; [GO:0003677] DNA binding; [GO:0008150] biological_process; [GO:0034641] cellular nitrogen compound metabolic process; [GO:0009058] biosynthetic process; [GO:0003700] DNA-binding transcription factor activity; [GO…	GO:0031523 Myb complex;GO:0140513 nuclear protein-containing complex;GO:0005654 nucleoplasm	GO:0001228 DNA-binding transcription activator activity, RNA polymerase II-specific;GO:0001216 DNA-binding transcription activator activity;GO:0000978 RNA polymerase II cis-regulatory region sequence-specific DNA binding		Transcription factors:Helix-turn-helix domains; Predicted intracellular proteins; Cancer-related genes:Candidate cancer biomarkers	Nucleoplasm (Supported); Additional: Cytosol		(M40)PID E2F PATHWAY	(M5901)HALLMARK G2M CHECKPOINT; (M5925)HALLMARK E2F TARGETS	0	0	1	0	0	0	1	0	0	0	0	1	0	0	0	0	0	0	0	0	0
100288695	LIMS4	0	1	0	0	0	0	0	0	LIMS4	LIMS3L	protein-coding	LIM zinc finger domain containing 4		chr2:110473075-110359127		[GO:0005575] cellular_component; [GO:0003674] molecular_function; [GO:0043167] ion binding; [GO:0005886] plasma membrane		GO:0046872 metal ion binding;GO:0043169 cation binding;GO:0043167 ion binding		Predicted intracellular proteins	Cytosol (Uncertain); Additional: Focal adhesion sites				0	0	0	0	0	0	0	0	0	0	0	0	0	0	0	0	0	0	0	0	0
55577	NAGK	0	0	0	1	0	0	0	0	NAGK	GNK|HSA242910	protein-coding	N-acetylglucosamine kinase	This gene encodes a member of the N-acetylhexosamine kinase family. The encoded protein catalyzes the conversion of N-acetyl-D-glucosamine to N-acetyl-D-glucosamine 6-phosphate, and is the major mammalian enzyme which recovers amino sugars. [provided by RefSeq, Nov 2011]	chr2:71068296-71079808	GO:0006050 mannosamine metabolic process;GO:0006051 N-acetylmannosamine metabolic process;GO:0019262 N-acetylneuraminate catabolic process	[GO:0003674] molecular_function; [GO:0043167] ion binding; [GO:0008150] biological_process; [GO:0016301] kinase activity; [GO:0005975] carbohydrate metabolic process; [GO:0044281] small molecule metabolic process; [GO:0009056] catabolic process; [GO:0034641] cellular nitrogen compound metabolic process; [GO:0005575] cellular_component; [GO:0005737] cytoplasm; [GO:0005622] intracellular anatomical…	GO:0070062 extracellular exosome;GO:1903561 extracellular vesicle;GO:0043230 extracellular organelle	GO:0045127 N-acetylglucosamine kinase activity;GO:0019200 carbohydrate kinase activity;GO:0016301 kinase activity		ENZYME proteins:Transferases; Predicted intracellular proteins; Enzymes	Cytosol (Approved); Additional: Nucleoplasm	N-Acetylglucosamine		(M5891)HALLMARK HYPOXIA	0	0	0	0	0	1	0	0	0	0	0	0	0	0	0	0	0	0	0	0	0
121599	SPIC	0	1	0	0	0	0	0	0	SPIC	SPI-C	protein-coding	Spi-C transcription factor	The protein encoded by this gene regulates the development of red pulp macrophages, which are necessary for iron homeostasis and the recycling of red blood cells. [provided by RefSeq, Aug 2016]	chr12:101475336-101486997	GO:0001824 blastocyst development;GO:0001701 in utero embryonic development;GO:0043009 chordate embryonic development	[GO:0005575] cellular_component; [GO:0005622] intracellular anatomical structure; [GO:0043226] organelle; [GO:0005634] nucleus; [GO:0003674] molecular_function; [GO:0003677] DNA binding; [GO:0008150] biological_process; [GO:0034641] cellular nitrogen compound metabolic process; [GO:0009058] biosynthetic process; [GO:0003700] DNA-binding transcription factor activity; [GO:0005694] chromosome; [GO:…	GO:0000785 chromatin;GO:0005694 chromosome;GO:0043232 intracellular non-membrane-bounded organelle	GO:0001228 DNA-binding transcription activator activity, RNA polymerase II-specific;GO:0001216 DNA-binding transcription activator activity;GO:0000978 RNA polymerase II cis-regulatory region sequence-specific DNA binding		Transcription factors:Helix-turn-helix domains; Predicted intracellular proteins					0	0	0	0	0	0	0	0	0	0	0	0	0	0	0	0	0	0	0	0	0
94039	ZNF101	0	0	0	1	0	0	0	0	ZNF101	HZF12	protein-coding	zinc finger protein 101	Zinc finger proteins (ZNFs), such as ZNF101, bind nucleic acids and perform many key functions, the most important of which is regulating transcription (summary by Bellefroid et al., 1993 [PubMed 8467795]). See ZNF91 (MIM 603971) for general information on ZNFs.[supplied by OMIM, Nov 2010]	chr19:19668153-19683506	GO:0006357 regulation of transcription by RNA polymerase II;GO:0006355 regulation of transcription, DNA-templated;GO:1903506 regulation of nucleic acid-templated transcription	[GO:0005575] cellular_component; [GO:0005622] intracellular anatomical structure; [GO:0043226] organelle; [GO:0005634] nucleus; [GO:0003674] molecular_function; [GO:0043167] ion binding; [GO:0003677] DNA binding; [GO:0008150] biological_process; [GO:0034641] cellular nitrogen compound metabolic process; [GO:0009058] biosynthetic process; [GO:0003700] DNA-binding transcription factor activity	GO:0005634 nucleus;GO:0043231 intracellular membrane-bounded organelle;GO:0043229 intracellular organelle	GO:0000981 DNA-binding transcription factor activity, RNA polymerase II-specific;GO:0000977 RNA polymerase II transcription regulatory region sequence-specific DNA binding;GO:0003700 DNA-binding transcription factor activity		Transcription factors:Zinc-coordinating DNA-binding domains; Predicted intracellular proteins					1	0	0	0	0	0	0	0	0	0	0	0	0	0	0	0	0	0	0	0	0
79831	KDM8	0	0	0	0	1	0	0	0	KDM8	JMJD5	protein-coding	lysine demethylase 8	This gene likely encodes a histone lysine demethylase. Studies of a similar protein in mouse indicate a potential role for this protein as a tumor suppressor. Alternatively spliced transcript variants have been described.[provided by RefSeq, Feb 2009]	chr16:27203526-27221768	GO:0070544 histone H3-K36 demethylation;GO:0070076 histone lysine demethylation;GO:0016577 histone demethylation	[GO:0005575] cellular_component; [GO:0005622] intracellular anatomical structure; [GO:0043226] organelle; [GO:0005634] nucleus; [GO:0003674] molecular_function; [GO:0043167] ion binding; [GO:0008150] biological_process; [GO:0007049] cell cycle; [GO:0005654] nucleoplasm; [GO:0005737] cytoplasm; [GO:0005829] cytosol; [GO:0016491] oxidoreductase activity; [GO:0008233] peptidase activity; [GO:0034641…	GO:0005694 chromosome;GO:0005654 nucleoplasm;GO:0031981 nuclear lumen	GO:0106157 peptidyl-arginine 3-dioxygenase activity;GO:0051864 histone H3-methyl-lysine-36 demethylase activity;GO:0032452 histone demethylase activity		ENZYME proteins:Oxidoreductases; Predicted intracellular proteins; Enzymes	Nucleoplasm (Approved); Additional: Cytosol				0	0	0	0	0	0	0	0	0	0	0	1	0	0	0	0	0	0	0	0	0
22954	TRIM32	0	0	0	0	1	0	0	0	TRIM32	BBS11|HT2A|LGMD2H|LGMDR8|TATIP	protein-coding	tripartite motif containing 32	The protein encoded by this gene is a member of the tripartite motif (TRIM) family. The TRIM motif includes three zinc-binding domains, a RING, a B-box type 1 and a B-box type 2, and a coiled-coil region. The protein localizes to cytoplasmic bodies. The protein has also been localized to the nucleus, where it interacts with the activation domain of the HIV-1 Tat protein. The Tat protein activates…	chr9:116687305-116701299	GO:0007014 actin ubiquitination;GO:1903883 positive regulation of interleukin-17-mediated signaling pathway;GO:1903884 regulation of chemokine (C-C motif) ligand 20 production	[GO:0003674] molecular_function; [GO:0005575] cellular_component; [GO:0005622] intracellular anatomical structure; [GO:0043226] organelle; [GO:0005634] nucleus; [GO:0005737] cytoplasm; [GO:0043167] ion binding; [GO:0008150] biological_process; [GO:0006464] cellular protein modification process; [GO:0034641] cellular nitrogen compound metabolic process; [GO:0009058] biosynthetic process; [GO:00071…	GO:0005863 striated muscle myosin thick filament;GO:0032982 myosin filament;GO:0036379 myofilament	GO:0030957 Tat protein binding;GO:0031369 translation initiation factor binding;GO:0043621 protein self-association		Predicted intracellular proteins; ENZYME proteins:Transferases; Human disease related genes:Congenital disorders of metabolism:Other congenital disorders of metabolism; Disease related genes; Potential drug targets; Human disease related genes:Musculoskeletal diseases:Muscular diseases; Enzymes	Intermediate filaments (Approved)				0	0	1	0	1	0	0	0	0	0	1	0	0	0	1	0	1	1	0	0	0
91120	ZNF682	1	0	0	0	0	0	0	0	ZNF682	BC39498_3	protein-coding	zinc finger protein 682		chr19:20039505-19995131	GO:0006357 regulation of transcription by RNA polymerase II;GO:0006355 regulation of transcription, DNA-templated;GO:1903506 regulation of nucleic acid-templated transcription	[GO:0008150] biological_process; [GO:0034641] cellular nitrogen compound metabolic process; [GO:0009058] biosynthetic process; [GO:0005575] cellular_component; [GO:0005622] intracellular anatomical structure; [GO:0043226] organelle; [GO:0005634] nucleus; [GO:0003674] molecular_function; [GO:0043167] ion binding; [GO:0003677] DNA binding; [GO:0003700] DNA-binding transcription factor activity	GO:0005634 nucleus;GO:0043231 intracellular membrane-bounded organelle;GO:0043229 intracellular organelle	GO:0000978 RNA polymerase II cis-regulatory region sequence-specific DNA binding;GO:0000987 cis-regulatory region sequence-specific DNA binding;GO:0000981 DNA-binding transcription factor activity, RNA polymerase II-specific		Transcription factors:Zinc-coordinating DNA-binding domains; Predicted intracellular proteins	Golgi apparatus (Uncertain)				1	0	0	0	0	0	0	0	0	0	0	0	0	0	0	0	0	0	0	0	0
445571	CBWD3	0	0	1	0	0	0	0	0	CBWD3	bA561O23.1	protein-coding	COBW domain containing 3		chr9:68232341-68300035		[GO:0003674] molecular_function; [GO:0043167] ion binding; [GO:0005575] cellular_component; [GO:0005737] cytoplasm; [GO:0005622] intracellular anatomical structure	GO:0005737 cytoplasm;GO:0005622 intracellular anatomical structure;GO:0110165 cellular anatomical entity	GO:0005524 ATP binding;GO:0032559 adenyl ribonucleotide binding;GO:0030554 adenyl nucleotide binding		Predicted intracellular proteins	Plasma membrane (Approved)				0	0	0	0	0	0	0	0	0	0	0	0	0	0	0	0	0	0	0	0	0
375593	TRIM73	0	1	0	0	0	0	0	0	TRIM73	TRIM50B	protein-coding	tripartite motif containing 73		chr7:75395629-75405605	GO:0016567 protein ubiquitination;GO:0032446 protein modification by small protein conjugation;GO:0070647 protein modification by small protein conjugation or removal	[GO:0005575] cellular_component; [GO:0005737] cytoplasm; [GO:0005622] intracellular anatomical structure; [GO:0005829] cytosol; [GO:0003674] molecular_function; [GO:0043167] ion binding; [GO:0008150] biological_process; [GO:0006464] cellular protein modification process	GO:0005829 cytosol;GO:0005737 cytoplasm;GO:0005622 intracellular anatomical structure	GO:0061630 ubiquitin protein ligase activity;GO:0061659 ubiquitin-like protein ligase activity;GO:0004842 ubiquitin-protein transferase activity		Predicted intracellular proteins	Cytosol (Uncertain)				0	0	0	0	1	0	0	0	0	0	0	0	0	0	0	0	0	0	0	0	0
5921	RASA1	0	0	0	1	0	0	0	0	RASA1	CM-AVM|CMAVM|CMAVM1|GAP|PKWS|RASA|RASGAP|p120|p120GAP|p120RASGAP	protein-coding	RAS p21 protein activator 1	The protein encoded by this gene is located in the cytoplasm and is part of the GAP1 family of GTPase-activating proteins. The gene product stimulates the GTPase activity of normal RAS p21 but not its oncogenic counterpart. Acting as a suppressor of RAS function, the protein enhances the weak intrinsic GTPase activity of RAS proteins resulting in the inactive GDP-bound form of RAS, thereby allowi…	chr5:87267883-87391916	GO:0001953 negative regulation of cell-matrix adhesion;GO:0046580 negative regulation of Ras protein signal transduction;GO:0048013 ephrin receptor signaling pathway	[GO:0005575] cellular_component; [GO:0005737] cytoplasm; [GO:0005622] intracellular anatomical structure; [GO:0008150] biological_process; [GO:0008219] cell death; [GO:0007165] signal transduction; [GO:0003674] molecular_function; [GO:0030234] enzyme regulator activity; [GO:0034641] cellular nitrogen compound metabolic process; [GO:0005829] cytosol; [GO:0048856] anatomical structure development; …	GO:0001726 ruffle;GO:0031252 cell leading edge;GO:0120025 plasma membrane bounded cell projection	GO:0019870 potassium channel inhibitor activity;GO:0008200 ion channel inhibitor activity;GO:0016248 channel inhibitor activity		RAS pathway related proteins; Human disease related genes:Congenital malformations:Congenital malformations of the circulatory system; Cancer-related genes:Mutated cancer genes; Disease related genes; Cancer-related genes:Mutational cancer driver genes; Predicted intracellular proteins; Cancer-related genes:Candidate cancer biomarkers			(M226)PID VEGFR1 PATHWAY; (M269)PID RAS PATHWAY; (M242)PID AURORA A PATHWAY	(M5919)HALLMARK HEDGEHOG SIGNALING; (M5893)HALLMARK MITOTIC SPINDLE; (M5915)HALLMARK APICAL JUNCTION	0	0	0	0	0	0	0	0	0	0	0	1	0	0	0	0	1	0	0	0	0
64754	SMYD3	0	0	0	1	0	0	0	0	SMYD3	KMT3E|ZMYND1|ZNFN3A1|bA74P14.1	protein-coding	SET and MYND domain containing 3	This gene encodes a histone methyltransferase which functions in RNA polymerase II complexes by an interaction with a specific RNA helicase. Multiple transcript variants encoding different isoforms have been found for this gene. [provided by RefSeq, Dec 2011]	chr1:246507279-245749347	GO:0071549 cellular response to dexamethasone stimulus;GO:0014904 myotube cell development;GO:0071548 response to dexamethasone	[GO:0005575] cellular_component; [GO:0005622] intracellular anatomical structure; [GO:0043226] organelle; [GO:0005634] nucleus; [GO:0005737] cytoplasm; [GO:0003674] molecular_function; [GO:0043167] ion binding; [GO:0005654] nucleoplasm; [GO:0005829] cytosol; [GO:0008168] methyltransferase activity; [GO:0008150] biological_process; [GO:0051276] chromosome organization; [GO:0006464] cellular protei…	GO:0005654 nucleoplasm;GO:0031981 nuclear lumen;GO:0005829 cytosol	GO:0001162 RNA polymerase II intronic transcription regulatory region sequence-specific DNA binding;GO:0001161 intronic transcription regulatory region sequence-specific DNA binding;GO:0000993 RNA polymerase II complex binding		ENZYME proteins:Transferases; Predicted intracellular proteins; Enzymes; Cancer-related genes:Candidate cancer biomarkers	Nucleoplasm (Approved); Additional: Cytosol				0	0	0	0	0	0	0	0	0	0	0	0	0	0	0	0	0	0	0	0	0
83878	USHBP1	0	0	0	1	0	0	0	0	USHBP1	AIEBP|MCC2	protein-coding	USH1 protein network component harmonin binding protein 1		chr19:17264745-17249171		[GO:0003674] molecular_function		GO:0030165 PDZ domain binding;GO:0019904 protein domain specific binding;GO:0005515 protein binding		Predicted intracellular proteins					0	0	0	0	0	0	0	0	0	0	0	0	0	0	0	0	0	0	0	0	0
84914	ZNF587	0	0	0	0	1	0	0	0	ZNF587	ZF6	protein-coding	zinc finger protein 587		chr19:57849859-57865117	GO:0006357 regulation of transcription by RNA polymerase II;GO:0006355 regulation of transcription, DNA-templated;GO:1903506 regulation of nucleic acid-templated transcription	[GO:0005575] cellular_component; [GO:0005622] intracellular anatomical structure; [GO:0043226] organelle; [GO:0005634] nucleus; [GO:0003674] molecular_function; [GO:0043167] ion binding; [GO:0003677] DNA binding; [GO:0008150] biological_process; [GO:0034641] cellular nitrogen compound metabolic process; [GO:0009058] biosynthetic process; [GO:0003700] DNA-binding transcription factor activity	GO:0005634 nucleus;GO:0043231 intracellular membrane-bounded organelle;GO:0043229 intracellular organelle	GO:0000978 RNA polymerase II cis-regulatory region sequence-specific DNA binding;GO:0000987 cis-regulatory region sequence-specific DNA binding;GO:0000981 DNA-binding transcription factor activity, RNA polymerase II-specific		Transcription factors:Zinc-coordinating DNA-binding domains; Predicted intracellular proteins	Nucleoplasm (Uncertain)				1	0	0	0	0	0	0	0	0	0	0	0	0	0	0	0	0	0	0	0	0
90233	ZNF551	0	0	0	0	1	0	0	0	ZNF551		protein-coding	zinc finger protein 551		chr19:57681977-57690648	GO:0006357 regulation of transcription by RNA polymerase II;GO:0006355 regulation of transcription, DNA-templated;GO:1903506 regulation of nucleic acid-templated transcription	[GO:0003674] molecular_function; [GO:0043167] ion binding; [GO:0008150] biological_process; [GO:0034641] cellular nitrogen compound metabolic process; [GO:0009058] biosynthetic process; [GO:0005575] cellular_component; [GO:0005622] intracellular anatomical structure; [GO:0043226] organelle; [GO:0005634] nucleus; [GO:0003677] DNA binding; [GO:0003700] DNA-binding transcription factor activity	GO:0005634 nucleus;GO:0043231 intracellular membrane-bounded organelle;GO:0043229 intracellular organelle	GO:0000978 RNA polymerase II cis-regulatory region sequence-specific DNA binding;GO:0000987 cis-regulatory region sequence-specific DNA binding;GO:0000981 DNA-binding transcription factor activity, RNA polymerase II-specific		Transcription factors:Zinc-coordinating DNA-binding domains; Predicted intracellular proteins	Nuclear speckles;Nucleoplasm (Approved)				1	0	0	0	0	0	0	0	0	0	0	0	0	0	0	0	0	0	0	0	0
9978	RBX1	0	0	0	1	0	0	0	0	RBX1	BA554C12.1|RNF75|ROC1	protein-coding	ring-box 1	This locus encodes a RING finger-like domain-containing protein. The encoded protein interacts with cullin proteins and likely plays a role in ubiquitination processes necessary for cell cycle progression. This protein may also affect protein turnover. Related pseudogenes exist on chromosomes 2 and 5.[provided by RefSeq, Sep 2010]	chr22:40951378-40973309	GO:1902499 positive regulation of protein autoubiquitination;GO:1902498 regulation of protein autoubiquitination;GO:0045116 protein neddylation	[GO:0005575] cellular_component; [GO:0005622] intracellular anatomical structure; [GO:0043226] organelle; [GO:0005634] nucleus; [GO:0005737] cytoplasm; [GO:0003674] molecular_function; [GO:0043167] ion binding; [GO:0005654] nucleoplasm; [GO:0008150] biological_process; [GO:0006464] cellular protein modification process; [GO:0019899] enzyme binding; [GO:0005829] cytosol; [GO:0006259] DNA metabolic…	GO:0031467 Cul7-RING ubiquitin ligase complex;GO:0031465 Cul4B-RING E3 ubiquitin ligase complex;GO:0031466 Cul5-RING ubiquitin ligase complex	GO:0061663 NEDD8 ligase activity;GO:0019788 NEDD8 transferase activity;GO:0034450 ubiquitin-ubiquitin ligase activity		ENZYME proteins:Transferases; Predicted intracellular proteins; Enzymes	Nucleoplasm (Supported)		(M180)PID HIF1A PATHWAY	(M5903)HALLMARK NOTCH SIGNALING; (M5898)HALLMARK DNA REPAIR	0	0	0	0	1	0	0	0	1	1	1	1	0	0	0	0	0	0	0	0	0
8468	FKBP6	0	1	0	0	0	0	0	0	FKBP6	FKBP36	protein-coding	FKBP prolyl isomerase family member 6 (inactive)	The protein encoded by this gene is a cis-trans peptidyl-prolyl isomerase that may function in immunoregulation and basic cellular processes involving protein folding and trafficking. This gene is located in a chromosomal region that is deleted in Williams-Beuren syndrome. Defects in this gene may cause male infertility. There are multiple pseudogenes for this gene located nearby on chromosome 7.…	chr7:73328161-73358625	GO:0043046 DNA methylation involved in gamete generation;GO:0034587 piRNA metabolic process;GO:0045070 positive regulation of viral genome replication	[GO:0005575] cellular_component; [GO:0005622] intracellular anatomical structure; [GO:0043226] organelle; [GO:0005634] nucleus; [GO:0005737] cytoplasm; [GO:0005829] cytosol; [GO:0005694] chromosome; [GO:0008150] biological_process; [GO:0030154] cell differentiation; [GO:0003674] molecular_function; [GO:0000003] reproduction; [GO:0007049] cell cycle; [GO:0006457] protein folding; [GO:0034641] cell…	GO:0000795 synaptonemal complex;GO:0099086 synaptonemal structure;GO:0000794 condensed nuclear chromosome	GO:0005528 FK506 binding;GO:0005527 macrolide binding;GO:0051879 Hsp90 protein binding		Disease related genes; Predicted intracellular proteins; Human disease related genes:Other congenital disorders:Chromosomal abnormalities	Cytosol (Approved)				0	0	0	0	0	0	0	0	1	0	0	0	0	0	0	0	0	0	0	0	0
92129	RIPPLY1	0	0	0	1	0	0	0	0	RIPPLY1		protein-coding	ripply transcriptional repressor 1	This gene encodes a protein similar to a zebrafish protein which acts as a transcriptional repressor in and is required for somite segmentation in zebrafish embryos (PMID: 16326386). Multiple transcript variants encoding different isoforms have been found for this gene. [provided by RefSeq, Aug 2011]	chrX:106903341-106900063	GO:0001757 somite specification;GO:0032525 somite rostral/caudal axis specification;GO:0007379 segment specification	[GO:0005575] cellular_component; [GO:0005622] intracellular anatomical structure; [GO:0043226] organelle; [GO:0005634] nucleus; [GO:0008150] biological_process; [GO:0034641] cellular nitrogen compound metabolic process; [GO:0009058] biosynthetic process; [GO:0003674] molecular_function; [GO:0048856] anatomical structure development; [GO:0009790] embryo development; [GO:0048646] anatomical structu…	GO:0005634 nucleus;GO:0043231 intracellular membrane-bounded organelle;GO:0043229 intracellular organelle	GO:0005515 protein binding;GO:0005488 binding;GO:0003674 molecular_function		Predicted intracellular proteins					0	0	0	0	0	0	0	0	0	0	0	0	0	0	0	0	0	0	0	0	0
55793	MINDY1	0	0	0	0	1	0	0	0	MINDY1	FAM63A|MINDY-1	protein-coding	MINDY lysine 48 deubiquitinase 1		chr1:151008393-150996536	GO:0071108 protein K48-linked deubiquitination;GO:0016579 protein deubiquitination;GO:0070646 protein modification by small protein removal	[GO:0005575] cellular_component; [GO:0005622] intracellular anatomical structure; [GO:0043226] organelle; [GO:0005634] nucleus; [GO:0005654] nucleoplasm; [GO:0003674] molecular_function; [GO:0008233] peptidase activity; [GO:0008150] biological_process; [GO:0006464] cellular protein modification process	GO:0016604 nuclear body;GO:0005654 nucleoplasm;GO:0031981 nuclear lumen	GO:0016807 cysteine-type carboxypeptidase activity;GO:0070004 cysteine-type exopeptidase activity;GO:0036435 K48-linked polyubiquitin modification-dependent protein binding		Predicted intracellular proteins; Enzymes; ENZYME proteins:Hydrolases	Nucleoplasm (Enhanced)			(M5906)HALLMARK ESTROGEN RESPONSE EARLY	0	0	0	0	0	0	0	0	0	0	0	0	0	0	0	0	0	0	0	0	0
57117	INTS12	0	0	0	0	1	0	0	0	INTS12	INT12|PHF22|SBBI22	protein-coding	integrator complex subunit 12	INTS12 is a subunit of the Integrator complex, which associates with the C-terminal domain of RNA polymerase II large subunit (POLR2A; MIM 180660) and mediates 3-prime end processing of small nuclear RNAs U1 (RNU1; MIM 180680) and U2 (RNU2; MIM 180690) (Baillat et al., 2005 [PubMed 16239144]).[supplied by OMIM, Mar 2008]	chr4:105708689-105682627	GO:0034472 snRNA 3'-end processing;GO:0016180 snRNA processing;GO:0043628 ncRNA 3'-end processing		GO:0032039 integrator complex;GO:0140513 nuclear protein-containing complex;GO:0005654 nucleoplasm	GO:0046872 metal ion binding;GO:0043169 cation binding;GO:0043167 ion binding		Predicted intracellular proteins; Cancer-related genes:Mutated cancer genes	Cytosol;Nucleoplasm (Approved); Additional: Nuclear bodies;Plasma membrane				0	0	0	0	0	0	0	0	0	0	0	0	0	0	0	1	0	0	0	0	0
10445	MCRS1	0	0	0	1	0	0	0	0	MCRS1	ICP22BP|INO80Q|MCRS2|MSP58|P78	protein-coding	microspherule protein 1		chr12:49568142-49558299	GO:1904751 positive regulation of protein localization to nucleolus;GO:1904749 regulation of protein localization to nucleolus;GO:1900095 regulation of dosage compensation by inactivation of X chromosome	[GO:0003674] molecular_function; [GO:0003723] RNA binding; [GO:0032991] protein-containing complex; [GO:0005575] cellular_component; [GO:0005622] intracellular anatomical structure; [GO:0043226] organelle; [GO:0005634] nucleus; [GO:0005694] chromosome; [GO:0000228] nuclear chromosome; [GO:0005654] nucleoplasm; [GO:0005737] cytoplasm; [GO:0008150] biological_process; [GO:0051276] chromosome organi…	GO:0044545 NSL complex;GO:0031011 Ino80 complex;GO:0097346 INO80-type complex	GO:0002151 G-quadruplex RNA binding;GO:0034046 poly(G) binding;GO:0008266 poly(U) RNA binding		Predicted intracellular proteins	Nucleoplasm (Supported)				0	0	0	0	0	0	0	0	1	0	0	0	0	0	1	0	0	0	0	1	0
55775	TDP1	1	0	0	0	0	0	0	0	TDP1		protein-coding	tyrosyl-DNA phosphodiesterase 1	The protein encoded by this gene is involved in repairing stalled topoisomerase I-DNA complexes by catalyzing the hydrolysis of the phosphodiester bond between the tyrosine residue of topoisomerase I and the 3-prime phosphate of DNA. This protein may also remove glycolate from single-stranded DNA containing 3-prime phosphoglycolate, suggesting a role in repair of free-radical mediated DNA double-…	chr14:89954968-90044764	GO:0000012 single strand break repair;GO:0006302 double-strand break repair;GO:0090305 nucleic acid phosphodiester bond hydrolysis	[GO:0005575] cellular_component; [GO:0005622] intracellular anatomical structure; [GO:0043226] organelle; [GO:0005634] nucleus; [GO:0005654] nucleoplasm; [GO:0005886] plasma membrane; [GO:0003674] molecular_function; [GO:0008150] biological_process; [GO:0006259] DNA metabolic process; [GO:0034641] cellular nitrogen compound metabolic process; [GO:0006950] response to stress; [GO:0005737] cytoplas…	GO:0005654 nucleoplasm;GO:0031981 nuclear lumen;GO:0005886 plasma membrane	GO:0017005 3'-tyrosyl-DNA phosphodiesterase activity;GO:0070259 tyrosyl-DNA phosphodiesterase activity;GO:0004527 exonuclease activity		Disease related genes; Human disease related genes:Nervous system diseases:Neurodegenerative diseases; Predicted intracellular proteins	Nucleoplasm (Supported); Additional: Plasma membrane				0	0	0	0	0	0	0	0	1	0	0	0	0	0	0	0	0	0	0	0	0
51160	VPS28	0	1	0	0	0	0	0	0	VPS28		protein-coding	VPS28 subunit of ESCRT-I	This gene encodes a protein subunit of the ESCRT-I complex (endosomal complexes required for transport), which functions in the transport and sorting of proteins into subcellular vesicles. This complex can also be hijacked to facilitate the budding of enveloped viruses from the cell membrane. Alternative splicing results in multiple transcript variants encoding different isoforms. [provided by Re…	chr8:144428548-144423617	GO:2000395 regulation of ubiquitin-dependent endocytosis;GO:2000397 positive regulation of ubiquitin-dependent endocytosis;GO:0043328 protein transport to vacuole involved in ubiquitin-dependent protein catabolic process via the multivesicular body sorting pathway	[GO:0005575] cellular_component; [GO:0005737] cytoplasm; [GO:0005622] intracellular anatomical structure; [GO:0006810] transport; [GO:0008150] biological_process; [GO:0015031] protein transport; [GO:0005886] plasma membrane; [GO:0043226] organelle; [GO:0031410] cytoplasmic vesicle; [GO:0005768] endosome; [GO:0003674] molecular_function; [GO:0032182] ubiquitin-like protein binding; [GO:0032991] pr…	GO:0000813 ESCRT I complex;GO:0036452 ESCRT complex;GO:0031902 late endosome membrane	GO:0043130 ubiquitin binding;GO:0032182 ubiquitin-like protein binding;GO:0044877 protein-containing complex binding		Predicted intracellular proteins				(M5898)HALLMARK DNA REPAIR	0	0	0	0	0	0	1	0	0	0	0	0	0	1	0	0	0	0	0	0	0
151613	TTC14	0	0	0	1	0	0	0	0	TTC14	DRDL5813|PRO19630	protein-coding	tetratricopeptide repeat domain 14		chr3:180602163-180618329		[GO:0003674] molecular_function		GO:0003676 nucleic acid binding;GO:1901363 heterocyclic compound binding;GO:0097159 organic cyclic compound binding		Predicted intracellular proteins	Nucleoplasm (Approved)				0	0	0	0	0	0	0	0	0	0	0	0	0	0	0	0	0	0	0	0	0
80019	UBTD1	0	0	0	1	0	0	0	0	UBTD1		protein-coding	ubiquitin domain containing 1	The degradation of many proteins is carried out by the ubiquitin pathway in which proteins are targeted for degradation by covalent conjugation of the polypeptide ubiquitin. This gene encodes a protein that belongs to the ubiquitin family of proteins. The encoded protein is thought to regulate E2 ubiquitin conjugating enzymes belonging to the UBE2D family. [provided by RefSeq, Mar 2014]	chr10:97498924-97571206		[GO:0003674] molecular_function		GO:0005515 protein binding;GO:0005488 binding;GO:0003674 molecular_function		Predicted intracellular proteins	Vesicles (Approved); Additional: Cytosol;Plasma membrane				0	0	0	0	0	0	0	0	0	0	0	0	0	0	0	0	0	0	0	0	0
55195	CCDC198	0	0	0	1	0	0	0	0	CCDC198	C14orf105	protein-coding	coiled-coil domain containing 198		chr14:57493857-57469300		[GO:0003674] molecular_function		GO:0005515 protein binding;GO:0005488 binding;GO:0003674 molecular_function		Predicted intracellular proteins	Cytosol (Uncertain); Additional: Nucleoplasm				0	0	0	0	0	0	0	0	0	0	0	0	0	0	0	0	0	0	0	0	0
83446	CCDC70	0	0	0	1	0	0	0	0	CCDC70		protein-coding	coiled-coil domain containing 70		chr13:51861969-51866232		[GO:0005575] cellular_component; [GO:0005576] extracellular region; [GO:0003674] molecular_function; [GO:0005886] plasma membrane	GO:0005739 mitochondrion;GO:0005886 plasma membrane;GO:0071944 cell periphery	GO:0005515 protein binding;GO:0005488 binding;GO:0003674 molecular_function		Predicted intracellular proteins; Predicted secreted proteins					0	0	0	0	0	0	0	0	0	0	0	0	0	0	0	0	0	0	0	0	0
147948	ZNF582	1	0	0	0	0	0	0	0	ZNF582		protein-coding	zinc finger protein 582	The protein encoded by this gene is a zing finger protein and putative transcription factor that is highly methylated in cervical cancers. Two transcript variants encoding different isoforms have been found for this gene. [provided by RefSeq, Feb 2016]	chr19:56393534-56382751	GO:0000122 negative regulation of transcription by RNA polymerase II;GO:0045892 negative regulation of transcription, DNA-templated;GO:1903507 negative regulation of nucleic acid-templated transcription	[GO:0008150] biological_process; [GO:0034641] cellular nitrogen compound metabolic process; [GO:0009058] biosynthetic process; [GO:0005575] cellular_component; [GO:0005622] intracellular anatomical structure; [GO:0043226] organelle; [GO:0005634] nucleus; [GO:0003674] molecular_function; [GO:0043167] ion binding; [GO:0003677] DNA binding; [GO:0003700] DNA-binding transcription factor activity	GO:0005634 nucleus;GO:0043231 intracellular membrane-bounded organelle;GO:0043229 intracellular organelle	GO:0001227 DNA-binding transcription repressor activity, RNA polymerase II-specific;GO:0001217 DNA-binding transcription repressor activity;GO:0000981 DNA-binding transcription factor activity, RNA polymerase II-specific		Transcription factors:Zinc-coordinating DNA-binding domains; Predicted intracellular proteins	Cytosol (Approved); Additional: Nucleoplasm				1	0	0	0	0	0	0	0	0	0	0	0	0	0	0	0	0	0	0	0	0
51255	RNF181	0	0	0	0	1	0	0	0	RNF181	HSPC238	protein-coding	ring finger protein 181	RNF181 binds the integrin alpha-IIb (ITGA2B; MIM 607759)/beta-3 (ITGB3; MIM 173470) complex and has E3 ubiquitin ligase activity (Brophy et al., 2008 [PubMed 18331836]).[supplied by OMIM, Dec 2008]	chr2:85595745-85597708	GO:0051865 protein autoubiquitination;GO:0016567 protein ubiquitination;GO:0032446 protein modification by small protein conjugation	[GO:0003674] molecular_function; [GO:0043167] ion binding; [GO:0008150] biological_process; [GO:0006464] cellular protein modification process; [GO:0005575] cellular_component; [GO:0005737] cytoplasm; [GO:0005622] intracellular anatomical structure	GO:0005737 cytoplasm;GO:0005622 intracellular anatomical structure;GO:0110165 cellular anatomical entity	GO:0061630 ubiquitin protein ligase activity;GO:0061659 ubiquitin-like protein ligase activity;GO:0004842 ubiquitin-protein transferase activity		ENZYME proteins:Transferases; Predicted intracellular proteins; Enzymes	Nucleoplasm (Approved); Additional: Cytosol				0	0	0	0	1	0	0	0	0	0	0	0	0	0	0	0	0	0	0	0	0
255798	SMCO1	0	0	0	0	1	0	0	0	SMCO1	C3orf43	protein-coding	single-pass membrane protein with coiled-coil domains 1		chr3:196520955-196506879		[GO:0005575] cellular_component; [GO:0003674] molecular_function	GO:0016021 integral component of membrane;GO:0031224 intrinsic component of membrane;GO:0016020 membrane	GO:0005515 protein binding;GO:0005488 binding;GO:0003674 molecular_function		Predicted intracellular proteins	Golgi apparatus (Approved); Additional: Endoplasmic reticulum				0	0	0	0	0	0	0	0	0	0	0	0	0	0	0	0	0	0	0	0	0
[truncated: 130 more rows]

## Sheet: Enrichment
GroupID	Category	Term	Description	LogP	Log(q-value)	InTerm_InList	Genes	Symbols
[truncated: 167 more rows]
