# Supplementary material for: Global fungal-host interactome mapping identifies host targets of candidalysin
Source: Nat Commun. 2024 Feb 27;15:1757. doi: 10.1038/s41467-024-46141-x (PMC10899660; doi:10.1038/s41467-024-46141-x)
Supplement: Supplementary file 9 — Source Data [file 41467_2024_46141_MOESM9_ESM.zip]

Archive with 16 entries (15 files):
- Source_Data/
- __MACOSX/._Source_Data
- Source_Data/Source Data of Fig. 1.docx
- __MACOSX/Source_Data/._Source Data of Fig. 1.docx
- Source_Data/Source Data of Fig. 5.xlsx
- __MACOSX/Source_Data/._Source Data of Fig. 5.xlsx
- Source_Data/Source Data of Flow Cytometry Analysis.docx
- __MACOSX/Source_Data/._Source Data of Flow Cytometry Analysis.docx
- Source_Data/Source Data of Fig. 4.xlsx
- __MACOSX/Source_Data/._Source Data of Fig. 4.xlsx
- Source_Data/Source Data of Uncropped Scans of Western Blot Gels.docx
- __MACOSX/Source_Data/._Source Data of Uncropped Scans of Western Blot Gels.docx
- Source_Data/Source Data of Supplementary Fig. 5.xlsx
- __MACOSX/Source_Data/._Source Data of Supplementary Fig. 5.xlsx
- Source_Data/Source Data of Supplementary Fig. 3.xlsx
- __MACOSX/Source_Data/._Source Data of Supplementary Fig. 3.xlsx
