# Supplementary material for: Global fungal-host interactome mapping identifies host targets of candidalysin
Source: Nat Commun. 2024 Feb 27;15:1757. doi: 10.1038/s41467-024-46141-x (PMC10899660; doi:10.1038/s41467-024-46141-x)
Supplement: Supplementary file 9 — Source Data [file 41467_2024_46141_MOESM9_ESM.zip › Source_Data/Source Data of Fig. 5.xlsx]

## Sheet: Fig. 5b
lgCFU/g (tougue)	WT	ece1Δ/Δ	ece1Δ/Δ + ECE1	ece1Δ/Δ + ECE1Δ184-279
	6.61101	6.42756	6.91583	6.41913
	6.89988	5.81548	6.82391	6.26885
	7.13033	6.51491	7.29142	6.36798
	6.51364	6.54218	7.02493	6.46736
	7.12571	6.10914	6.64859	6.53228
	6.66511	6.58087	7.02413	6.46736

## Sheet: Fig. 5c
MN PCE / (PCE + NCE)							MN PCE (‰)
WT	ece1Δ/Δ	ece1Δ/Δ + ECE1	ece1Δ/Δ + ECE1Δ184-279	Clys	Ctrl		WT	ece1Δ/Δ	ece1Δ/Δ + ECE1	ece1Δ/Δ + ECE1Δ184-279	Clys	Ctrl
176/4040	24/4112	146/4356	32/4032	70/4008	20/4004		43.5644	5.83658	33.517	7.93651	17.4651	4.995
132/4026	62/4044	192/4114	48/4070	128/4002	18/4052		32.7869	15.3314	46.6699	11.7936	31.984	4.44225
104/4106	40/4118	144/4024	60/4064	120/4068	20/4046		25.206	9.71345	35.7853	14.7638	29.4985	4.94315
142/4120	54/4058	132/4116	36/4016	54/4036	16/4096		34.466	13.307	32.07	8.96414	13.3796	3.90625
112/4032	32/4092	156/4268	52/4156	118/4352	24/4140		27.7778	7.82014	36.5511	12.512	27.114	5.7971
80/4164	60/4076	148/4120	60/4036	96/4076	8/4060		19.2123	14.7203	35.9223	14.8662	23.5525	1.97044
	52/4428	136/4184	100/4152					11.7435	32.5048	24.0848

## Sheet: Fig. 5e
H-Score
IHC CCNH							IHC γ-H2AX
WT	ece1Δ/Δ	ece1Δ/Δ + ECE1	ece1Δ/Δ + ECE1Δ184-279	Clys	Ctrl		WT	ece1Δ/Δ	ece1Δ/Δ + ECE1	ece1Δ/Δ + ECE1Δ184-279	Clys	Ctrl
3.7219	1.7208	2.8292	2.2136	4.7241	2.8571		19.9146	30.0137	43.1903	27.4128	22.5671	13.4911
3.8966	2.0866	2.8042	5.1191	4.0265	2.9364		37.9227	25.8712	31.0101	22.5434	31.6598	24.3858
2.9217	3.4482	5.1877	3.695	3.4659	0.7164		40.5532	12.3497	27.1294	33.1956	21.1737	20.9828
2.749	1.3414	7.4003	1.8316	2.9556	1.726		37.8919	30.0132	46.6563	11.7602	27.4807	23.0956
2.8953	2.6343	2.9604	3.0458	2.9776	2.5996		21.983	26.5874	32.7568	12.9631	16.927	21.3159
3.3702	3.0808	5.3227	3.6129	2.4728	2.369		55.8919	21.9949	35.3819	23.8732	25.1381	19.7492
