# Supplementary material for: Global fungal-host interactome mapping identifies host targets of candidalysin
Source: Nat Commun. 2024 Feb 27;15:1757. doi: 10.1038/s41467-024-46141-x (PMC10899660; doi:10.1038/s41467-024-46141-x)
Supplement: Supplementary file 9 — Source Data [file 41467_2024_46141_MOESM9_ESM.zip › Source_Data/Source Data of Fig. 4.xlsx]

## Sheet: Fig. 4a
Live Cells (%)	Ctrl	10μM	80μM		Cell damage (%)	Ctrl	10μM	80μM
	99.5759	99.149	9.9577			0.97137	0.255624	94.1718
	99.5421	99.5607	7.47195			7.31084	2.30061	91.3088
	99.7248	99.6668	7.76122			14.0593	7.20859	80.6749
	99.6903	99.1683	17.719				2.70961	90.6953
		99.5551

## Sheet: Fig. 4b
	Ctrl	Subset Name	Count	Mean : FL10-A	CV : FL10-A		10 μM Clys	Subset Name	Count	Mean : FL10-A	CV : FL10-A		20 μM Clys	Subset Name	Count	Mean : FL10-A	CV : FL10-A
		S phase	1348	207104	11.8			S phase	1280	206994	12.1			S phase	1632	207620	11.1
		G2 phase	1791	274264	5.74			G2 phase	1991	276452	5.76			G2 phase	1474	274203	5.86
		G1 phase	5615	140721	6.86			G1 phase	5168	142200	7.77			G1 phase	4094	137610	9.05
		Single Cells	10036	213331	58.6			Single Cells	10240	219019	61			Single Cells	9115	222540	61.4

## Sheet: Fig. 4f
Relative expression	Control			Clys 4h				Control			Clys III24h
CCNH	0.9858	1.0081	1.0063	2.9884	2.6626	2.808		1.0038	0.9816	1.015	0.8289	0.8326	0.8069
53BP1	1.0338	1.0086	0.959	1.705	1.7025	1.775		1.0549	0.9524	0.9953	0.4927	0.5124	0.501
Ercc1	0.9484	1.0194	1.0343	15.6441	14.2201	15.2277		1.0907	1.0507	0.8726	0.6024	0.5753	0.4827
Ercc4	0.9199	0.9645	1.1271	8.4146	8.1376	8.5305		0.9929	0.9712	1.0371	0.1841	0.1803	0.1675
Ercc5	1.055	1.0216	0.9278	5.6196	5.9126	5.7838		1.0027	1.0151	0.9825	0.3211	0.3578	0.2964

## Sheet: Fig. 4k
Binding	CCNH-Clys	pK	CCNH-Amp	pK	Fold Change (KD)	(-) lg (KD fold change)
Ka (/Ms)	99160	-4.99634	3040	-3.48287
Kd (/s)	0.001706	2.76802	0.19	0.721246
KD (M)	1.72e-08	7.76447	6.26e-05	4.20343	0.00027476	3.56105
