# Supplementary material for: Global fungal-host interactome mapping identifies host targets of candidalysin
Source: Nat Commun. 2024 Feb 27;15:1757. doi: 10.1038/s41467-024-46141-x (PMC10899660; doi:10.1038/s41467-024-46141-x)
Supplement: Supplementary file 9 — Source Data [file 41467_2024_46141_MOESM9_ESM.zip › Source_Data/Source Data of Supplementary Fig. 5.xlsx]

## Sheet: Fig. S5c
Relative expression
DNA repair associated genes	Ctrl			WT			ece1△/△
CCNH	1	1	1	2.25	1.62	1.59	1.8	1.27	1.25
53BP1	1	1	1	0.73	0.78	0.78	0.99	0.96	1.01
ERCC1	1	1	1	1.11	1.33	1.21	1.02	1.22	1.13
ERCC4	1	1	1	0.72	0.81	0.83	0.68	0.7	0.67
ERCC5	1	1	1	1.44	1.48	1.72	0.92	1.14	0.7

## Sheet: Fig. S5g
Binding	CCNH-Amp	pK	CCNH-Ece1-II	pK	Fold change (KD)	(-)lg (KD fold change)	CCNH-Ece1-IV	pK	Fold change (KD)	(-)lg (KD fold change)	CCNH-Ece1-V	pK	Fold change (KD)	(-)lg (KD fold change)	CCNH-Clys	pK	Fold change (KD)	(-)lg (KD fold change)
Ka (/Ms)	3040	-3.48287	3.16e-06	5.50031			49.8	-1.69723			228	-2.35793			99160	-4.99634
Kd (/s)	0.19	0.721246	0.00415	2.38195			0.000297	3.52724			0.000719	3.14327			0.001706	2.76802
KD (M)	6.26e-05	4.20343	9.13e-06	5.03953	0.145847	0.836104	5.98e-06	5.2233	0.0955272	1.01987	3.16e-06	5.50031	0.0504792	1.29689	1.72e-08	7.76447	0.00027476	3.56105
Chi^2
