# Supplementary material for: Global fungal-host interactome mapping identifies host targets of candidalysin
Source: Nat Commun. 2024 Feb 27;15:1757. doi: 10.1038/s41467-024-46141-x (PMC10899660; doi:10.1038/s41467-024-46141-x)
Supplement: Supplementary file 9 — Source Data [file 41467_2024_46141_MOESM9_ESM.zip › Source_Data/Source Data of Supplementary Fig. 3.xlsx]

## Sheet: Fig. S3a
	Day 0 (Before infection)		Day 5 (Post infection)
Treatment	Clys	Ctrl	Clys	Ctrl
Latency to retrieve food (s)	220.46	456.17	531.34	173.04
	258.4	212.18	599.98	176.34
	285.22	285.99	599.98	374.45
	511.04	305.47	595.54	288.86

## Sheet: Fig. S3c & d
Olfactory index	WT	ece1Δ/Δ + ECE1Δ184-279	Ctrl		AA avoidance index	WT	ece1Δ/Δ + ECE1Δ184-279	Ctrl
	50	-33.33	-73.33			75	33.33	13.33
	60	-100	-44.44			80	0	27.78
	7.69	-100	-100			53.85	0	0
	25	-71.43	-100			62.5	14.29	0
	100	-77.78	-100			100	11.11	0
	100	75	-89.47			100	87.5	5.26
		-100	-60				0	20
		-45.45	-68.42				27.27	15.79
		-37.5					31.25
